# Supplementary material for: Integrative proteomic characterization of trace FFPE samples in early-stage gastrointestinal cancer
Source: Proteome Sci. 2022 Apr 9;20:5. doi: 10.1186/s12953-022-00188-0 (PMC8994365; doi:10.1186/s12953-022-00188-0)
Supplement: Supplementary file 2 — Additional file 2: Supplementary Table S1. Matrix of identified proteins in EESCC and EDAC. [file 12953_2022_188_MOESM2_ESM.xlsx]

## Sheet: 1A
Supplementary Table S1: Matrix of identified proteins in EESCC and EDAC.
Symbol	EESCC_N1	EESCC_N2	EESCC_N3	ESCC_T1	EESCC_T2	EESCC_T3	EDAC_N1	EDAC_N2	EDAC_N3	EDAC_T1	EDAC_T2	EDAC_T3
2022-03-01	NA	NA	NA	NA	NA	NA	0.5129	0.4475	0.1095	0.3426	0.2839	0.3131
2022-09-01	0.0148	NA	NA	0.0331	0.1362	0.0505	0.0872	0.1113	0.1165	NA	NA	0.0723
2022-09-10	0.4795	0.8451	0.2184	0.3397	0.9232	9.0014	0.8814	2.6319	0.2815	1.272	0.1534	0.1548
2022-09-11	0.7761	0.7486	0.2311	0.4353	0.5286	1.9754	1.433	2.1157	0.8879	2.0237	1.0526	1.5886
2022-09-14	NA	NA	NA	NA	NA	NA	NA	0.4141	NA	NA	NA	NA
2022-09-15	NA	0.2278	NA	0.5316	0.3929	1.8167	0.8405	1.211	0.5116	0.6574	0.3495	0.5545
2022-03-02	NA	NA	NA	NA	0.1287	NA	2.2588	2.2578	0.9275	2.2056	0.2988	0.8637
2022-09-02	8.0797	7.7254	3.0808	9.6609	10.7453	8.9231	13.5866	16.8309	9.3059	17.179	10.7211	10.3704
2022-09-04	NA	NA	NA	NA	NA	NA	NA	0.2841	NA	0.4203	0.4666	NA
2022-03-05	0.1567	0.0675	0.1222	NA	0.1941	0.0959	0.1117	0.1141	0.078	0.099	0.0408	0.0457
2022-09-05	NA	NA	NA	NA	NA	0.0471	NA	NA	NA	NA	NA	NA
2022-09-06	0.8366	0.5006	0.145	0.5168	0.5681	1.8417	0.7555	1.5174	0.708	0.7478	1.0108	0.8849
2022-09-07	0.8828	1.7355	0.2616	1.1745	3.1547	2.0733	3.4453	3.2874	2.5975	4.854	4.3694	3.452
2022-09-08	0.9817	1.6267	NA	1.2832	2.1773	1.3014	3.0272	1.9482	0.8585	0.899	2.1851	1.0596
2022-09-09	2.1889	0.7051	1.0498	1.7494	2.4476	2.1357	3.1244	4.7874	2.1853	2.8646	3.622	2.2633
A1BG	2.3483	0.7135	NA	3.5713	1.4517	0.1137	1.151	15.6192	0.8462	1.5112	0.5827	2.1313
A1CF	0.0213	NA	NA	NA	NA	NA	0.5851	0.1498	0.5773	5.0188	0.0202	0.753
A2M	6.7744	9.4671	4.0506	6.1471	5.8263	3.9599	10.6937	15.8793	5.5809	3.0033	9.8658	7.8629
A2ML1	15.5222	30.0102	14.3779	1.936	0.0364	0.3664	NA	NA	NA	NA	NA	NA
A4GALT	NA	NA	0.1609	NA	NA	NA	NA	NA	NA	NA	NA	NA
AAAS	0.2625	NA	NA	NA	0.0917	0.2599	0.0765	0.1473	0.0222	0.0987	0.1009	0.2022
AACS	0.3983	0.0849	NA	NA	NA	NA	0.1154	0.0736	0.0122	0.0456	0.0996	NA
AADAC	NA	NA	NA	NA	NA	NA	2.1917	2.7333	1.0764	2.9754	1.2319	0.4162
AAGAB	0.1716	NA	NA	0.0851	0.0403	0.2953	0.1038	NA	0.2177	NA	NA	0.3754
AAK1	0.0771	0.1118	0.0304	0.0556	0.1197	0.089	NA	0.1037	0.0341	0.0873	0.2024	NA
AAMDC	NA	NA	NA	NA	NA	NA	0.1253	NA	NA	NA	0.1199	0.0992
AAMP	NA	NA	NA	NA	NA	NA	0.0625	NA	0.5784	NA	NA	NA
AAR2	NA	NA	NA	0.0779	0.0616	NA	NA	NA	NA	NA	0.256	0.124
AARS	0.3762	2.0384	1.6649	1.2484	1.8358	2.391	2.5096	2.6501	1.4786	2.2298	1.8136	1.5485
AARS2	0.308	0.022	0.3205	NA	0.6064	0.188	0.111	0.1569	0.5787	0.2286	0.2008	0.9468
AARSD1	0.2431	NA	0.0982	0.0315	0.0312	0.1914	0.1728	0.0155	0.0552	0.1608	NA	0.0993
AASDHPPT	0.2734	NA	0.1307	NA	0.6867	0.2779	0.1909	0.1165	0.0964	0.0962	0.0162	0.2053
AASS	2.1926	0.0059	NA	NA	0.0354	0.0475	NA	NA	NA	NA	NA	0.0045
AATF	NA	NA	NA	0.0405	0.1133	0.1649	NA	NA	0	0	NA	0.1104
ABAT	0.0985	0.0274	0.0172	0.0159	NA	1.0951	7.6276	2.4467	2.6475	3.7011	2.1723	2.641
ABCA1	NA	NA	NA	NA	NA	NA	NA	NA	NA	NA	0.0108	NA
ABCA12	NA	NA	NA	0.066	NA	NA	NA	NA	NA	NA	NA	NA
ABCA8	NA	NA	NA	NA	NA	NA	NA	NA	NA	0.1201	NA	NA
ABCB1	NA	NA	NA	NA	NA	NA	0.027	0	0.0294	0.0468	NA	0
ABCB10	NA	NA	NA	NA	0.0525	0.0208	0.088	0.231	0.0495	0.2956	0.0359	0.0995
ABCB11	NA	NA	NA	NA	NA	NA	0.0278	0.0244	0.0281	0.0873	NA	0.0462
ABCB6	0.3749	0.0446	NA	0.0097	NA	NA	NA	NA	NA	0.2874	NA	NA
ABCB7	0.0214	NA	NA	0.0167	NA	0.2241	0.1383	0.4806	0.0251	0.0567	0.0939	0.0509
ABCB8	NA	NA	NA	NA	NA	NA	NA	0	NA	NA	NA	NA
ABCC1	NA	NA	0.042	0.055	0.098	0.3931	0.0023	0.0095	0.087	NA	0	0.1691
ABCC3	NA	NA	NA	NA	NA	NA	0.4773	0.25	0.0052	0.5767	1.1759	0.5179
ABCC4	NA	NA	NA	NA	NA	NA	NA	0.0307	NA	NA	0	NA
ABCC5	NA	NA	NA	NA	NA	0	NA	NA	NA	NA	NA	NA
ABCC9	NA	NA	NA	NA	NA	NA	NA	NA	0.0148	NA	NA	NA
ABCD1	NA	NA	NA	NA	NA	0	0.0492	NA	0.0943	0.0269	0.0755	NA
ABCD3	0.4566	0.4166	NA	0.1517	0.3556	0.3974	2.416	0.538	0.6171	0.8111	1.1682	0.5871
ABCD4	NA	NA	1.1804	NA	NA	NA	NA	NA	NA	NA	NA	NA
ABCE1	0.4048	0.1473	0.1838	0.5618	0.3038	0.4896	0.7739	0.434	0.6437	0.4871	0.7363	1.6325
ABCF1	0.7524	0.7877	0.4298	1.3548	1.2131	1.3655	1.441	1.1125	1.2701	0.5114	1.6811	1.2669
ABCF2	0.0852	NA	NA	0.0425	0.9477	0.0946	0.825	0.0846	1.0707	0.0407	0.0804	0.046
ABCF3	0.3074	0.9683	0.2917	0.3961	0.3596	0.7157	0.3788	0.4238	0.6219	0.2579	0.2973	0.6069
ABCG2	NA	NA	NA	NA	NA	NA	0.1049	NA	0.0149	NA	0.0221	NA
ABHD10	0.0247	0.4401	NA	0.3116	1.7408	3.1139	1.7297	2.7145	2.5637	2.2823	0.6897	4.7498
ABHD11	0	0.9991	0.15	0.2661	1.0262	1.0842	5.1852	6.7366	2.9771	4.4714	2.0609	3.9056
ABHD12	0.2828	NA	NA	0.0706	0.1404	0.4823	0.0476	0.2614	0.084	0.2798	0.6527	NA
ABHD14B	4.4239	3.7817	2.2242	1.5062	1.5293	1.4005	9.4973	14.908	24.209	23.9126	6.3563	31.5246
ABHD16A	0.086	NA	NA	NA	NA	0.1355	0.1345	0.173	0.2489	0.2125	0.1552	0.141
ABHD17C	NA	NA	NA	NA	NA	NA	0.0703	NA	NA	NA	NA	NA
ABHD5	NA	0.0313	NA	NA	NA	NA	NA	NA	NA	NA	0.0307	NA
ABHD6	NA	NA	NA	0.0385	NA	0.0173	0.3831	0.4004	0.4605	0.4248	0.6655	0.1031
ABI1	0.7736	0.2308	1.0513	NA	0.5398	0.1539	0.8942	0.12	0.4249	0.7922	1.7428	1.0124
ABI2	0.0278	NA	NA	NA	NA	0.2511	NA	0.1463	NA	NA	NA	NA
ABI3	NA	NA	NA	0.1804	0.2392	NA	NA	0.2798	NA	NA	0.1225	0.6566
ABI3BP	NA	NA	NA	NA	NA	0.0304	NA	0.0666	NA	0	NA	NA
ABL1	NA	NA	NA	NA	NA	NA	0.0061	NA	0.092	NA	NA	NA
ABLIM1	0.7533	0.5252	0.4793	NA	0.0614	NA	0.097	0.8007	0.0157	0.0344	0.3465	0.1207
ABLIM3	NA	NA	0.0149	NA	NA	NA	NA	0.0346	NA	NA	NA	NA
ABO	NA	0.8109	NA	NA	NA	NA	0	NA	NA	NA	NA	NA
ABR	0.0559	NA	NA	NA	0.3072	0.0984	0.3716	0.0606	0.1205	0.1298	3.8341	0.2986
ABRACL	NA	NA	NA	NA	NA	NA	40.5481	19.5201	17.8821	6.5316	35.9414	26.4673
ABT1	NA	NA	NA	NA	NA	0.3666	NA	NA	0.2605	NA	NA	NA
ABTB2	NA	NA	NA	NA	NA	NA	0.04	0	NA	0.0194	0.001	NA
ACAA1	0.6134	0.2846	0.7045	0.1989	0.203	0.1353	9.7517	4.7611	3.2196	7.4029	11.891	3.1823
ACAA2	0.2437	0.7215	0.2374	1.46	0.6076	4.3213	13.7914	16.2318	33.6427	24.1054	15.6553	42.6274
ACACA	0.2946	0.1152	0.0251	0.035	0.1485	0.2606	0.0103	0.1004	0.0135	0.0286	0.1072	0.1051
ACACB	0.012	0.0354	NA	NA	0.0533	0.0255	NA	0.0286	0.0065	0.0066	0.0098	0.0221
ACAD10	NA	NA	NA	NA	NA	0.0173	0.0892	0.0583	0.8162	3.174	NA	0.8395
ACAD11	NA	NA	NA	NA	NA	NA	0.1157	NA	NA	0.3311	0.0371	NA
ACAD8	NA	NA	NA	NA	NA	0.5662	1.8512	0.0583	1.5762	1.7876	0.9671	0.4105
ACAD9	0.2191	0.0219	0	0.406	0.4443	0.1544	0.3998	0.3059	0.6341	0	NA	0.1315
ACADM	1.5728	0.5151	0.1791	1.5689	0.8115	1.0486	3.958	2.6058	3.3273	8.7419	2.077	2.6541
ACADS	0.1176	0.1026	NA	NA	0.1464	0.1493	7.5089	7.0719	7.6495	14.9838	3.9509	6.5892
ACADSB	NA	0	NA	NA	0.113	0.0673	3.1278	1.2339	1.24	2.6514	2.5742	0.4431
ACADVL	3.0765	8.6215	1.4645	1.466	5.3761	2.5382	36.9218	30.1766	29.7867	62.0235	15.803	28.1404
ACAP1	NA	NA	NA	NA	NA	NA	NA	NA	0.0467	NA	0.2344	NA
ACAP2	0.1829	0.0545	0.2294	0.1239	0.0222	0.5545	0.1503	0.3449	0.2	0.0995	0.1295	0
ACAT1	1.6698	1.6631	1.4973	1.6837	5.0579	3.7572	19.7657	4.776	11.8379	27.8737	5.1116	8.5612
ACAT2	1.1207	0.438	0.2827	0.8112	0.1987	2.734	0.9619	0.7912	0.3674	2.8956	1.654	0.6174
ACBD3	1.4154	0.3584	0.8782	0.161	0.7769	0.6649	1.2742	0.8238	0.7857	1.6709	2.0692	1.0531
ACBD5	NA	NA	NA	NA	NA	NA	0.4426	0.6289	0.3124	0.0849	0.312	0.2043
ACBD6	NA	NA	NA	NA	NA	0.0509	NA	NA	NA	NA	NA	0.0201
ACE	NA	NA	NA	NA	NA	NA	0.0526	1.3134	0.599	1.0571	0.914	0.0913
ACE2	NA	NA	NA	NA	NA	NA	2.0231	1.327	0.5783	0.7925	1.2805	NA
ACER1	NA	1.2294	NA	NA	NA	NA	NA	NA	NA	NA	NA	NA
ACHE	NA	NA	NA	NA	NA	NA	NA	0.0085	NA	NA	NA	NA
ACIN1	0.3405	0.1632	0.0926	0.6942	0.5493	1.5259	0.7968	0.8919	0.7161	0.6917	0.4315	0.9025
ACLY	10.1881	0.7325	1.0429	6.7359	2.0038	3.3931	2.9235	2.2677	3.7642	5.954	7.2064	3.2029
ACO1	0.9078	0.9353	0.1657	0.502	0.3142	0.5494	6.9028	7.2987	3.6614	4.5583	5.8803	4.2594
ACO2	5.79	4.3851	5.3419	3.6307	3.1234	6.1508	44.2203	17.8295	28.39	46.6235	19.5072	26.0656
ACOT1	0.0569	0.0523	0.0535	0.079	0.1213	0.1104	1.594	0.9815	0.6064	2.4235	0.4869	1.1531
ACOT11	NA	NA	NA	NA	NA	NA	0.9159	0.145	0.2194	0.7718	1.5387	0.1356
ACOT13	0	1.3604	NA	0.2745	NA	0.9283	3.259	1.8735	1.0995	1.7524	NA	2.5504
ACOT2	0.0474	0.0436	0.0446	0.0659	0.1011	0.092	1.3283	0.8179	0.5053	1.9499	0.4058	0.9609
ACOT7	0.3745	0.9943	0.8016	0.8132	2.3104	2.9683	1.1691	2.4289	0.4324	0.479	1.5279	1.4289
ACOT8	0.076	0.0674	NA	0.1181	0.1031	0.0643	0.1399	0.291	0.0821	0.4255	1.2212	0.0525
ACOT9	0.0179	0.1713	0	0.0229	0.4351	0.0727	0.6649	0.7387	0.2677	0.442	0.3597	0.6643
ACOX1	2.8958	2.6477	1.4673	0.298	0.1945	0.15	2.2147	1.6291	0.8414	2.8605	0.6436	0.2988
ACOX2	NA	NA	NA	NA	NA	0.0034	0.1969	0.1087	0.092	0.2171	0.1322	0.0663
ACOX3	0.1919	0.3948	0.0336	0.0182	NA	0.0256	0.0269	0.0867	0.0369	0	0.0822	0.0602
ACP1	4.59	1.6718	0.9526	5.9288	6.1069	11.0229	9.5434	4.6699	7.0969	10.2207	6.9657	10.7897
ACP2	NA	NA	NA	NA	NA	0.074	0.806	0.1385	0.2547	0.1509	0.5535	0.1921
ACP5	NA	NA	NA	0.0933	0.1083	0.0994	0.1255	0.2798	0.0847	NA	0.3761	0.1733
ACP6	NA	NA	NA	NA	NA	NA	NA	NA	NA	NA	NA	0.0396
ACPP	1.0695	0.6188	0.2916	0.0419	NA	NA	NA	NA	NA	NA	NA	NA
ACRBP	NA	0.0821	NA	NA	NA	NA	NA	NA	NA	NA	NA	NA
ACSBG1	NA	0.0126	NA	NA	NA	NA	NA	NA	NA	NA	NA	NA
ACSF2	0.0217	0.0212	NA	NA	NA	0.0567	0.7988	0.2168	0.919	0.8276	0.2304	0.485
ACSF3	NA	NA	NA	NA	NA	0.1342	0.0542	0.6506	0.1739	0.4047	0.118	0.8833
ACSL1	0.5261	0.1061	0.1954	0.3303	0.3123	0.13	0.1137	0.2495	0.1501	0.3566	0.3457	0.0664
ACSL3	0.5493	1.8432	0.1516	0.4358	0.9306	0.5827	0.3607	0.1642	0.4682	0.576	0.4534	0.246
ACSL4	0.1857	0.1387	NA	0.0849	0.0971	0.1307	0.2996	0.2315	0.0924	0.1642	0.5472	0.2292
ACSL5	0.0062	NA	NA	NA	0.2514	NA	14.0812	13.0015	10.6862	22.7383	30.228	3.5084
ACSL6	0.0055	NA	NA	NA	NA	NA	NA	NA	0.0097	NA	0.0222	0.0027
ACSM1	NA	NA	NA	NA	NA	NA	NA	NA	NA	0.2226	NA	NA
ACSM3	0.0508	NA	NA	NA	NA	NA	0.1538	0.5734	0.1915	0.4519	NA	0.1144
ACSS1	NA	NA	NA	0.0843	NA	1.4371	3.6108	1.1255	1.9952	3.2263	0.9187	2.9514
ACSS2	0.0857	NA	NA	0.091	0.1217	0.3028	1.7858	1.3966	1.5358	0.7895	1.0491	0.2278
ACTA1	231.811	1226.83	350.275	410.161	348.772	502.192	425.546	878.634	382.319	393.535	417.352	429.441
ACTA2	232.101	1316.26	368.924	423.167	355.578	520.158	443.054	904.24	385.661	399.277	426.012	430.894
ACTB	529.058	797.403	496.077	982.829	771.595	1321.44	1450.78	2714.99	916.74	774.475	2071	1303.35
ACTBL2	93.3284	319.166	104.122	142.512	132.404	175.537	167.985	282.017	152.458	167.469	184.906	165.979
ACTC1	232.006	1315.38	368.778	420.544	356.333	520.213	443.452	905.466	386.526	399.33	426.213	432.292
ACTG1	529.058	797.403	496.077	982.829	771.595	1321.44	1377.02	2616.74	877.159	731.562	1967.23	1257.56
ACTG2	250.387	1420.25	399.121	453.303	371.491	551.216	468.609	960.886	405.842	427.318	450.461	449.972
ACTL6A	0.146	1.6657	0.1774	1.6915	2.1846	6.6946	3.7567	6.1093	7.7602	7.4071	7.7056	6.469
ACTL6B	0.1347	NA	0.07	0.1963	0.3704	1.0766	0.1328	0.5366	0.7128	0.2853	0.1484	1.0352
ACTN1	28.6621	49.6569	23.7669	30.3707	22.0377	68.9248	55.4962	88.3003	37.0796	55.7122	51.9441	41.3686
ACTN2	5.4982	9.0421	3.0043	6.8141	6.282	3.6949	7.0031	8.1174	5.8439	8.0593	8.8435	4.8974
ACTN3	1.4855	4.7071	1.5032	3.8268	3.2022	1.608	4.1081	3.8888	3.4218	4.5507	4.9165	3.9525
ACTN4	41.8227	59.7039	33.8291	31.0551	24.1516	59.8326	98.0608	110.309	50.0109	89.4211	97.7163	58.8137
ACTR10	1.3165	0.95	0	0.4376	0.3648	1.2536	1.2681	3.3911	2.0519	0.8173	0.6503	2.4621
ACTR1A	2.7494	4.16	1.1908	2.3342	2.998	3.9664	8.8594	9.5138	3.5432	6.1185	11.0693	2.7015
ACTR1B	0.325	0.9392	0.3939	0.2163	0.4983	0.4378	1.5913	2.6996	1.062	1.0484	0.5297	0.7385
ACTR2	7.2348	13.9662	8.3029	4.7862	7.1649	9.1683	23.0568	18.9627	18.6928	12.7393	24.4685	18.8418
ACTR3	52.7001	9.5232	18.1446	8.7129	7.5742	10.3074	17.3261	19.2011	14.951	23.1382	36.1115	17.2028
ACTR3B	1.2587	0.3182	2.0564	0.2965	0.0109	NA	1.0118	0.031	0.0082	0.7703	3.6365	0.0122
ACTR3C	2.3332	0.5899	3.8119	0.3336	NA	NA	1.8579	NA	NA	1.4278	6.7347	NA
ACTR5	NA	NA	NA	0.0149	NA	0.2219	0.0266	NA	NA	NA	0.0131	NA
ACTR6	NA	NA	NA	NA	NA	0.0216	NA	0.0671	NA	NA	NA	NA
ACY1	NA	NA	NA	NA	NA	0.1067	6.8473	10.2983	1.3864	15.4828	7.0389	2.5649
ACY3	NA	NA	NA	NA	NA	NA	0.0493	0.0739	NA	0.1978	0.411	NA
ACYP1	NA	NA	NA	0.3239	1.1416	0.9937	1.1305	1.0138	0.6062	NA	0.2286	0.8302
ADA	NA	NA	NA	0.0926	0	0.0507	13.9027	4.9639	11.1766	33.0582	14.5088	4.0833
ADAM10	NA	NA	NA	NA	NA	0.0131	0.4283	0.2964	0.3452	0.1214	0.2472	0.4838
ADAM11	NA	NA	NA	NA	NA	NA	NA	NA	NA	NA	NA	0.2602
ADAM12	NA	NA	NA	NA	NA	NA	NA	NA	NA	0.2452	NA	NA
ADAM15	0	NA	NA	0.0315	0.0546	NA	NA	NA	NA	NA	NA	NA
ADAM17	NA	0.0573	0.0341	0.0508	0.0394	0.0574	0.0252	NA	NA	NA	0.0247	NA
ADAM8	NA	NA	NA	NA	NA	NA	NA	NA	0.0173	NA	NA	NA
ADAMDEC1	NA	NA	NA	NA	NA	NA	NA	0.6358	NA	NA	NA	NA
ADAMTS18	NA	NA	NA	NA	NA	0.0205	NA	NA	NA	NA	NA	NA
ADAMTS5	NA	0.0972	NA	NA	NA	NA	NA	NA	NA	NA	NA	NA
ADAMTSL5	NA	NA	NA	NA	NA	NA	NA	NA	NA	NA	0.0332	NA
ADAP1	NA	NA	NA	NA	NA	NA	NA	0.0356	0.0066	NA	0.1432	0.0094
ADAP2	NA	NA	NA	NA	NA	NA	NA	0.0374	0.0069	NA	NA	0.0098
ADAR	0.0745	0.122	0.0291	0.221	0.8013	0.7592	0.4002	0.3886	0.3817	0.5443	0.7215	2.4044
ADARB1	NA	NA	NA	NA	NA	0.0165	NA	NA	NA	NA	NA	NA
ADAT2	3.0903	0.2915	0.4326	NA	NA	0.8511	NA	NA	NA	NA	NA	NA
ADCK1	NA	NA	NA	0	NA	NA	NA	NA	NA	NA	NA	NA
ADCK3	NA	NA	NA	NA	NA	0.1798	0.578	0.6984	0.5569	4.2845	0.0184	0.7569
ADCK4	NA	NA	NA	0.0259	NA	0.0323	0.0482	0.0512	0.0192	NA	0.0227	0.032
ADCK5	NA	NA	NA	NA	NA	NA	NA	0.0808	0.0094	NA	NA	0.0132
ADD1	0.2358	0.4237	NA	0.4357	0.3157	0.0603	2.9494	2.528	1.0314	5.6911	2.1702	2.0726
ADD2	NA	NA	0.0176	0.0143	0.0389	0.2885	NA	0.0048	0.0199	NA	NA	0
ADD3	1.2788	1.369	0.7569	0.4637	0.4766	1.2417	3.8904	4.7295	3.14	2.6156	2.1242	3.3105
ADH1A	1.2717	1.6904	0.0621	0.4639	0.0386	0.1767	21.3952	9.0051	10.2348	22.6166	7.2656	8.0369
ADH1B	1.2081	2.8821	1.5676	0.5401	0.0366	1.5804	26.2153	12.8999	9.9256	48.3607	15.2563	6.6463
ADH1C	0.1206	1.2625	0.0561	0.1245	0	0.0314	66.067	25.1236	34.0763	109.734	31.6152	33.3063
ADH4	NA	NA	NA	NA	NA	NA	51.5065	17.9476	7.1565	19.2212	40.8437	6.8749
ADH5	1.3964	2.6457	0.758	1.4247	1.9836	2.7392	5.9567	7.4904	4.2455	6.0667	7.2825	4.9798
ADH6	NA	NA	NA	NA	NA	NA	2.0969	1.6084	0.6257	1.2671	0.7687	0.7885
ADH7	2.7845	11.5337	4.6105	1.6483	1.5224	0.2877	NA	NA	NA	NA	NA	NA
ADI1	0.2282	0.5359	NA	0.264	0.2565	0.5084	NA	0.4332	NA	NA	NA	0.0709
ADIPOQ	NA	NA	NA	NA	NA	0	NA	4.2296	NA	NA	0.274	NA
ADIRF	NA	0.3103	NA	1.951	0.4532	2.0683	55.3478	16.8391	4.963	6.8541	11.2797	5.0378
ADK	0.7156	0.1706	0.3194	0.3948	0.5837	0.1597	0.9875	1.2029	0.4439	0.431	0.3696	0.6903
ADNP	NA	NA	NA	0.0205	0.0509	0.17	NA	0.0337	0	NA	0.0162	0.1297
ADNP2	NA	NA	NA	NA	NA	NA	NA	NA	NA	0.2714	NA	NA
ADO	NA	NA	NA	0.2192	0.1386	NA	NA	0.1841	0.0502	0.1959	0.2382	0.0754
ADPGK	0.0289	NA	NA	0.283	0.1609	0.3744	0.3103	0.4479	0.288	0.0609	0.1204	0.2086
ADPRH	NA	NA	NA	NA	0.0319	0.0769	NA	0.3226	NA	NA	0.1013	NA
ADPRHL2	0.3222	0.2055	0.3356	0.0347	0.1618	0.6273	0.1282	0.5149	0.8184	0.7553	1.3486	0.8904
ADRA2A	NA	NA	NA	NA	NA	NA	NA	NA	NA	NA	0.0082	0
ADRBK1	0.0731	0.0084	NA	0.1307	NA	0.1211	0.0374	0.224	0.0465	0.0673	0.0829	0.1375
ADRBK2	NA	NA	NA	0.1097	NA	0.0343	0.0165	0.0701	0.0465	NA	0.0467	0.0876
ADRM1	NA	0.1295	NA	0.113	0.16	0.2674	0.342	0.4038	0.2639	0.3325	0.768	0.5798
ADSL	0.2025	0.1484	0.0561	0.5819	0.6642	0.8943	0.6014	0.5612	0.4649	0.2689	0.455	0.8939
ADSS	7.0721	3.2664	0.4906	3.0321	3.5691	1.0195	2.8859	3.0769	2.2431	3.7564	2.8221	6.6515
ADSSL1	NA	0.1203	NA	0.3742	0.4617	0.1745	0.129	NA	NA	NA	NA	0.1745
AEBP1	NA	0.0222	0.2052	0.048	0.0398	0.6186	0.0703	0.3103	0.0437	0.3022	0.2409	0.0421
AES	NA	0.122	NA	NA	NA	NA	NA	NA	NA	NA	NA	NA
AFAP1	NA	NA	NA	NA	NA	0.0164	NA	0	NA	NA	NA	NA
AFAP1L2	0.0494	NA	NA	NA	0	NA	NA	NA	NA	NA	0.0141	NA
AFF2	0.0084	NA	NA	NA	NA	NA	NA	0	NA	NA	NA	NA
AFF4	NA	NA	0.0543	NA	NA	0.0046	NA	0.3333	NA	NA	NA	NA
AFG3L2	0.4542	0.224	0.339	0.1892	0.0528	0.5489	1.9629	1.5809	1.6688	2.4742	1.0563	2.575
AFM	0.103	0.0367	NA	0.0244	0.035	0.0337	NA	0.1575	NA	NA	NA	NA
AFMID	NA	NA	NA	NA	NA	NA	0.0469	NA	2.3049	0.2991	0.0419	0.3206
AFTPH	NA	NA	NA	0.0403	NA	NA	NA	NA	NA	0.0439	0.0518	0.0451
AGA	NA	0.2643	NA	NA	0.5269	0.5127	0.3036	0.2231	1.3452	0.2488	0.209	0.5894
AGAP1	NA	NA	NA	NA	NA	NA	NA	NA	NA	NA	0.0162	NA
AGFG1	0.2604	NA	NA	0.129	0.2206	0.1354	0.3199	0.3002	0.0614	0.1564	0.4345	0.1905
AGFG2	NA	0.0909	NA	NA	0.0281	NA	0.0682	0.0656	0.0877	NA	NA	0.097
AGK	0.2158	2.6997	0	0.0445	0.2543	0.5906	0.2619	0.5464	0.1275	2.039	0.3343	0.3019
AGL	0.5093	0.2869	0.195	0.2413	0.2136	0.3722	0.2872	0.3015	0.2044	0.7993	0.2228	0.3684
AGMAT	NA	NA	NA	NA	NA	NA	3.3762	2.1036	0.9786	2.1913	0.5039	1.2307
AGO1	0.0814	0.0276	2.1838	0.0483	0.0039	0.1957	0.1977	0.305	0.1676	0.292	0.0676	0.7446
AGO2	0.0782	0.0148	2.0973	0.0904	0.1949	0.1144	0.0349	0.0639	0.2257	0.1038	0.239	1.2189
AGO3	0.0942	0.0178	2.5255	0.0559	0.0149	0.0387	0.0237	0.019	0.0433	NA	0.0153	0.5195
AGO4	0.0814	0.0154	NA	0.0483	0.0039	0.0335	0.0205	0.0348	0.0516	NA	0.0132	0.4689
AGPAT1	0	0.0263	NA	0.021	NA	0.12	0.416	0.5424	0.1311	0.1617	0.2015	0.1704
AGPAT2	NA	NA	NA	NA	NA	NA	0.3019	0.5535	0.2212	NA	1.9255	NA
AGPAT3	0.3616	NA	NA	NA	NA	NA	0.1174	0.571	0.1544	NA	NA	0.2596
AGPAT5	0.4247	0.4768	NA	0.0268	NA	NA	0.2276	0	0.4482	0.0902	0.1732	0.2276
AGPAT9	NA	NA	NA	NA	NA	NA	0.1843	NA	0.3174	0.326	0.5046	NA
AGPS	0.2707	0.3665	0.0779	0.1243	0.3597	0.3205	0.8808	0.2236	0.5284	0.2355	1.1698	0.7544
AGR2	0.4774	0	9.9103	1.5972	2.9232	0.9076	1058.64	411.332	578.164	535.348	262.81	564.727
AGR3	0.0712	NA	5.7139	0.1821	0.5988	0.4341	376.014	181.816	314.791	361.933	179.234	292.92
AGRN	0.0805	0.3509	0.0944	0.1498	0.1772	1.691	0.13	0.3029	0.0923	0.4067	0.1964	0.4924
AGT	8.3462	2.5124	1.253	0.5868	1.5369	0.4171	0.3072	3.903	1.171	1.0368	1.3811	1.5494
AGTRAP	0.9203	NA	NA	0.4457	0.3358	1.0209	NA	0.2631	NA	NA	0.0825	NA
AHCTF1	NA	NA	NA	0.0118	0.024	0.0545	0.0069	0.0495	0.0042	0.0092	0.0076	0.1292
AHCY	7.148	5.34	1.4884	9.7198	5.032	8.6863	7.0841	7.3126	8.6117	11.0603	6.9663	16.4299
AHCYL1	NA	NA	NA	0.0845	NA	0.0238	2.0504	0.9772	0.5242	0.1685	1.987	0.6901
AHCYL2	NA	NA	NA	0.2174	NA	0.301	2.3725	0.3634	0.7995	0.5464	1.9616	0.6885
AHDC1	0.0095	NA	NA	0.0079	NA	0.0217	NA	NA	NA	NA	NA	NA
AHNAK	20.5115	33.0233	27.2076	8.8549	11.5201	11.3237	9.4018	12.9013	3.9256	9.7994	12.9589	5.1178
AHNAK2	1.6118	0.9893	0.7534	0.7416	0.619	0.0994	0.0054	0.0086	0.0019	NA	NA	0.0017
AHR	NA	NA	NA	NA	0.0349	0.0245	0.0128	0.0297	NA	NA	NA	0.0179
AHSA1	0.7749	0.8856	0.7954	4.0875	5.9774	4.0348	1.7236	1.865	1.5642	2.3449	1.8297	3.6926
AHSG	0.4759	1.7823	1.201	0.9912	2.2292	1.2008	2.2398	9.6944	2.2326	1.0797	4.5379	5.0866
AHSP	NA	NA	NA	0.3614	0.3789	NA	0.1975	NA	0.2815	NA	NA	NA
AIDA	NA	0.1469	NA	0.1068	0.1711	1.0006	0.0917	1.8712	1.0274	NA	NA	1.0444
AIF1	NA	0.3544	NA	1.1559	0.9694	0.3383	1.085	1.903	0.5248	0.64	0.6933	0.562
AIF1L	NA	0.5107	NA	0.3364	NA	NA	NA	NA	NA	NA	NA	NA
AIFM1	0.6774	1.4108	0.1589	30.7083	3.4268	3.1298	24.3339	11.8467	17.503	13.0158	17.9493	20.9225
AIFM2	NA	0.1463	NA	NA	NA	NA	0.0748	NA	NA	NA	0.3906	NA
AIM1	0.913	0.6448	0.509	0.1456	0.1158	0.0902	0.0751	0.2516	0.0592	0.1116	0.4122	0.1257
AIM1L	0.288	0.2314	0.0711	0.0265	NA	NA	NA	NA	NA	NA	0.0779	NA
AIMP1	2.4671	2.6488	1.3235	3.7535	3.8562	1.0902	4.9397	3.8867	3.0974	4.154	4.0042	5.1161
AIMP2	0.1354	0.5128	NA	0.162	1.4386	0.4049	2.2499	1.2794	0.5474	1.5339	2.8312	3.1696
AIP	0.2615	NA	0.1182	1.318	0.5968	0.5965	0.6538	0.6255	0.6496	1.8553	0.8796	0.7756
AJUBA	NA	NA	NA	0.0704	0.1831	NA	NA	NA	NA	NA	NA	NA
AK1	4.6529	1.9687	3.6952	0.3539	0.4604	1.622	15.3385	3.2514	3.5456	14.6417	14.6723	1.6552
AK2	1.923	4.2727	1.1356	3.7232	11.6923	6.0839	28.1071	28.2656	19.8182	13.6075	17.6803	34.1287
AK3	1.5193	1.5351	1.8515	1.3039	1.6744	0.9786	8.4831	5.7126	4.9229	24.2338	8.3357	6.5388
AK4	0.4243	0.1207	0.2281	0.1971	0.2352	0.1124	0.969	0.2705	0.0307	0.136	0.7053	0.1632
AK5	0.3132	NA	NA	NA	NA	0.1093	0.8842	0.082	0.0616	0.5118	1.1845	0.0551
AK9	NA	NA	NA	NA	NA	NA	0.0171	0.0153	NA	0.0089	NA	NA
AKAP1	NA	NA	NA	NA	NA	0.2272	0.0847	0.1425	0.0615	0.1298	0.1722	0.1455
AKAP10	NA	NA	NA	NA	NA	0.3861	NA	NA	NA	NA	NA	NA
AKAP12	0	0.1497	NA	0.0172	0.522	0.1208	0.0289	0.3551	0.107	0.0822	0.0927	0.0291
AKAP13	0.1913	NA	NA	0.0102	0.0963	0.0143	0.2262	0.023	0.0191	0.6585	0.2166	0.222
AKAP2	NA	NA	NA	NA	NA	0.0616	0.0308	0.1114	0.0394	0.0149	0.0988	0
AKAP4	NA	NA	0.2457	NA	NA	NA	NA	NA	NA	NA	NA	NA
AKAP7	NA	NA	NA	NA	NA	NA	NA	NA	NA	0.3333	NA	NA
AKAP8	NA	NA	NA	0.0652	0.1371	0.33	0.1497	0.0162	0.0144	0.0677	0.1428	0.0429
AKAP8L	NA	NA	NA	NA	0.0236	0.115	NA	NA	NA	NA	NA	NA
AKAP9	NA	NA	NA	NA	0.0813	0.0014	0.0068	0.0014	0.0109	0.0411	0.0051	0.0247
AKR1A1	5.1169	6.1336	3.3541	3.8068	10.3758	11.4218	35.7508	25.3689	24.9976	30.1113	21.5901	22.3708
AKR1B1	2.6911	1.003	0	1.9066	3.3162	7.5036	14.1395	19.3358	9.1469	2.9394	13.098	12.3291
AKR1B10	3.6182	7.2062	7.2363	13.2932	8.1511	2.5907	157.077	52.6448	63.3198	176.182	87.2039	20.0202
AKR1B15	0.3012	0.4337	0.1254	0.669	0.5455	NA	12.473	1.2523	3.7958	8.5198	12.687	1.3879
AKR1C1	1.5807	0.3974	0.2242	1.7736	1.5358	0.8121	7.5234	2.7262	3.7866	2.7688	2.9421	1.5145
AKR1C2	2.435	0.5694	0.1693	4.4923	2.6108	1.248	2.7651	0.128	1.1001	0.0657	0.0645	0.38
AKR1C3	1.4124	0.3135	0.2962	1.489	2.2296	0.5248	59.1506	18.6253	6.3006	13.3466	17.71	4.6835
AKR1C4	0.5147	NA	NA	0.322	NA	0.0441	1.1776	0.2716	0.6305	1.0004	0.0406	0.1443
AKR1D1	NA	NA	NA	NA	NA	NA	0.8397	NA	NA	NA	NA	NA
AKR1E2	0.1168	NA	NA	0.1631	NA	NA	NA	0.0618	0.0319	NA	NA	0.0355
AKR7A2	1.3768	2.6183	2.0178	1.7753	3.6606	3.3622	20.7395	16.21	8.0595	17.5373	8.069	10.9311
AKR7A3	NA	NA	NA	NA	NA	NA	46.6212	29.1971	25.0262	21.5657	50.6036	10.5242
AKT1	NA	NA	NA	0.0803	0.0256	0.0262	NA	0.012	0.0112	NA	0.0477	NA
AKT1S1	0.2699	NA	NA	0.3704	0.22	0.3218	0.1874	0.9674	0.3847	0	NA	0.2251
AKT2	0	0.3286	NA	NA	0.0376	0.0585	NA	NA	NA	NA	NA	NA
AKTIP	NA	0.1519	0	0	NA	NA	0.1243	0.0227	NA	NA	NA	0.1107
ALAD	0.2982	0.9666	0.7775	1.8995	0.6	1.7667	4.7955	2.6377	0.9192	2.0076	4.502	1.1407
ALB	2163.52	1893.46	858.864	1368.07	796.792	886.27	1375.34	4969.69	1824.23	1130.82	1186.48	2581.03
ALCAM	NA	NA	NA	NA	0.6444	1.119	0.4877	1.6081	NA	0.0556	0.6021	0.0242
ALDH16A1	0.5282	0.9371	0.4384	0.7568	1.4876	0.894	0.8468	1.9099	1.4742	2.4394	2.6685	2.3114
ALDH18A1	0.2334	0.2692	NA	0.3669	1.4075	2.3853	9.0916	4.8201	4.2565	7.8034	8.1195	5.9368
ALDH1A1	1.2137	5.6593	1.7518	2.5376	2.4951	11.5427	247.394	58.4132	71.6527	215.222	118.7	34.8101
ALDH1A2	NA	NA	NA	0.0238	NA	NA	0.0172	0.0595	NA	NA	NA	0.0131
ALDH1A3	NA	NA	NA	0.1038	4.0466	0.2351	6.1765	9.0272	0.6101	1.2018	NA	0.3827
ALDH1B1	0.0464	2.3175	0.5871	1.8504	0.2719	1.5336	3.3615	4.4115	1.2892	11.5444	1.4252	1.9881
ALDH1L1	NA	NA	NA	NA	NA	NA	0.0064	NA	0.0171	0.0267	NA	0.167
ALDH1L2	NA	NA	NA	0.0139	0.2917	0.0299	1.2113	0.0187	0.496	0.6836	0.0085	NA
ALDH2	1.5744	10.8331	4.7397	2.5465	6.1837	11.3707	21.6076	60.7295	45.203	55.1544	79.3003	14.9991
ALDH3A1	37.3189	56.651	40.9023	7.9664	18.4164	1.7833	2.6144	1.1672	NA	2.2863	1.3941	0.3051
ALDH3A2	5.45	0.951	0.5537	0.3672	2.6142	7.7289	2.7019	3.0032	2.3329	4.69	4.4132	4.5306
ALDH3B1	2.0622	NA	0.1184	0.0295	0.12	NA	0.0964	0.0599	0.0748	0.2785	0.1781	NA
ALDH3B2	2.2084	NA	0.1268	0.0316	NA	NA	0.0429	NA	NA	0.2983	0.0987	NA
ALDH4A1	1.0438	0.956	0.2836	0.4587	0.2703	1.2701	0.2034	0.1289	0	1.2801	0.0722	0.6307
ALDH5A1	0.1312	0.0648	NA	0.0343	0.2981	0.095	0.7857	0.5447	0.5191	2.9778	0.7055	0.622
ALDH6A1	0.7126	1.4702	0.345	0.3853	1.1243	2.1486	4.3627	1.8194	5.1569	9.727	2.2752	4.3519
ALDH7A1	7.1246	2.7959	2.5451	5.1179	5.4365	0.5625	10.4995	8.2598	6.1002	7.278	3.327	10.6057
ALDH9A1	7.3664	3.5894	5.9162	0.8438	2.0943	2.3608	5.5357	4.8411	3.4998	11.8179	5.4115	3.7174
ALDOA	25.9855	104.599	37.3723	62.1191	104.241	82.4108	86.7643	90.701	45.0908	42.7806	167.472	69.4932
ALDOB	NA	NA	NA	NA	NA	NA	326.046	126.328	161.719	503.424	402.084	94.862
ALDOC	5.0289	15.1667	1.7861	12.5114	11.7893	7.2962	9.481	10.0481	6.1744	10.3451	9.2476	7.4167
ALG1	0.0803	0.053	0.0298	0.0669	0.0398	0.0657	0.1336	0.1133	0.0763	0.8123	0.4301	0.0972
ALG11	NA	NA	NA	0.067	NA	NA	0.7348	0.108	0.4113	NA	0.039	NA
ALG12	NA	NA	NA	NA	NA	NA	NA	NA	1.2762	NA	NA	1.4529
ALG13	NA	0.0765	NA	NA	NA	NA	NA	NA	NA	NA	NA	0.0238
ALG14	NA	NA	NA	NA	NA	NA	NA	NA	NA	0.3863	0.1832	NA
ALG2	0.6665	0.0585	0.0778	0.3326	0.1433	0.2647	0.7925	0.7529	6.1199	1.1185	0.6544	1.843
ALG3	0.0652	0.0442	NA	0.1137	0.0761	0.1129	0.086	0.0191	0.085	NA	0.1134	0.4043
ALG5	0.1247	0.1507	NA	1.5437	0.0271	1.559	4.5661	3.3527	2.7209	2.2608	2.7946	1.7389
ALG6	NA	NA	NA	NA	NA	0.0264	NA	0.1556	0.0643	0.0286	NA	0.0998
ALG9	NA	0.0406	NA	NA	NA	0.0181	0.0385	0	0.016	NA	0.08	NA
ALK	NA	NA	NA	NA	NA	NA	NA	NA	NA	NA	NA	0.1023
ALKBH3	NA	NA	NA	NA	NA	0	NA	NA	NA	NA	NA	NA
ALKBH4	NA	NA	NA	NA	NA	NA	NA	NA	NA	0.1627	NA	NA
ALKBH5	NA	NA	NA	NA	0	0.1569	NA	NA	0.0796	0.2099	0.0506	0.1044
ALKBH7	NA	NA	NA	NA	NA	NA	0.1163	NA	NA	0.097	NA	NA
ALOX12	0.027	0.0938	0.0154	NA	NA	NA	NA	NA	NA	NA	NA	NA
ALOX12B	NA	NA	NA	0.0201	NA	NA	NA	NA	NA	NA	NA	NA
ALOX15	NA	0	0.4993	NA	0.4321	0.0313	0.602	1.1702	0.3776	0.63	0.8038	0.0471
ALOX15B	0.9431	0.1356	NA	NA	NA	NA	NA	NA	NA	NA	NA	NA
ALOX5	0.0871	NA	0.0374	0.1181	0.0489	0.0774	0.2567	0.909	0.1253	0.0459	0.1132	0.3274
ALOX5AP	0.4196	NA	NA	NA	NA	0.4526	NA	0.065	NA	NA	NA	NA
ALPI	NA	NA	NA	NA	NA	NA	0.9726	0.3132	0.486	1.6044	0.6146	0
ALPL	NA	NA	NA	NA	NA	NA	0.0061	NA	0.0137	NA	0.066	0.0168
ALPP	NA	NA	NA	NA	NA	NA	0.2714	0.0869	NA	0.1719	0.0365	NA
ALPPL2	NA	NA	NA	NA	NA	NA	0.2714	0.0869	NA	0.1719	0.0365	NA
ALS2	NA	NA	NA	NA	NA	NA	NA	NA	0.0261	NA	NA	NA
ALS2CL	0.0282	NA	NA	NA	NA	NA	NA	NA	NA	NA	NA	NA
ALS2CR11	NA	NA	NA	NA	NA	NA	NA	NA	0.0822	0.0661	NA	NA
ALX1	NA	NA	NA	NA	0.0313	NA	NA	NA	NA	NA	NA	NA
ALX4	NA	NA	NA	NA	NA	0.028	NA	NA	NA	NA	NA	NA
ALYREF	0.7979	0.2549	NA	1.8209	2.8264	2.7138	2.8935	1.9175	2.1808	1.6389	2.808	2.315
AMACR	NA	NA	NA	NA	NA	NA	0.2226	NA	0.1286	NA	0.0429	0.175
AMBP	2.5833	1.6865	0.2544	0.5559	0.1512	0.1231	1.2444	2.9105	0.8576	0.5997	1.4923	1.0007
AMDHD2	0.0488	NA	NA	0	NA	0.0691	0.0585	0.0789	0.0612	0.1573	0.0463	0.073
AMFR	NA	NA	NA	NA	NA	0	0.004	NA	0.0232	0	0.0053	0.009
AMIGO2	NA	NA	NA	NA	0.1756	NA	NA	NA	NA	NA	NA	NA
AMN	NA	NA	NA	NA	NA	NA	NA	0.0313	NA	NA	NA	NA
AMPD2	NA	NA	NA	0.2751	NA	0.0748	0.3392	0.5552	0.1691	0.4102	0.2481	0.1447
AMPD3	NA	NA	NA	0	0.015	0.0095	0.0098	0.271	0.0114	NA	0.0354	NA
AMT	NA	NA	NA	NA	NA	NA	0.1625	NA	0.0153	NA	NA	0.2059
ANAPC1	NA	0	NA	NA	0.0038	0.0092	0.0016	0	0	0	0.0014	0.0902
ANAPC13	NA	NA	NA	NA	NA	NA	NA	NA	NA	NA	NA	0.5971
ANAPC15	NA	NA	NA	NA	NA	NA	NA	0.0771	NA	NA	NA	NA
ANAPC2	NA	NA	NA	NA	NA	NA	0.0204	NA	NA	NA	0.0226	NA
ANAPC4	NA	NA	NA	NA	NA	NA	NA	0	0.0155	NA	0.0609	0.0233
ANAPC5	NA	NA	NA	NA	0	NA	NA	NA	NA	0	NA	0.003
ANAPC7	0.0204	NA	NA	NA	0.0229	0.0541	NA	0.0124	0.023	NA	NA	0.0381
ANGEL2	NA	NA	NA	NA	NA	NA	NA	NA	NA	NA	NA	0.1065
ANGPT1	NA	NA	NA	NA	NA	NA	NA	0.1706	NA	NA	NA	NA
ANGPTL1	NA	NA	NA	NA	NA	NA	NA	0.0122	NA	NA	NA	NA
ANGPTL2	NA	NA	NA	NA	NA	0.0432	NA	0.2013	NA	NA	0.0265	NA
ANGPTL6	NA	NA	NA	NA	NA	NA	NA	0.0233	NA	NA	NA	NA
ANK1	0.7405	0.3349	0.404	1.3567	1.0509	0.9472	0.5	0.4941	1.1278	0.4317	1.0238	0.4827
ANK2	0.0548	0.0157	NA	0.0827	0.0271	0.0042	0.0857	0.1199	0.0882	0.0644	0.0073	0.0302
ANK3	0.2379	0.0666	0.0798	0.3742	0.1482	0.2024	0.2157	0.6697	0.8671	0.9927	0.2373	0.603
ANKFY1	1.4307	6.3688	9.7509	4.3785	0.1195	1.7502	1.4625	2.6543	1.6709	5.8136	0.6595	1.039
ANKH	NA	NA	NA	NA	NA	NA	NA	NA	0.0034	NA	NA	NA
ANKHD1	0.0387	0.0108	0.0069	0.0428	0.0227	0.0391	0.0333	0.0544	0.0352	0.1249	0.0655	0.0972
ANKHD1-EIF4EBP3	0.0253	0.0104	0.0066	0.0202	0.0219	0.0196	0.0178	0.0329	0.0167	0.0453	0.0288	0.0425
ANKK1	NA	NA	NA	NA	NA	NA	0	NA	NA	0.6755	NA	NA
ANKLE2	NA	NA	NA	NA	NA	NA	NA	NA	NA	0.0108	NA	NA
ANKMY2	NA	NA	NA	NA	NA	0.0799	NA	0.0628	NA	NA	NA	NA
ANKRD13A	0.0257	0.0656	NA	0.0293	0.0187	0.0138	0.0123	0.2569	0.0081	NA	0.1011	0.0355
ANKRD13D	0.0233	0.0067	NA	0.0265	NA	0.0125	0.0111	0.0467	0.0074	NA	NA	0.0198
ANKRD17	0.029	0.0078	0.0066	0.013	0.0132	0.0214	0.0169	0.026	0.0162	0.0455	0.0272	0.0413
ANKRD22	0.8463	0.2832	0.9215	0.3585	0.2491	0.1382	0.2622	0.1275	0.052	NA	0	0.6522
ANKRD24	NA	NA	NA	NA	NA	NA	0.1299	NA	NA	NA	NA	NA
ANKRD28	0.0087	NA	NA	0.0067	0.0195	0.0463	0.0603	0.0639	0.0291	0.1886	0.0741	0.0541
ANKRD30A	NA	NA	NA	0.0122	NA	NA	NA	NA	NA	NA	NA	NA
ANKRD30B	NA	NA	NA	0.011	NA	NA	NA	NA	NA	NA	NA	NA
ANKRD35	0.0293	0.0631	NA	NA	NA	NA	NA	NA	NA	NA	NA	NA
ANKRD44	0.0144	NA	NA	0.0112	0.0416	0.0033	0.0226	0.0365	0.0155	NA	NA	0.0344
ANKRD54	NA	NA	NA	NA	NA	NA	NA	NA	0.027	NA	NA	NA
ANKS1A	NA	NA	NA	0.0096	0.019	0.011	0.0222	0.0357	0.0133	0.0334	0.0237	0.0279
ANKS1B	0	NA	NA	NA	NA	NA	NA	NA	NA	NA	NA	NA
ANKS3	NA	NA	NA	NA	0.0521	NA	NA	NA	NA	NA	NA	NA
ANKS4B	NA	NA	NA	NA	NA	NA	NA	0.0855	0.1006	0.4285	0.0375	0.2862
ANKZF1	NA	0.1007	NA	NA	0.0233	0.0151	NA	NA	0.028	NA	NA	NA
ANLN	NA	0.1483	NA	NA	0.0219	0	NA	NA	NA	NA	NA	NA
ANO1	NA	NA	NA	0.0418	NA	0.2961	NA	NA	NA	NA	NA	NA
ANO10	0.1609	NA	0.0719	0.0648	0.0662	NA	0.6017	0.618	0.5478	0.566	0.4983	0.4128
ANO6	NA	0.0389	NA	NA	0.0184	0.0204	0.0124	0.0864	0.157	0.1682	0.0154	0.0775
ANO9	NA	NA	NA	NA	NA	NA	NA	NA	NA	NA	0.0167	NA
ANP32A	2.1997	0.6339	0.7605	6.5525	2.8843	8.8779	9.1427	6.1989	9.449	11.9853	8.5469	13.0953
ANP32B	13.4024	1.3574	0.2357	6.6875	4.2989	31.7487	9.9029	23.7944	14.4168	9.7127	8.6944	22.8478
ANP32C	0.3949	0.2883	0.5831	0.5984	0.3161	7.3617	0.7342	0.9311	1.8321	3.6375	1.1656	3.5876
ANP32E	3.2116	15.4731	10.9847	6.0229	2.6643	34.6248	18.5691	6.0321	6.9066	24.1523	10.4626	23.8888
ANPEP	NA	NA	0.0126	0.0316	0.195	0.1295	35.5063	27.2822	15.0481	29.1098	46.5646	12.1735
ANTXR1	NA	NA	NA	NA	NA	0.0612	NA	NA	NA	NA	NA	NA
ANXA1	2759.74	3423.89	2312.9	220.368	286.851	48.8515	24.978	59.4278	10.84	23.5555	55.8922	7.2697
ANXA10	NA	NA	NA	NA	NA	NA	51.2966	3.094	0.51	0.8687	41.1182	8.7508
ANXA11	18.9442	4.4961	11.9477	2.4201	3.1852	2.83	19.8178	20.534	5.8526	17.0892	5.3037	12.8846
ANXA13	NA	NA	NA	0.0285	NA	NA	5.7774	3.0146	2.6788	7.9343	7.5719	4.351
ANXA2	482.529	394.333	322.576	135.208	281.229	153.677	510.205	699.416	242.758	249.12	439.246	441.896
ANXA3	2.0406	12.6327	4.8119	3.169	5.1448	2.0008	10.7999	6.6079	2.26	4.0654	5.2271	16.3946
ANXA4	7.3981	3.4554	2.9329	4.5769	2.0542	4.904	115.616	95.0926	59.8807	109.691	203.471	51.0708
ANXA5	38.1708	46.7082	23.1423	25.5132	25.7885	47.1278	47.8154	108.246	55.4316	96.3997	53.2093	50.8329
ANXA6	9.0167	13.1349	5.4216	28.3729	15.6808	34.7921	30.3712	63.7033	33.5979	25.1764	21.0048	16.1566
ANXA7	3.1513	4.4091	2.4421	1.758	6.384	3.5007	6.0463	2.8411	4.0109	5.3379	5.7422	3.9101
ANXA8	7.4884	4.8594	2.097	0.7441	2.6266	0.2172	NA	NA	NA	NA	NA	NA
ANXA8L1	6.244	4.6307	1.8416	0.7223	2.5247	0.2087	NA	NA	NA	NA	NA	NA
ANXA8L2	7.9702	4.6307	2.212	0.7223	2.3979	0.2087	NA	NA	NA	NA	NA	NA
ANXA9	0	NA	0.5041	NA	NA	NA	NA	NA	NA	NA	NA	NA
AOC1	NA	NA	NA	NA	NA	NA	7.4604	2.0955	3.5666	4.5794	6.475	1.251
AOC2	0	NA	NA	0.0495	NA	NA	0	0.0417	NA	NA	NA	NA
AOC3	1.911	14.3405	3.256	1.828	0.5696	3.4028	5.2138	13.7541	6.9508	14.3541	3.2451	2.3331
AOX1	NA	NA	NA	0	NA	NA	NA	NA	NA	NA	NA	NA
AP1B1	1.2988	1.6048	0.9231	2.4904	4.2676	1.791	6.9701	5.8107	3.3774	5.344	5.6209	3.8243
AP1G1	0.6323	0.1638	0.2111	0.2114	0.1494	0.3526	0.6414	0.6716	0.5944	0.5241	0.6447	0.852
AP1G2	0.2657	0.0288	NA	0.0522	0.1088	0.6603	0.623	0.2978	0.3375	1.2903	0.7854	0.4925
AP1M1	0.1865	0.3211	0.1982	0.4705	0.4686	0.459	0.3394	0.3809	1.1267	0.7449	0.3132	NA
AP1M2	8.6597	0.0245	0.3281	NA	0.1882	0.0442	0.4087	0.4677	0.7258	1.4339	2.3608	0.1335
AP1S1	0.9687	0.7912	0.4354	0.1026	0.5761	0.4295	1.5601	1.3792	0.989	1.3476	1.4816	1.3907
AP1S2	NA	NA	NA	NA	0.1486	0.1211	0.0442	0.2371	NA	NA	0.3107	NA
AP1S3	NA	NA	NA	0.0498	0.0608	NA	NA	NA	0.0408	NA	NA	0.0744
AP2A1	0.6309	0.8944	0.2073	0.4971	0.4594	0.7089	1.0156	1.1294	0.5534	0.7148	1.0901	0.7067
AP2A2	0.6299	0.7539	0.1114	0.423	0.2114	0.4748	1.2987	1.5181	0.5045	2.1373	2.9456	0.4518
AP2B1	0.4976	0.8893	0.3003	0.6735	1.0242	1.4763	4.6623	3.8477	2.0755	3.2355	2.6835	2.7828
AP2M1	0.5289	1.173	0.1255	0.3877	1.5508	0.6153	1.5364	1.4802	0.5983	0.7373	0.9072	0.5829
AP2S1	1.4264	1.3741	1.214	1.6646	2.0793	1.469	4.0301	2.9449	2.7788	3.3818	4.2923	4.7491
AP3B1	0.7093	0.0976	0.01	0.2447	0.108	1.0067	0.6285	0.3165	0.3405	0.6198	0.5251	0.3871
AP3B2	0.0108	0	NA	0.0069	NA	0.0129	NA	NA	0.0101	NA	NA	0.0089
AP3D1	0.1961	0.1768	0.2852	0.2545	0.515	0.35	0.6046	0.5913	0.5661	0.3568	0.7451	0.6576
AP3M1	0.4912	0.0682	NA	0.1511	0.2685	0.2255	0.8381	0.511	0.4487	0.8017	0.7497	0.6735
AP3M2	0.1645	NA	NA	NA	NA	0.0517	NA	NA	NA	0.0653	0.0242	NA
AP3S1	9.8926	0.1283	NA	9.5376	0.3248	0.3215	NA	0.5305	1.7354	0.3064	0.5031	2.808
AP3S2	NA	NA	NA	NA	NA	NA	NA	NA	NA	NA	NA	0.0126
AP4M1	0.0411	NA	NA	NA	NA	0.1985	NA	NA	NA	NA	NA	NA
AP4S1	NA	NA	NA	0.0296	NA	NA	NA	0.0514	NA	NA	NA	NA
AP5B1	0.0331	NA	NA	NA	0	0	NA	0	0	NA	0.0114	0
AP5S1	NA	NA	NA	NA	NA	NA	NA	NA	NA	0.0229	NA	NA
AP5Z1	NA	NA	NA	NA	NA	0	NA	0.0109	NA	NA	0.033	NA
APAF1	0	NA	NA	0.0022	NA	NA	NA	NA	NA	NA	NA	NA
APBB1IP	NA	NA	NA	0.0514	0.0135	0.0674	0.0222	0.1139	0.0429	0.0693	0.0082	0.0356
APCS	1.2233	5.096	7.9581	2.2696	0.7131	1.1645	0.2413	0.4133	0.406	2.149	0.2734	0.2952
APEH	0.558	1.6151	0.7282	1.3099	1.8942	1.012	2.8929	2.6173	1.8062	3.3394	4.5269	3.7899
APEX1	3.0866	0.631	0.9525	1.8363	5.6458	4.0001	20.8321	7.8096	14.2063	21.6797	6.9598	13.8417
APEX2	NA	NA	NA	NA	NA	NA	NA	NA	0.0442	NA	NA	NA
API5	2.1022	1.7473	1.3362	1.4987	1.7103	8.4169	3.5782	2.6961	2.7571	5.8627	2.2813	3.136
APIP	NA	0.0698	NA	0.1981	0.4497	0.1216	2.27	0.1538	1.8265	0.5083	0.166	3.985
APLP2	NA	NA	NA	NA	NA	0.0721	0.0615	NA	NA	NA	NA	NA
APMAP	0.8967	0.4242	0.6026	1.1154	0.5338	5.1824	1.1769	1.5237	0.7537	1.6358	1.0086	0.8573
APOA1	130.172	185.934	30.651	116.387	197.696	65.4271	164.437	263.921	213.899	71.62	101.898	265.725
APOA1BP	0.2789	0.6653	0	1.2075	1.3787	1.6942	2.1789	3.5539	1.7705	1.4786	2.4488	2.6452
APOA2	0	NA	NA	4.0562	NA	NA	1.3879	6.17	0.0708	0.8657	1.2355	2.6026
APOA4	11.3498	2.9871	2.6319	4.8695	2.2331	1.2671	5.8842	9.444	2.2791	14.5241	10.4583	2.368
APOB	1.4886	2.5232	0.6017	1.4673	1.8876	0.929	1.3011	0.6033	2.0483	0.6649	0.9118	2.7442
APOBEC3A	NA	NA	NA	NA	0.1979	0.021	NA	NA	NA	NA	NA	NA
APOBEC3A_B	NA	NA	NA	NA	0.1906	0.0203	NA	NA	NA	NA	NA	NA
APOBEC3B	NA	NA	NA	NA	0.0571	0.0129	NA	NA	NA	NA	NA	NA
APOBEC3C	NA	NA	NA	NA	0.3124	0.6008	NA	NA	0.1077	NA	NA	NA
APOBEC3F	NA	NA	NA	NA	NA	0.0667	NA	NA	NA	NA	NA	NA
APOBEC3G	NA	NA	NA	NA	NA	0.2774	NA	NA	NA	NA	NA	NA
APOBR	NA	0.0324	0.0152	0.0496	0.1451	0.3745	0.0976	0.4439	0.3538	0.8313	1.1029	0.9087
APOC1	10.4068	NA	34.2075	NA	NA	NA	NA	NA	NA	1.7946	NA	NA
APOC2	0.5511	2.6189	0.3611	NA	1.0921	0.4071	0.7897	NA	0.3058	NA	1.3764	0.4236
APOC3	6.4272	4.6436	0.8081	4.862	0.1184	1.4094	6.5636	4.7617	16.5214	9.6433	2.359	18.4259
APOD	13.9871	9.5875	4.9647	0.4627	NA	1.082	0.847	NA	1.4687	0.8081	1.4042	1.5659
APOE	3.7783	1.8431	0	0.6471	1.1149	0.9205	0.945	NA	1.6605	NA	1.4131	1.6155
APOF	NA	NA	NA	NA	NA	NA	NA	NA	0.1119	NA	NA	NA
APOH	0.0729	NA	NA	0	NA	NA	3.4326	8.0228	3.6187	1.8464	2.1855	4.3945
APOL1	0.0649	NA	NA	0.0094	NA	NA	NA	NA	NA	NA	NA	NA
APOL2	NA	NA	NA	0.0555	0.0664	NA	NA	0	NA	NA	0.0752	NA
APOL3	NA	NA	NA	NA	0.1303	NA	NA	NA	0.0646	NA	NA	NA
APOM	NA	NA	NA	NA	NA	NA	NA	NA	0.0283	NA	NA	0.4959
APOO	NA	NA	0.2918	NA	NA	0.0891	0.4891	0.564	0.5366	1.4093	0.7474	0.5349
APOOL	NA	0	NA	0.0379	0	0.5657	0.359	0.3892	0.3424	0.5462	0.1133	0.0223
APP	NA	NA	NA	NA	NA	0.492	0.0205	0.1875	0.0119	NA	NA	NA
APPL1	0.2292	0.2309	0.1005	0.7962	0.011	0.1132	0.6483	0.9838	0.427	0.8763	0.4211	0.4806
APPL2	NA	NA	NA	0.0174	0.0538	0.2681	0.7373	0.1235	0.1875	0.6788	0.372	0.0593
APRT	18.5585	6.9705	5.1331	15.3242	12.3366	24.3848	22.7513	47.9703	23.7655	20.537	8.1509	34.8091
APTX	NA	NA	NA	0.0466	0.0803	NA	0.0203	0.0507	0.0244	NA	NA	0.1135
AQP1	1.2611	0.8892	NA	0.7347	0.0583	0.1407	NA	1.0407	NA	NA	NA	0.4805
AQR	NA	0.8173	0.0092	0.0248	0.1927	0.4442	0.0053	0.0411	0.1287	0.0683	0.0476	0.152
ARAF	0.0321	NA	NA	0.0167	NA	0.0478	0.1056	0.1314	0	0.07	0.0566	0.0958
ARAP1	0.0467	0.0272	0.0126	0.0271	0.2239	0.0835	0.0179	0.1189	0.0245	0.0132	0.1882	0.0194
ARAP2	0.0082	NA	NA	NA	NA	NA	NA	NA	NA	NA	NA	NA
ARCN1	3.8538	2.3757	1.606	2.7299	3.3388	2.1321	15.6059	7.4123	8.3683	10.7793	9.9979	10.3037
ARF1	5.9783	31.9067	9.1294	15.3609	29.7584	29.9529	66.4737	93.7566	45.8233	58.0278	60.5796	67.5089
ARF3	5.9783	31.9067	9.1294	15.3609	29.7584	29.9529	66.4737	93.7566	45.8233	58.0278	60.5796	67.5089
ARF4	16.649	9.784	3.3807	10.0134	3.5216	4.1063	46.2842	45.2292	33.8986	25.0251	16.9302	43.3041
ARF5	4.6773	21.6931	5.9641	11.639	18.1868	22.4186	45.973	79.2428	34.1744	34.5625	39.3124	49.3199
ARF6	9.6159	12.1343	4.4322	6.7438	3.1147	2.6871	13.2947	22.4279	5.268	3.9953	4.0005	9.5999
ARFGAP1	NA	NA	NA	NA	0.2795	0.2561	1.0404	0.4917	0.6729	0.2034	NA	0.6895
ARFGAP2	0.3631	0.2987	0.2097	0.1057	0.2717	0.5787	0.853	0.9526	0.7244	0.9727	0.871	0.9326
ARFGAP3	0.0133	0.0545	NA	0.1294	0.144	0.1801	0.376	0.7249	0.5059	1.0091	0.1688	0.3242
ARFGEF1	0.0223	NA	0.0369	0.0551	0.1196	0.0763	0.2294	0.1174	0.1071	0.1606	0.1939	0.1218
ARFGEF2	0.0802	0.0061	0.0298	1.1391	0.2734	0.0239	0.3506	0.1369	0.6988	0.4147	0.39	0.3076
ARFIP1	0.9904	0.4087	0.7486	0.2945	0.4241	0.7179	2.0035	2.2367	1.0263	2.8331	2.7727	1.4699
ARFIP2	NA	0.1319	NA	0.3343	NA	0.3008	0.8764	0.1614	0.5081	0.4661	0.5431	0.8425
ARFRP1	NA	NA	NA	NA	NA	NA	0.3105	NA	0.0946	NA	0.0741	0.0551
ARG1	NA	NA	NA	0.0642	NA	0.0633	NA	NA	NA	NA	NA	3.0626
ARHGAP1	3.236	3.2303	1.0132	1.8935	2.4944	5.6298	6.181	4.0315	1.7679	3.9547	3.7485	2.0828
ARHGAP12	NA	NA	NA	NA	NA	NA	NA	0.0486	0.0321	NA	0.0117	0.0251
ARHGAP15	NA	NA	NA	NA	NA	NA	NA	NA	0.0168	NA	NA	NA
ARHGAP17	0.1921	0.1558	0.032	0.0362	0.1832	0.5034	0.7617	1.0703	0.2725	1.1237	0.5563	0.423
ARHGAP18	NA	NA	NA	NA	NA	NA	0.1198	0.0952	0.858	0.2704	0.0429	0.0256
ARHGAP20	NA	NA	NA	NA	NA	NA	NA	0.0779	NA	NA	NA	NA
ARHGAP21	NA	NA	NA	NA	NA	NA	NA	NA	0	NA	NA	0.0082
ARHGAP22	NA	0.0556	NA	NA	NA	NA	NA	NA	NA	NA	NA	NA
ARHGAP25	NA	NA	NA	0.0407	NA	0.2028	0.0628	NA	0.3083	NA	NA	0.0133
ARHGAP26	NA	NA	NA	NA	0.0148	NA	0.0413	0.0207	0.0769	0.0339	0.0154	0.1144
ARHGAP27	0.029	0.025	0.0828	NA	NA	NA	0.032	0.0432	0.271	1.0142	0.1361	0.0916
ARHGAP29	0.606	NA	NA	NA	NA	NA	NA	NA	NA	NA	NA	NA
ARHGAP30	NA	NA	NA	NA	NA	0	NA	NA	0.0165	NA	NA	NA
ARHGAP31	NA	NA	NA	NA	NA	0.0083	NA	NA	NA	NA	NA	NA
ARHGAP32	NA	NA	NA	NA	NA	0	NA	NA	0	NA	NA	NA
ARHGAP33	NA	NA	NA	NA	NA	0	0.0299	NA	0	NA	NA	0.0169
ARHGAP35	NA	NA	NA	NA	NA	0.0209	NA	0.0599	0	0.0094	NA	0.0719
ARHGAP4	NA	0.0083	NA	0.0527	0.4126	0.064	0.1163	0.1956	0.1924	0.1827	0.5144	0.4011
ARHGAP40	0.0212	NA	NA	NA	NA	NA	NA	NA	NA	NA	NA	NA
ARHGAP42	NA	NA	NA	NA	NA	NA	NA	0.0344	NA	NA	NA	NA
ARHGAP44	NA	NA	NA	NA	NA	NA	NA	NA	NA	NA	0	NA
ARHGAP5	NA	NA	NA	0.0049	NA	0.0122	0	NA	0.0192	NA	0.0018	0.2512
ARHGAP6	NA	NA	NA	NA	NA	NA	0.0158	NA	NA	NA	NA	NA
ARHGAP8	NA	NA	NA	NA	NA	NA	NA	NA	NA	NA	0.0364	NA
ARHGAP9	NA	NA	NA	NA	NA	NA	NA	0.0122	NA	NA	0.0061	NA
ARHGDIA	12.4822	15.8263	11.6476	18.2594	25.8666	15.9261	48.4761	73.4093	46.218	67.6922	101.489	85.9325
ARHGDIB	3.0474	0.2949	1.7273	0.6288	1.3525	0.7058	5.5556	2.8503	1.2994	2.8301	13.3937	2.2405
ARHGEF1	0.6908	0.1511	0.1227	0.9582	1.5105	0.8817	0.8251	1.4287	1.08	1.0524	0.8091	0.7911
ARHGEF10L	0.0311	0.2077	0.0818	NA	0.0205	NA	0.662	0.4444	0.0888	0.0602	0.0041	0.0991
ARHGEF11	NA	NA	NA	NA	NA	NA	NA	0.0523	0.5559	NA	0.023	NA
ARHGEF12	1.2592	NA	NA	NA	NA	2.1611	0.997	0.1316	0.5196	0.0728	0.0659	1.6203
ARHGEF16	0.2643	0.1604	0.0359	0.2009	0.0177	0.0435	0.8084	1.0401	0.4871	0.8283	0.3557	0.6781
ARHGEF17	NA	NA	NA	NA	0.0088	0.007	NA	0.0071	NA	0.0099	NA	NA
ARHGEF18	NA	0.0759	NA	0	0.0568	0.0108	NA	NA	0.1307	NA	0.0386	0.0527
ARHGEF19	NA	NA	NA	NA	NA	0	NA	NA	NA	NA	NA	NA
ARHGEF2	0.0391	0	0	0.03	0.1908	0.2283	0.0079	0.0116	0.0296	0.0387	0.1341	0
ARHGEF25	NA	NA	NA	NA	NA	NA	NA	0.0721	NA	0.0733	0.1072	NA
ARHGEF37	NA	NA	NA	NA	NA	NA	0.0293	NA	NA	NA	NA	NA
ARHGEF4	NA	NA	NA	NA	NA	NA	NA	0.0041	NA	NA	NA	NA
ARHGEF40	NA	NA	NA	NA	NA	0.0891	0	0.0087	0.0093	0.0072	NA	0.0089
ARHGEF5	0.0247	NA	NA	NA	NA	NA	0.0705	0.0037	0.0015	NA	0.1165	0.0027
ARHGEF6	0.0529	0.0213	NA	NA	0.07	0.0209	0.0132	0.0528	0.0775	0.0503	0.2643	0.0174
ARHGEF7	NA	0.0464	0.0262	NA	0.0908	0.0612	0.0341	0.22	0.1447	0.0951	0.5658	0.2637
ARHGEF9	NA	NA	NA	NA	NA	NA	NA	0.0058	0.0243	NA	NA	NA
ARID1A	0	NA	NA	0.0018	0.037	0.1015	0.0257	0.0064	0.033	0.0311	0.0562	0.1297
ARID1B	0	NA	NA	NA	0	0.0048	NA	0.0212	NA	0.0069	0.0547	NA
ARID2	0.0085	NA	NA	NA	NA	NA	NA	0.0084	NA	NA	0.0012	NA
ARID3A	NA	NA	NA	NA	NA	NA	NA	NA	NA	NA	NA	0.0207
ARID4B	NA	NA	NA	NA	NA	0.0332	NA	NA	NA	NA	NA	NA
ARID5B	NA	NA	NA	NA	NA	NA	NA	NA	NA	NA	NA	0
ARIH1	0.0384	NA	0.2145	NA	NA	0.0902	0.014	NA	0.0191	0.3272	0.0824	NA
ARIH2	NA	NA	NA	NA	NA	0.0276	NA	0.1039	NA	NA	NA	0.0924
ARL1	0.9269	1.0125	0.0989	0.4084	1.0691	1.7631	3.6757	2.4648	1.202	0.7242	3.3615	1.7756
ARL15	0.112	NA	NA	NA	NA	0.328	0.1776	0.2355	NA	0.1701	0.1568	0.0857
ARL2	NA	NA	NA	NA	0.1581	0.426	0.0611	0.1853	0.1353	0.6344	0.2727	NA
ARL2BP	NA	NA	NA	NA	NA	NA	0.0776	NA	NA	0.2309	NA	NA
ARL3	0.233	0.1637	NA	0.2342	0.3055	2.0167	2.2155	1.8577	0.8576	0.4885	1.2133	1.7398
ARL6	NA	NA	NA	NA	NA	NA	NA	0.031	NA	NA	NA	NA
ARL6IP4	NA	NA	NA	0.0338	0.1697	0.8067	0.6934	1.3524	0.3207	0.2906	0.3621	0.8275
ARL6IP5	0.5403	4.7571	1.4272	4.1296	9.0414	14.386	3.7374	11.0464	2.7234	7.7302	7.4913	3.3259
ARL6IP6	0.119	NA	NA	NA	NA	0.095	NA	NA	NA	0.8829	NA	NA
ARL8A	1.2339	0.2392	0.7463	1.7039	2.1287	0.9973	1.1146	1.7214	0.8882	0.1435	0.2505	1.573
ARL8B	1.2929	0.6319	0.7463	1.8039	2.1287	2.1417	1.1146	2.4229	1.0071	0.1435	0.2505	1.573
ARMC1	0.0293	0.7122	NA	0.1064	1.5417	0.4607	0.1559	0.7299	0.0828	0.6991	0.1248	1.3565
ARMC10	0.2129	0.0239	0.551	NA	0.1815	0.0698	0.1031	0.13	NA	0.0485	NA	0.1
ARMC6	0	NA	NA	NA	0.0534	0.0404	NA	NA	0.022	NA	NA	0.0264
ARMC8	0.0357	NA	NA	0.0326	0.014	0.115	0.1055	0.0627	0.0482	0.0644	0.0171	0.0646
ARMCX1	NA	NA	NA	NA	NA	NA	NA	NA	NA	0.0443	NA	NA
ARMCX3	NA	NA	NA	NA	0.0695	0.1307	0.2553	0.2307	0.1788	0.2124	0.0801	0.0613
ARMCX5-GPRASP2	NA	NA	NA	NA	NA	NA	NA	NA	NA	0.0114	NA	NA
ARPC1A	2.2433	0.608	0.6589	0.2446	0.1815	0	0.6288	3.8222	0.6641	0.9559	0.527	0.4424
ARPC1B	0.9863	0.0673	0.0899	0.4252	0.0473	0.1171	2.1	5.3081	0.871	1.8931	1.903	1.7916
ARPC2	5.0222	1.7085	2.5697	3.0479	0.6421	2.169	2.7461	3.9858	1.5254	5.0593	4.482	1.9664
ARPC3	0	1.0729	NA	1.0751	1.0003	4.5281	3.3056	3.2026	3.1101	1.7432	3.9241	6.1844
ARPC4	14.2413	6.7523	6.6408	3.1726	1.6979	6.3513	23.2788	24.3009	20.4718	15.5508	33.0654	28.2588
ARPC4-TTLL3	2.0918	1.9384	1.8126	0.8256	0.3787	1.7912	6.2658	6.6787	5.7794	4.317	9.2648	7.9645
ARPC5	0.641	1.9432	0.9664	1.4248	1.389	3.3864	3.9502	2.7481	1.5262	2.0775	2.7373	2.0064
ARPC5L	2.69	3.5927	2.2092	5.8149	3.1298	10.7869	1.9646	13.2264	2.4613	3.5471	7.1603	2.883
ARPP19	0.2994	0.2647	0.1871	2.6303	0.6186	0.6664	1.1521	0.0798	0.2727	1.5582	1.0385	2.3437
ARRB1	0.0166	1.0303	NA	0	0.146	NA	0.5149	0.8213	0.2558	0.0665	0.019	0.2111
ARRB2	NA	NA	NA	NA	NA	NA	NA	NA	0.3049	NA	NA	NA
ARRDC1	0.0551	NA	NA	NA	NA	NA	NA	NA	NA	NA	NA	NA
ARSA	0	NA	NA	0.1091	0.3016	0.2379	1.1046	0.5482	0.4365	0.3585	1.2174	0.3454
ARSB	NA	NA	NA	NA	NA	NA	NA	NA	NA	NA	0.0255	NA
ARSD	NA	NA	NA	NA	NA	0	0.026	0.2942	0.02	0.1025	0.0185	0.0169
ARSE	NA	NA	NA	NA	NA	NA	0.0338	0.0818	0.0328	0.2615	0.02	0.0968
ARVCF	NA	NA	NA	NA	NA	0.7867	NA	0.0132	NA	NA	NA	NA
ASAH1	1.6822	0.9268	2.5717	1.4678	0.5876	1.9341	4.5242	2.04	2.4744	3.6605	2.4688	4.1053
ASAH2	NA	NA	NA	NA	NA	NA	0.2655	0.2038	0.0985	0.0426	0.2239	NA
ASAH2B	NA	NA	NA	NA	NA	NA	1.015	0.7951	0.3128	0.1919	0.9169	NA
ASAP1	NA	NA	NA	NA	1.8372	NA	0.0046	NA	0.0615	NA	0.0587	NA
ASAP2	NA	NA	NA	0.1705	NA	NA	0.0054	NA	NA	NA	0.0103	NA
ASB15	NA	NA	NA	NA	NA	NA	0.0301	NA	NA	NA	0.0188	NA
ASB17	NA	NA	NA	NA	0.1283	NA	NA	NA	NA	NA	NA	NA
ASB3	NA	NA	NA	NA	NA	NA	NA	0.0734	NA	NA	NA	NA
ASB7	NA	NA	NA	NA	NA	NA	NA	NA	NA	NA	NA	0.0358
ASB8	NA	NA	NA	NA	NA	NA	NA	NA	NA	NA	NA	0.0446
ASCC1	0.0928	NA	NA	0.0507	0.02	NA	0.148	0.0883	0.118	0.0973	NA	0.1282
ASCC2	0.1991	0	NA	0.0187	NA	0.144	0.0961	0.0218	0.0474	NA	0.1022	0.027
ASCC3	0.0894	0.0116	0.0115	0.0461	0.1041	0.0517	0.0276	0.8263	0.1746	0.0422	0.0585	0.3871
ASF1A	NA	NA	NA	2.1348	NA	1.3125	NA	NA	2.5652	NA	NA	0.0381
ASH1L	NA	NA	NA	NA	NA	NA	NA	0.0025	NA	NA	NA	NA
ASH2L	NA	NA	NA	NA	0.2208	0.0916	0.1083	0.1017	0.1739	0.2395	0.0415	0.2054
ASL	0.0482	0.3219	0.0453	NA	NA	0.1336	2.8637	3.3093	1.8807	2.4073	3.0433	2.3773
ASMTL	NA	0.007	NA	NA	0.012	0.09	0.0506	0.0404	0.076	0.0725	0.0229	0.1233
ASNA1	0.7723	0.151	0.4518	2.3418	2.8099	2.5606	2.4954	3.0483	0.8921	1.7241	0.9129	1.4395
ASNS	NA	NA	NA	NA	0.6102	0.09	NA	NA	NA	NA	0.084	0.0952
ASPA	NA	NA	NA	NA	NA	NA	0.0432	0.0991	0.0735	0.1592	NA	NA
ASPG	0	NA	0.217	NA	NA	NA	NA	NA	NA	NA	NA	NA
ASPH	0.2441	0.2321	0.0725	0.7632	0.3053	0.9147	0.507	0.9168	0.2422	0.403	0.2242	0.1591
ASPHD2	NA	NA	NA	NA	NA	NA	NA	NA	NA	NA	0.6548	NA
ASPN	2.0739	0.175	NA	NA	0.9149	0.0209	6.7738	50.6711	0.2871	5.8065	0.2127	NA
ASPRV1	NA	NA	NA	0.0865	NA	0.2347	NA	NA	NA	NA	NA	NA
ASPSCR1	NA	NA	NA	0.1964	NA	0.1419	0.0354	0.0404	0.7233	2.1453	0.9207	0.8184
ASRGL1	NA	NA	NA	NA	NA	NA	NA	NA	NA	NA	0.0815	NA
ASS1	0.6432	0.3448	0.2276	1.7321	0.8931	0.3237	1.1985	0.9395	1.8669	1.3352	1.1173	0.7495
ASTE1	NA	NA	NA	NA	NA	0	NA	NA	NA	NA	NA	NA
ASTN2	NA	NA	NA	NA	0.1005	NA	NA	NA	NA	NA	NA	NA
ASUN	0.0123	0.0608	NA	0.058	NA	0.0978	0.0377	NA	0.0136	0.0175	NA	0.053
ASXL2	NA	NA	NA	NA	NA	NA	NA	0.0047	NA	NA	NA	NA
ATAD1	0.0671	0.1851	NA	0.235	0.4812	0.0811	0.3034	0.1741	0.1854	NA	0.1234	0.4363
ATAD2	NA	NA	NA	NA	0.0218	0.0427	NA	NA	NA	NA	NA	NA
ATAD2B	NA	NA	NA	NA	NA	0.2581	NA	0	NA	0	NA	NA
ATAD3A	0.7847	0.0742	0.0638	0.6682	0.7496	0.5547	0.7365	0.4864	0.496	0.3054	0.2863	0.937
ATAD3B	0.4435	NA	NA	0.3328	0.0195	0.1244	0.1362	0.0587	0.1435	0.1003	0.0737	0.3597
ATAD3C	0.1151	0	0.0138	0.0086	0.2613	0.0368	0.0909	0.0522	NA	0.12	0.0295	0.0763
ATCAY	NA	NA	NA	NA	0.0294	0.0212	NA	NA	NA	NA	NA	NA
ATE1	NA	NA	NA	NA	0.2142	0.1342	0.1294	0.1061	0.1147	0.0648	NA	0.0688
ATF7IP	NA	NA	NA	NA	0.0107	0.0048	NA	NA	NA	NA	NA	0.0069
ATG12	NA	NA	NA	NA	NA	NA	0.1763	0.1266	NA	NA	NA	0.2507
ATG16L1	NA	NA	NA	0	NA	NA	NA	NA	0.0024	NA	NA	0.0201
ATG2A	NA	NA	NA	NA	0.0257	NA	NA	NA	NA	NA	NA	NA
ATG3	0.1849	0.4109	NA	2.192	0.9455	1.2839	2.4295	3.642	2.438	1.0842	1.152	2.3484
ATG4B	0.1236	0.0681	0.0262	0.1166	0.1349	0.311	0.2897	0.2289	0.1644	0.12	0.2259	0.1366
ATG4C	NA	NA	NA	0.0084	NA	NA	NA	NA	NA	NA	NA	NA
ATG5	NA	NA	NA	0	1.779	0.0447	0.141	0.4697	0.1331	0.341	0.3371	0.1984
ATG7	0.5492	NA	NA	1.2674	NA	0.084	0.1856	0.3002	0.0167	NA	0.1353	NA
ATG9A	NA	NA	0	NA	0	0	NA	0.0187	NA	NA	0.0026	NA
ATHL1	NA	NA	NA	NA	NA	NA	NA	NA	0.0085	NA	NA	NA
ATIC	1.1885	1.2852	0.5627	2.4375	3.3112	4.1819	5.6613	4.5512	4.1764	8.1166	3.8894	7.6531
ATL1	0	0	NA	NA	NA	0	0	0.3737	0	NA	NA	NA
ATL2	0.4672	0.0288	NA	0.0372	0.1177	0.0676	0.0905	NA	0.0334	0	NA	NA
ATL3	1.4905	1.1359	0.5789	0.8968	0.6796	0.7073	0.7733	2.175	1.1373	0.9036	1.7842	0.8698
ATM	NA	NA	NA	NA	0.027	0.1043	NA	0.0019	0.0225	0.0221	0.0043	NA
ATOX1	NA	NA	NA	0	NA	NA	1.9332	0.6795	0.8561	1.6433	4.4301	2.1344
ATP11B	0.0068	NA	NA	NA	NA	NA	NA	NA	NA	NA	NA	NA
ATP11C	NA	NA	NA	NA	NA	NA	NA	0	NA	NA	NA	NA
ATP12A	0.3335	NA	NA	0.0592	NA	NA	0.0043	0.0168	0.0015	NA	0.0126	0.0083
ATP13A1	0.3575	0.0224	0.0283	0.1296	0.328	0.31	1.1466	0.6612	0.4962	0.3697	0.6909	0.4149
ATP13A4	0	NA	NA	NA	NA	NA	NA	NA	NA	NA	NA	NA
ATP1A1	5.5452	3.5135	2.3815	7.6336	10.6386	2.8116	57.0608	48.859	24.9596	70.104	75.3158	23.1643
ATP1A2	1.0132	0.2708	0.0642	1.7988	2.0699	0.1846	7.4942	3.4337	4.1771	8.4406	13.0021	4.7278
ATP1A3	1.7688	0.4669	0.6496	2.4767	3.5949	0.5784	10.9458	8.9429	5.4554	17.4522	23.025	5.7858
ATP1A4	0.3964	0.0737	0.0655	0.0943	0.0127	0.0271	1.4498	1.0523	0.5822	1.4583	2.7228	0.4852
ATP1B1	1.2049	2.2984	0.7015	1.1876	3.3693	1.0938	30.6664	21.2605	37.7425	102.096	37.8883	44.6388
ATP1B3	1.2912	1.0706	0.2716	8.1933	6.8923	2.5493	0.5082	2.2994	1.6346	1.6743	0.9762	1.4791
ATP2A1	0.545	0.7235	0.3933	0.4453	0.6481	0.3632	0.8541	0.5899	0.7741	0.873	0.968	0.7639
ATP2A2	6.1591	5.3708	4.043	1.2969	4.0748	1.572	3.8944	3.339	2.3193	2.9922	6.2579	2.7019
ATP2A3	0.2173	0.344	0.1005	0.2411	0.2094	0.1469	2.2717	1.6809	1.8606	1.1109	3.0396	2.1418
ATP2B1	0.039	0.0179	NA	0.1203	0.3184	0.0775	0.6255	0.6095	0.2395	0.4854	0.5847	0.0998
ATP2B2	0.0085	NA	NA	0.0667	0.0766	0.0285	0.1821	0.2174	0.015	0.0673	0.0217	0.0245
ATP2B3	0.021	0.0174	NA	0.0921	0.0996	0.0433	0.0988	0.2763	0.0338	0.1329	0.0752	0.0389
ATP2B4	0.141	0.4834	0.0113	0.2604	0.2134	0.3285	0.3818	0.9026	0.1279	0.379	0.5256	0.1344
ATP2C1	NA	NA	NA	0.0891	NA	0.2687	0.126	0.0197	0.0174	0.3334	0.2813	0.0589
ATP2C2	NA	NA	NA	NA	NA	0.0589	NA	NA	NA	NA	NA	0
ATP4A	0.3397	NA	NA	0.0603	0.0226	NA	0.0044	0.0052	0.0056	NA	0.008	0.0062
ATP5A1	103.4	97.4308	47.966	107.78	155.958	63.7217	267.236	229.472	263.329	360.07	185.266	259.51
ATP5B	80.3227	141.616	73.9838	105.599	135.101	126.035	503.305	358.988	354.015	424.298	240.663	403.536
ATP5C1	3.7678	2.6657	1.7703	2.1368	6.524	11.7772	5.8666	5.5366	21.2742	16.7604	5.8436	6.1872
ATP5D	0.881	0.9747	1.2138	2.0445	1.5472	2.178	3.3188	7.4524	11.6269	9.682	8.2436	20.1211
ATP5E	NA	NA	NA	NA	NA	NA	0.0769	0.1099	NA	NA	NA	NA
ATP5F1	1.1718	2.9251	0.6672	0.8034	3.2377	2.6521	7.9531	6.009	7.8764	17.3108	2.2125	8.6726
ATP5G1	NA	NA	NA	NA	NA	NA	0.1004	0.0592	0.1807	NA	NA	NA
ATP5G2	NA	NA	NA	NA	NA	NA	0.071	0.0419	0.1278	NA	NA	NA
ATP5G3	NA	NA	NA	NA	NA	NA	0.1087	0.0642	0.1958	NA	NA	NA
ATP5H	2.352	1.3551	2.3318	3.7999	19.2999	10.1637	86.6987	40.396	34.9175	50.1525	24.8092	44.043
ATP5I	4.7442	8.2315	5.4885	0.7852	17.2358	11.0436	13.7722	56.4083	15.8571	42.7534	18.461	15.4891
ATP5J	0.8656	2.6543	0.1668	2.8174	4.5438	5.5996	17.2029	7.455	9.2828	7.4079	6.9742	10.7684
ATP5J2	9.0136	3.5336	2.7372	9.3814	7.6557	4.8188	86.1851	27.4733	51.2597	17.9368	10.6597	57.4901
ATP5J2-PTCD1	0.7187	0.2818	0.2183	0.748	0.6177	0.3842	6.2583	1.9293	3.7284	1.4302	0.6495	3.7572
ATP5L	13.0851	21.2652	6.389	16.5541	26.8998	6.1097	36.4738	57.4405	71.6952	54.2104	35.9766	75.4448
ATP5O	4.7398	8.4479	5.9112	3.4796	9.0155	11.7124	54.8424	21.1525	37.7889	44.3329	17.6041	49.7499
ATP5S	0.0773	0.0458	NA	NA	0.0947	NA	0.0989	0.1617	0.1152	0.2009	0.1049	0.2135
ATP6	0.1921	1.4856	NA	NA	NA	1.0571	23.486	1.7405	7.3226	18.2839	14.0419	8.1038
ATP6AP1	0.2904	0.0378	0.054	0.2215	0.0996	0.3924	NA	NA	0.0259	NA	0.0147	NA
ATP6AP2	0.0687	0.189	NA	0.166	0.3797	0.1347	NA	0	NA	0.1338	NA	NA
ATP6V0A1	NA	0.7254	0.0947	NA	0.1345	0.2123	0.2142	0.1518	0.4818	0.0282	0.0926	0.3673
ATP6V0A2	NA	NA	NA	NA	NA	NA	0.0153	NA	NA	NA	0.0336	NA
ATP6V0A4	NA	NA	NA	NA	NA	NA	0.0285	NA	NA	NA	NA	NA
ATP6V0C	NA	NA	NA	NA	2.6869	1.915	0.1758	NA	NA	NA	0.1791	0
ATP6V0D1	4.7644	2.5919	1.4804	0.615	0.6378	2.2379	4.8115	4.4742	2.7465	7.9628	2.5282	3.0304
ATP6V1A	1.8903	0.92	0.558	1.6792	1.0101	3.1973	2.1652	4.2398	1.4391	1.8508	4.7331	1.6362
ATP6V1B1	0.0895	0.207	0.0907	0.1384	0.333	0.2183	1.7599	0.8499	0.4963	0.72	0.984	1.0029
ATP6V1B2	1.5696	4.223	0.9758	3.9943	4.1543	2.0551	4.1882	5.4829	2.3485	4.9513	4.5701	3.1925
ATP6V1C1	0.2381	0.1444	NA	0.1943	1.9661	0.0522	0.2498	0.144	1.6575	0.9567	1.8032	2.7125
ATP6V1C2	0.081	NA	NA	0.0071	NA	NA	NA	NA	NA	NA	0.0026	NA
ATP6V1D	0.4252	0.8811	0.2071	0.1759	0.1954	0.6926	0.5034	0.7617	0.1982	0.5505	0.5605	0.3545
ATP6V1E1	0.5882	1.0086	0.368	2.4666	3.7482	0.9073	3.9449	3.0082	2.1014	1.3094	6.6173	1.5294
ATP6V1E2	NA	NA	NA	0.0259	NA	NA	NA	NA	NA	NA	0.048	NA
ATP6V1F	2.1749	4.0821	3.5067	3.6238	4.8069	2.6819	0.5948	2.8171	0.8652	1.4693	0.7281	1.2069
ATP6V1G1	NA	NA	0.4654	1.2764	NA	1.5065	9.29	3.4473	2.1784	0.6429	9.1638	6.0916
ATP6V1G2	NA	NA	NA	NA	NA	NA	11.4715	3.705	0	NA	11.2731	1.5221
ATP6V1H	0.6252	0.8688	0.3638	0.6065	0.4508	0.3319	0.5057	0.5945	0.3437	0.4965	0.4484	0.0836
ATP7A	NA	NA	NA	0	NA	NA	NA	NA	NA	NA	NA	NA
ATP7B	NA	NA	NA	NA	NA	NA	NA	NA	NA	NA	0.0495	NA
ATP8	NA	NA	NA	0.2752	NA	NA	0	NA	NA	NA	NA	NA
ATP8A1	NA	0.0252	NA	NA	NA	NA	0.0329	NA	NA	NA	NA	0.0211
ATP8B1	NA	NA	NA	NA	NA	NA	0.4422	0.3356	0.1322	0.4715	0.7651	0.4606
ATP9A	0.0135	NA	NA	NA	NA	0.0105	0.031	0.0667	0.0184	0	0.0144	0.0522
ATPAF1	NA	NA	NA	NA	NA	0.0312	0.0363	0.0947	0.0846	NA	NA	0.2696
ATPAF2	NA	NA	0.0721	0.0623	NA	0.16	0.6953	0.3307	0.4446	1.1909	0.111	0.4359
ATPIF1	NA	NA	NA	NA	NA	NA	NA	0.0481	NA	NA	NA	NA
ATR	NA	NA	NA	NA	0.0343	NA	NA	NA	0.0469	NA	NA	NA
ATRN	NA	NA	NA	NA	NA	0.0125	0.0155	0.0185	NA	NA	0	0.0079
ATRX	NA	NA	NA	NA	NA	0.0788	NA	0.0371	0.0114	NA	NA	0.1707
ATXN10	0.4453	0.1265	NA	0.1898	0.1495	0.4639	0.1171	0	0.1303	0.1312	0.1036	0.3466
ATXN2	NA	NA	NA	NA	NA	0.004	NA	NA	0.1662	NA	0.0453	0.086
ATXN2L	0.1188	0.055	0.0579	0.1952	0.5204	0.4014	0.1258	0.2372	0.1085	0.2763	0.5233	0.3903
ATXN3	0.25	NA	NA	0.1254	NA	0.4788	0.0888	0.1726	0.1465	NA	0.0508	0.2671
ATXN7L3B	NA	NA	NA	NA	NA	NA	NA	0.5388	NA	NA	0.2766	0.0712
AUH	NA	0.088	NA	NA	NA	0.0807	1.5665	2.2786	0.872	0.1844	0.0786	1.3077
AUP1	0.1074	0.0511	0.1018	0.1055	0.1852	0.3521	0.3744	0.5673	0.1047	0.8566	0.2463	0.2063
AURKB	NA	NA	NA	NA	0.0183	0.025	NA	NA	NA	NA	NA	NA
AUTS2	NA	NA	NA	NA	NA	NA	NA	NA	NA	0.2726	NA	NA
AVEN	NA	NA	NA	NA	NA	NA	NA	NA	NA	0	NA	NA
AVIL	NA	NA	NA	NA	NA	NA	1.1998	0.4272	0.6742	0.7981	0.9411	0.4594
AVL9	NA	NA	NA	NA	NA	NA	NA	0.0401	0.0278	0.107	1.059	NA
AXL	NA	NA	NA	0.053	NA	NA	NA	NA	NA	NA	NA	NA
AZGP1	NA	0.2562	0.0669	0.5897	0.3596	0.0536	0.2745	1.1438	0.3045	0.284	0.8142	0.6049
AZI1	NA	NA	NA	NA	NA	0.0038	NA	NA	NA	NA	NA	NA
AZU1	0.1801	0.4192	0.3388	1.179	4.5	1.3841	NA	NA	0.7388	NA	0.62	0.7154
B2M	0.3202	NA	NA	0.6663	0.2588	NA	0.8251	1.4787	1.8144	0.7126	0.0553	0.2009
B3GALT5	NA	NA	NA	NA	NA	NA	0.073	0.4072	0.0704	NA	0.0228	NA
B3GALT6	NA	NA	NA	NA	NA	21.9234	NA	66.109	NA	NA	NA	NA
B3GAT3	NA	NA	NA	NA	0.0216	0.0844	NA	0.0285	NA	NA	0.0642	0.0477
B3GNT1	NA	NA	NA	NA	NA	NA	0	NA	0.0395	0.0826	0.077	0.0513
B3GNT3	NA	NA	NA	NA	NA	NA	0.1909	0.0388	0.1173	0.1522	0.5924	0.1061
B3GNT6	NA	NA	NA	NA	NA	NA	NA	0.3091	0.2771	NA	0.0296	0.1272
B3GNT7	NA	NA	NA	NA	NA	NA	0.0939	NA	0.0406	NA	NA	0.0204
B3GNT8	NA	NA	NA	NA	NA	NA	NA	NA	NA	NA	0.077	NA
B4GALNT2	NA	NA	NA	NA	NA	0.023	NA	NA	NA	NA	NA	NA
B4GALT1	0.1571	0.0238	NA	0.0654	NA	NA	0.6315	0.3626	0.3484	0.035	0.4796	0.6003
B4GALT3	NA	NA	NA	NA	NA	NA	0.0148	NA	0	NA	NA	NA
B4GALT4	NA	NA	NA	NA	0.9315	NA	0.8194	0.1407	1.0908	NA	1.8175	3.2315
B4GALT7	0.0161	NA	NA	NA	NA	NA	0.0255	0.0135	NA	NA	NA	NA
BABAM1	NA	NA	NA	0.0758	NA	0.1581	0.1106	1.0139	0.1935	0.0379	0.1451	0.4934
BACE2	NA	NA	NA	NA	NA	NA	5.1391	NA	NA	NA	NA	NA
BAG1	NA	NA	NA	NA	NA	NA	0.5798	0.2425	0	0.3272	0.4895	0.3083
BAG2	NA	NA	0.1622	0.2455	0.0778	0.3494	0.3123	0.2507	0.2985	1.9107	0.4293	NA
BAG3	1.3727	1.3999	0.4533	0.5466	2.1317	0.9185	0.0532	0.189	0.1423	NA	0.0756	0.2424
BAG5	0.2064	NA	0.0704	0.1048	0.062	0.1388	0.3747	0.2003	0.1935	0.4315	0.1914	0.0601
BAG6	0.4552	0.3787	0.2209	0.3657	0.5311	0.7571	0.891	0.4366	0.3573	0.4913	0.5006	0.5394
BAIAP2	1.6811	1.4662	0.5957	0.0713	1.5565	1.7828	NA	NA	NA	NA	NA	NA
BAIAP2L1	0	0.0537	0.0552	0.0161	0.1815	NA	0.1544	0.1005	0.0215	0.0821	0.2364	0.0739
BAIAP2L2	NA	NA	NA	NA	NA	NA	0.1244	NA	0.0026	0.3514	0.0334	NA
BAK1	0.3091	NA	0.1217	0.0561	0	NA	0.7686	0.5194	NA	0.2356	0.1063	0.0937
BANF1	0.8106	10.6666	2.159	3.587	15.2303	11.6955	11.0272	13.0072	9.4392	5.1727	7.8003	26.8467
BASP1	NA	NA	NA	0.4808	NA	0.2107	0.2001	0.3356	0.0604	0.3425	1.3143	0.4741
BAX	0.4317	2.7701	0.8332	0.9294	1.8989	4.9199	7.132	5.7216	5.4503	5.7135	4.3991	6.1696
BAZ1A	NA	NA	NA	0.1113	NA	NA	NA	NA	NA	NA	NA	0.0632
BAZ1B	NA	NA	NA	0.0578	0.2193	0.121	NA	0.0415	0.0697	0.0359	0.0182	0.1248
BAZ2A	NA	NA	NA	NA	NA	0.0067	NA	0.0136	NA	NA	NA	0.0053
BAZ2B	NA	NA	NA	NA	NA	NA	0	NA	NA	NA	NA	NA
BBOX1	NA	0.0721	NA	NA	NA	NA	NA	NA	NA	NA	NA	NA
BBS12	NA	NA	NA	NA	NA	NA	NA	NA	0.0189	NA	NA	NA
BBS7	NA	NA	NA	0.0184	NA	NA	NA	NA	NA	NA	NA	NA
BBX	NA	NA	NA	NA	NA	0.1289	NA	NA	NA	NA	NA	NA
BCAM	0.2491	0.6359	0.2145	0.2582	0.1195	4.3622	0.1944	0.5619	0.2597	0.4696	0.4918	0.0342
BCAP29	NA	NA	NA	NA	NA	NA	0.3501	0.4599	NA	NA	NA	NA
BCAP31	1.2802	0.735	0.3952	3.0115	0.8419	1.1921	1.812	4.9829	2.1347	0.9078	0.4017	2.053
BCAR1	NA	0	NA	NA	0.0557	0.0079	NA	NA	NA	0	0.1741	0
BCAS1	NA	NA	NA	NA	NA	NA	1.5502	0.3497	1.0428	0.1002	0.2192	2.0119
BCAS2	0.9627	NA	NA	0.3519	0.9788	0.7783	0.2952	0.5586	0.2994	1.0103	0.3762	0.3185
BCAS3	NA	NA	NA	NA	NA	0.0093	NA	NA	NA	0	0	0.0269
BCAT1	NA	NA	NA	NA	NA	0.2074	NA	NA	NA	NA	NA	NA
BCAT2	NA	NA	NA	NA	NA	0.1728	0.5188	0.2583	1.0415	0.4163	0.1972	2.2302
BCCIP	0.4434	0.1035	NA	0.0933	0.4794	1.5824	0.4416	0.81	0.255	0.3625	0.2323	1.2742
BCHE	NA	NA	NA	NA	NA	NA	0.0198	NA	NA	NA	NA	NA
BCKDHA	NA	0.1573	0.1093	NA	0.2882	0.6292	0.56	0.2875	0.2346	0.4185	0.217	0.6178
BCKDHB	NA	NA	0	NA	0.085	0.0694	1.3682	1.0142	2.2926	4.9138	1.2355	4.736
BCKDK	0	NA	NA	NA	0.1669	0.0996	NA	NA	0.3894	0.1191	NA	0.8233
BCL10	0.2384	0.2985	NA	0.2408	0.1142	0.2309	0.0586	0.2063	0.3551	NA	0.0892	0.5228
BCL11A	NA	NA	NA	NA	NA	0.0882	NA	NA	NA	NA	NA	NA
BCL2	NA	NA	NA	NA	NA	0.3467	NA	0.0553	0.0763	NA	NA	NA
BCL2L1	0.1289	NA	NA	0.3257	0.1013	0.1049	0.1019	0.1616	0.1257	NA	0.1536	NA
BCL2L13	0.2311	0.1693	0.172	0.285	0	1.8539	2.3829	5.1998	2.1149	3.0212	2.5427	2.4637
BCL2L14	NA	NA	NA	NA	NA	NA	0.2536	NA	0.0275	NA	NA	0.0441
BCL2L15	0.0913	NA	NA	NA	NA	NA	0.3635	3.4881	0.5562	0.8866	1.4535	0.358
BCL2L2	NA	NA	NA	NA	NA	0.035	NA	NA	NA	NA	NA	NA
BCL2L2-PABPN1	0.7357	0.8807	0.1202	0.9733	0.9777	3.2831	1.4683	0.7103	0.9225	1.5365	1.147	2.0588
BCL3	NA	NA	NA	NA	0.0242	NA	NA	NA	NA	NA	NA	NA
BCL6	NA	NA	NA	NA	NA	NA	0	NA	NA	NA	NA	NA
BCL7C	NA	NA	NA	NA	NA	NA	NA	NA	NA	NA	NA	0.1852
BCL9L	NA	NA	NA	NA	0.0429	NA	NA	NA	NA	NA	0	0
BCLAF1	0.2804	0.0456	0.0408	0.8942	0.7839	1.165	0.8397	0.2003	0.3991	0.3346	0.6094	0.8391
BCMO1	NA	NA	NA	NA	NA	NA	0.0221	0	NA	NA	NA	0.0171
BCR	NA	0.3155	NA	NA	NA	0.0153	0.005	NA	0.0225	NA	0.1236	0.0259
BCS1L	0.1407	0.0389	NA	0.068	0.2107	0.2051	0.1347	0.4383	0.1925	0.2468	0.0282	0.3774
BDH1	0.4442	0.3727	0.5164	NA	0.1606	0.8005	5.0221	3.7973	3.7099	5.9923	3.4107	6.4815
BDH2	0.2427	0.4658	0.3095	0.1431	0.3669	0.1082	3.7465	2.1738	0.6795	6.0405	2.4859	0.8002
BECN1	NA	NA	NA	NA	NA	NA	NA	0.0707	NA	NA	NA	0.0941
BEND3	NA	NA	NA	NA	NA	NA	NA	NA	0.0033	NA	NA	0.0088
BEST1	NA	0	NA	NA	NA	NA	NA	NA	NA	NA	NA	NA
BET1	NA	NA	NA	NA	NA	NA	NA	0.9141	0.1276	NA	1.0323	NA
BET1L	NA	NA	NA	0.2535	NA	0.2025	0.7796	0.5246	0.8425	2.8621	0.8257	0.9336
BFSP1	NA	NA	0.2261	NA	NA	NA	NA	NA	NA	NA	NA	NA
BFSP2	4.8391	NA	NA	61.9453	0.6753	0.5274	NA	NA	NA	NA	NA	NA
BGN	14.1042	22.2668	5.8445	18.1361	9.7017	37.1746	11.1255	39.8555	2.036	1.3877	2.9824	2.1539
BHLHE41	NA	NA	0.6846	14.8088	5.9299	0.5612	NA	NA	NA	NA	NA	NA
BICD2	0.2485	0.0948	0.0708	0.3126	0.0854	0.0086	NA	NA	0.0134	NA	NA	NA
BID	0.1314	NA	NA	0.6552	1.4309	1.5933	0.8892	5.3796	0.8862	0.9382	0.7826	5.2049
BIN1	NA	0.0389	0	0.0502	0.0609	0.1117	0.2431	0.3446	0.1593	0.6284	0.2102	0.2081
BIN2	0.0129	NA	0.0439	NA	0.0112	NA	NA	0.0395	NA	NA	0.2786	NA
BIN3	0.239	NA	NA	0.0949	NA	0.0786	NA	0.2132	NA	NA	0.0971	0.0671
BIRC2	NA	NA	NA	NA	NA	NA	NA	NA	0.0408	NA	NA	NA
BIRC6	0.0048	NA	NA	0.0033	0.0014	0.0067	0.0118	0.0033	0.0014	0.0048	0.0264	0.033
BIVM-ERCC5	NA	NA	NA	NA	NA	NA	0	NA	NA	NA	NA	0.0947
BLK	NA	NA	NA	0.0313	NA	NA	NA	NA	NA	NA	NA	NA
BLMH	0.3333	0.6333	0.2805	0.4876	1.7032	1.4184	0.2123	2.2509	0.5121	1.8335	0.6566	1.8451
BLNK	NA	NA	NA	NA	NA	NA	NA	NA	NA	0.0308	0.0297	NA
BLOC1S1	0.1613	NA	NA	0.9016	0.2381	0.3853	NA	NA	0.2407	0.4173	0.2072	NA
BLOC1S2	0.3876	NA	NA	NA	0.1055	0.0461	0.6134	NA	0.6013	0.8316	0.5316	0.9215
BLOC1S3	NA	NA	NA	0	NA	0.1439	0.0453	0.0431	0.1459	0.7134	0.0264	0.1907
BLOC1S4	NA	NA	NA	NA	NA	0.0988	0.0812	NA	0.1116	NA	0.0115	0.2521
BLOC1S6	NA	NA	NA	NA	NA	NA	1.1812	NA	0.4176	0.7322	1.3894	0.5167
BLVRA	4.7191	5.7413	1.9189	6.0005	5.6514	6.6679	1.6955	4.3909	0.7323	1.0486	2.4551	2.3006
BLVRB	34.5546	29.785	21.3198	39.9021	60.601	51.4604	88.767	104.842	61.3228	64.065	99.8291	40.6809
BLZF1	NA	NA	NA	NA	NA	NA	NA	NA	NA	0.079	NA	NA
BMP2K	NA	NA	NA	NA	NA	0.0356	NA	NA	0.0218	NA	0	NA
BMPR2	NA	NA	NA	0.0054	NA	NA	NA	NA	NA	NA	NA	NA
BMS1	NA	NA	NA	NA	0.0708	0.0504	0.0117	0.0152	0.0195	NA	NA	0.058
BNC1	NA	NA	NA	NA	0.0155	NA	NA	NA	NA	NA	NA	NA
BNIP1	0.1401	NA	NA	NA	NA	0.2555	0.0158	0.0994	NA	0.1921	0.1218	0.0402
BNIP2	NA	NA	NA	NA	0.025	0.0909	NA	0.0812	NA	NA	NA	NA
BNIP3L	NA	NA	NA	NA	NA	0.1371	NA	NA	NA	NA	NA	NA
BNIPL	0.7857	0.7797	0.4933	NA	NA	NA	NA	NA	NA	NA	NA	NA
BOD1	NA	NA	NA	NA	NA	NA	NA	NA	NA	NA	NA	0.0656
BOD1L1	NA	NA	NA	NA	NA	0.0392	NA	0.0024	NA	NA	NA	0.0038
BOLA1	NA	NA	NA	0.3784	NA	NA	NA	NA	0.0739	NA	NA	NA
BOLA2	0.3416	0.3731	0.4497	0.8732	0.7409	0.6987	0.6211	1.8611	1.4217	0.8716	2.3802	2.0995
BOLA2B	0.3416	0.3731	0.4497	0.8732	0.7409	0.6987	0.6211	1.8611	1.4217	0.8716	2.3802	2.0995
BOP1	NA	NA	NA	0.1335	0.4488	0.2907	0.0499	NA	0.0608	NA	NA	0.2636
BPGM	0.458	0.3247	0.1674	0.729	0.788	0.4782	0.5506	0.3982	1.2526	0.497	1.0594	1.3778
BPHL	NA	0	NA	0.1224	0.1212	0.0819	2.8486	5.4897	3.2664	3.3804	2.539	3.1956
BPI	0.1773	NA	NA	0.4614	0.2075	0.1785	NA	0.1699	NA	NA	0.3601	NA
BPIFA1	NA	0.0867	NA	NA	NA	NA	NA	NA	NA	NA	NA	NA
BPIFB1	NA	NA	2.2974	NA	NA	NA	NA	NA	NA	0.2362	NA	NA
BPIFB2	NA	0.142	1.009	NA	NA	0	NA	NA	NA	NA	NA	NA
BPNT1	0.2795	0.0133	0.35	0.288	0.1714	NA	3.3668	2.0687	2.9863	3.0533	3.2408	3.8365
BPTF	NA	NA	NA	0.0219	0.0044	0.1748	NA	NA	0.0046	NA	NA	0
BRAF	0.0272	NA	NA	NA	NA	0.015	0.0077	NA	NA	NA	NA	NA
BRAP	NA	NA	NA	NA	NA	NA	NA	NA	NA	NA	0.0588	0.1955
BRAT1	NA	NA	NA	NA	NA	0.0297	0	NA	NA	NA	0.0125	0.0236
BRCA2	NA	NA	NA	NA	0.1362	NA	NA	0.044	NA	NA	NA	NA
BRCC3	NA	NA	NA	0.1246	0.2614	0.0577	0.2441	0.3369	0.0863	0.419	0.5118	0.2529
BRD1	NA	NA	NA	NA	NA	NA	NA	0.0142	NA	NA	NA	NA
BRD2	NA	NA	NA	NA	0.0147	NA	0.0422	NA	NA	NA	0.0109	0.0271
BRD3	NA	NA	NA	NA	NA	0.0536	NA	NA	0.1208	NA	NA	0.0411
BRD4	NA	0.0101	NA	0.0229	0.1118	0.0447	NA	NA	NA	0.0317	NA	0.0698
BRD8	NA	NA	NA	NA	NA	0.0591	NA	NA	NA	NA	NA	NA
BRD9	NA	NA	NA	NA	NA	NA	NA	NA	NA	NA	NA	0.0137
BRE	NA	0.0382	0	0.1036	0	0.0406	0.1381	0.0992	0.0958	0	0.2881	0.0972
BRI3BP	NA	NA	NA	0.1515	0.4021	0.1135	1.09	2.8102	0.3411	0.9578	4.029	0.4005
BRIX1	0.2296	NA	NA	0.0567	0.5523	0.1781	0.0201	0.0659	0.0294	NA	NA	0.4325
BRK1	1.3357	1.5936	1.2238	2.3882	3.4919	0.9867	1.0877	1.9094	0.2789	NA	3.4585	NA
BRMS1	NA	NA	NA	NA	NA	NA	NA	0.1043	NA	NA	NA	NA
BROX	NA	0.2438	0.4052	0.0723	0.1013	0.3709	1.0352	0.9245	0.738	1.2793	1.6117	0.784
BRPF3	NA	NA	NA	NA	NA	NA	NA	0.0036	NA	NA	NA	NA
BSCL2	NA	NA	NA	NA	NA	0	NA	NA	0.0285	NA	NA	0.0356
BSDC1	NA	NA	NA	NA	0.0417	NA	0.0524	NA	0.2222	0.033	NA	0.2404
BSG	NA	2.5414	0.2384	2.7175	2.7288	0.0494	3.0646	1.654	2.8637	1.4742	2.2549	2.4923
BSN	NA	NA	NA	NA	NA	NA	NA	NA	0	NA	NA	NA
BSPRY	NA	NA	NA	NA	NA	NA	NA	0.0076	NA	NA	NA	0.0395
BST1	NA	0.0371	NA	NA	NA	0.1368	0.1725	NA	1.0207	0.0982	0.1328	NA
BST2	NA	NA	NA	0.2055	NA	NA	NA	NA	NA	NA	NA	NA
BTAF1	0.0272	NA	0.0024	0.0149	0	0.0293	0.0235	0.0175	0.0134	0.0038	0.0259	0.033
BTBD11	0.082	NA	NA	NA	0.0161	NA	NA	NA	NA	NA	NA	NA
BTBD7	NA	NA	NA	NA	NA	NA	NA	NA	0.0904	NA	NA	NA
BTD	0.049	NA	NA	NA	0.1418	NA	1.0078	0.3843	0.8319	0.1652	NA	0.2992
BTF3	0.1666	2.6008	1.4808	1.2579	1.7415	3.8333	6.387	4.109	2.1052	5.3197	10.8847	6.0099
BTF3L4	NA	NA	NA	1.6959	1.626	1.7006	NA	NA	NA	NA	0.0967	0
BTK	NA	NA	NA	0.0012	NA	NA	0.0226	0	NA	NA	0.0413	NA
BTN1A1	NA	NA	NA	NA	NA	0.0038	0.0028	NA	0.0048	NA	NA	NA
BTN3A1	NA	NA	NA	NA	NA	0.0727	0.0031	0	0.0055	NA	NA	NA
BTN3A2	NA	NA	NA	NA	NA	0.0849	NA	0	NA	NA	NA	NA
BTN3A3	NA	NA	NA	NA	0.1352	0.0664	0.0038	0	0.0066	NA	NA	NA
BUB1B	NA	NA	NA	NA	NA	NA	NA	NA	NA	0.1629	NA	NA
BUB3	0.3908	0.9194	0.2727	0.8401	0.3212	4.0616	5.9893	4.2063	6.1469	2.3847	2.9797	8.4009
BUD31	0.9099	0.3052	NA	0.5887	0.5345	1.8596	1.7792	0.9244	0.5485	0.3063	NA	1.7352
BYSL	0.2655	0.0269	NA	0.3461	0.1331	0.2102	0.1221	0.0302	0.033	NA	0.0491	0.3138
BZRAP1	NA	0.0771	NA	NA	NA	NA	0.0265	NA	NA	NA	NA	NA
BZW1	2.8139	0.1024	0.4432	0.335	NA	0.2486	0.3441	0.305	0.2063	0.347	0.2754	0.3973
BZW2	0.8369	0.2894	NA	1.3452	1.0421	0.6196	0.9577	0.7315	0.3518	0.4947	0.4206	2.5383
C10orf118	NA	NA	NA	NA	NA	0.0213	0.0599	NA	NA	NA	0.0834	0.012
C10orf32	NA	NA	NA	NA	0.238	NA	NA	NA	NA	NA	NA	NA
C10orf54	NA	NA	NA	NA	0.0372	NA	0.0437	NA	0.0112	NA	0.0329	0.0277
C10orf68	NA	NA	NA	NA	0.363	NA	NA	NA	NA	NA	NA	NA
C10orf76	0.019	NA	NA	NA	NA	NA	0.0229	0.0627	0.022	0.0308	0.0885	0.0134
C10orf99	0.2457	NA	NA	NA	NA	NA	NA	NA	NA	NA	NA	NA
C11orf30	NA	NA	NA	NA	0.0065	NA	NA	NA	NA	NA	NA	NA
C11orf31	NA	NA	NA	0.6279	0.226	10.2727	0.0231	1.4527	0.5901	0.5642	0.0481	5.0222
C11orf54	NA	NA	0	NA	NA	0.0834	4.5007	3.9405	0.8964	0.4864	1.4055	1.0813
C11orf58	NA	0.4462	NA	0.1436	NA	1.6694	0.9741	0.3268	0.0468	0.6158	1.0491	0.909
C11orf68	0.0878	NA	0.1436	0.0913	0.2012	0.1357	0.1441	0.6994	0.3125	0.3083	0.1144	0.2295
C11orf74	NA	NA	NA	NA	NA	NA	0.0595	NA	NA	NA	NA	NA
C11orf83	1.9042	2.4237	NA	2.3034	1.6625	NA	2.5242	2.9406	2.6261	NA	4.2908	4.2632
C11orf84	NA	NA	NA	NA	NA	0	NA	NA	NA	NA	NA	NA
C11orf88	NA	NA	NA	NA	NA	NA	0.0846	NA	NA	NA	NA	NA
C11orf95	NA	NA	NA	NA	NA	NA	NA	0.1367	NA	NA	NA	NA
C11orf96	NA	NA	NA	NA	NA	NA	NA	0.3318	NA	NA	NA	0.2518
C12orf10	0.5584	0.6853	0.0686	0.3014	0.7482	1.6362	0.8231	0.834	0.5125	0.8408	1.8903	0.9067
C12orf23	NA	NA	NA	NA	0.2778	1.0373	0.7221	0.7754	1.1664	0.4447	0.3917	1.9228
C12orf29	NA	NA	NA	0.0709	NA	NA	NA	NA	NA	NA	NA	NA
C12orf43	NA	NA	NA	NA	NA	0	NA	NA	NA	NA	NA	NA
C12orf44	NA	NA	NA	0	NA	0.0763	0.0905	NA	0.0341	NA	NA	0.0581
C12orf5	0.4983	NA	NA	2.276	0.6675	0.9984	0.5565	1.1036	0.8505	NA	0.4954	0.1036
C12orf57	NA	NA	NA	NA	0.5762	1.7654	NA	NA	NA	NA	1.6838	NA
C12orf63	NA	NA	NA	NA	NA	0.0257	NA	NA	NA	NA	NA	NA
C14orf1	0.0856	NA	NA	NA	NA	NA	NA	NA	NA	NA	NA	NA
C14orf142	NA	NA	NA	0.2963	0.7034	0.6262	1.1774	NA	0	0.3684	5.5015	NA
C14orf159	0.0903	0.1583	NA	0.0154	0.0795	0.2187	0.7546	1.5295	0.4863	0.1377	0.0877	0.485
C14orf166	0.5824	0.7624	0.5009	1.4985	1.0775	2.7236	5.7668	4.4374	3.1145	2.4242	3.1418	4.1257
C14orf169	NA	NA	NA	NA	NA	0.0275	NA	NA	NA	NA	NA	NA
C14orf2	NA	NA	0	NA	NA	NA	0.8845	0.3378	NA	NA	NA	0.8775
C15orf38	0.0448	NA	NA	NA	NA	NA	0.0745	0.1273	NA	0.1461	0.054	0.066
C15orf38-AP3S2	0.0273	NA	NA	NA	NA	NA	0.0454	0.0775	NA	0.0889	0.0328	0.0462
C15orf40	NA	NA	NA	0.7829	NA	0.3036	0.2817	NA	0.3044	NA	NA	NA
C15orf48	1.0555	1.6207	0.2629	1.2643	0.8591	NA	11.7234	25.8423	6.2133	4.5147	3.4144	6.7498
C15orf52	NA	NA	NA	NA	NA	NA	NA	NA	NA	0.0237	0.1669	NA
C15orf65	NA	NA	NA	NA	0.3375	NA	NA	NA	NA	NA	NA	NA
C16orf13	0.0803	NA	NA	NA	0.2175	0.0698	0.1111	0.1119	0.0417	NA	0	NA
C16orf58	NA	NA	NA	NA	0.0591	0.3172	0.1332	0.0838	0.1697	0.4554	0.0843	0.034
C16orf59	NA	NA	NA	NA	NA	0.0347	NA	NA	NA	NA	NA	NA
C16orf62	0.6351	NA	NA	NA	0.457	0.0542	0.2729	0.0678	0.4159	0.0822	0.1601	0.5808
C16orf80	0.1132	0.1384	NA	0.1649	0.2855	0	NA	NA	0.1539	0.5275	0.0142	0.163
C17orf49	NA	0.3755	NA	1.1859	4.1512	4.3162	0.9606	4.7997	1.7688	0.8278	0.4809	3.5809
C17orf50	NA	NA	NA	NA	NA	NA	0.0178	NA	NA	NA	NA	NA
C17orf53	NA	0.0353	NA	NA	NA	NA	NA	NA	NA	NA	NA	NA
C17orf59	0.2534	NA	NA	NA	NA	NA	NA	0.1639	0.0416	NA	0.1145	0.0295
C17orf62	NA	NA	NA	NA	NA	NA	NA	NA	NA	0.0826	NA	NA
C17orf75	0.0462	NA	NA	0	0	0.4446	0.588	0.1461	0.0892	0.2214	0.0567	0.246
C17orf85	0	NA	0	0.1115	NA	0.1814	0.039	0.1266	NA	0.1127	0.1071	NA
C17orf96	NA	NA	NA	NA	0	NA	NA	NA	NA	NA	0.0168	NA
C18orf25	NA	NA	NA	NA	0.0688	1.1015	NA	NA	NA	NA	NA	0.409
C18orf8	0.0386	NA	NA	NA	NA	NA	1.3659	0.0963	0.0789	0.1593	0.0443	0.0158
C19orf10	0.8203	7.0073	0.2061	1.379	2.4546	3.3621	4.9968	1.8327	3.3332	12.1749	3.3821	4.9456
C19orf12	NA	NA	NA	0.4258	NA	NA	0.427	NA	0.1577	0.1617	0.2726	0.1123
C19orf25	0	0	NA	0	0.0811	NA	0.1267	0.2816	0.0662	0.6682	0.5272	0.0738
C19orf33	NA	NA	NA	NA	NA	NA	3.5774	NA	0.4238	2.8895	2.1213	1.1936
C19orf43	NA	NA	0	NA	NA	0	NA	NA	NA	0.2976	0	0.1421
C19orf47	NA	NA	NA	NA	0.1088	NA	NA	NA	NA	NA	NA	NA
C19orf52	NA	NA	NA	NA	NA	0.0429	NA	0.0687	0.0189	NA	NA	0.0539
C19orf66	NA	NA	NA	NA	0.1757	0.1464	0.1615	NA	NA	0	0.5207	0.0363
C19orf69	NA	NA	NA	NA	NA	NA	NA	NA	NA	1.1153	2.7003	NA
C19orf70	0	0.2686	NA	0	0.3728	0	0.6232	1.2865	0.3116	0.3333	0.4481	4.8174
C19orf77	NA	NA	NA	NA	NA	NA	13.8736	1.8589	2.7318	10.6785	3.095	0.2105
C1GALT1	NA	NA	NA	NA	NA	NA	0.0631	NA	0.1098	0.1567	0.2625	NA
C1orf106	NA	NA	NA	NA	NA	NA	NA	0.122	NA	NA	NA	NA
C1orf116	0.6092	0.4077	0.3301	0.0343	0.0139	NA	0.8389	0.0664	0.133	0.5428	0.8634	0.3388
C1orf122	0.3919	NA	NA	NA	NA	NA	NA	NA	NA	NA	NA	NA
C1orf123	0.5581	1.0807	0.2393	4.3117	0.6489	1.1587	1.2314	0.3956	1.3348	1.5531	NA	2.0313
C1orf172	0.019	NA	NA	NA	NA	NA	NA	NA	NA	NA	NA	NA
C1orf185	NA	NA	NA	NA	NA	NA	NA	NA	NA	NA	21.5514	NA
C1orf198	NA	NA	NA	NA	NA	0.1529	NA	NA	NA	NA	NA	NA
C1orf27	0.064	NA	NA	NA	NA	NA	0.1962	NA	0.0934	0.1091	0.1964	0.0434
C1orf35	NA	NA	NA	0.0585	NA	0.1176	NA	NA	0.0367	NA	NA	0.0836
C1orf50	NA	NA	NA	NA	NA	NA	NA	NA	NA	NA	NA	0.1628
C1orf52	NA	NA	NA	0.2725	NA	NA	NA	NA	NA	NA	NA	NA
C1orf86	NA	NA	NA	NA	NA	NA	NA	0	NA	NA	NA	NA
C1QA	0.0479	0	NA	NA	NA	NA	0	0	NA	NA	NA	NA
C1QB	1.7892	1.3601	1.1798	0.5865	0.5696	2.2656	1.1902	0.2118	1.1133	1.216	1.4327	1.0827
C1QBP	13.9846	5.9376	3.2363	24.4773	27.796	9.6418	68.4628	29.6642	37.5587	31.218	24.4677	59.8778
C1QC	1.0433	0	0.5473	0.9289	0.1062	0.6024	1.3093	0.6293	1.0678	0.4412	0.0787	0.5581
C1R	0.1446	0.437	0.2744	0.0654	0.0676	0.3093	0.2212	0.269	0.2766	0.0977	NA	0.1723
C1S	2.0397	0.4736	0.5226	0.4678	0.1169	1.1697	0.2611	0.1646	0.3733	NA	0.3614	0.1513
C2	0.1572	NA	NA	NA	NA	0.039	0.0573	0.3422	0.0803	NA	0.0339	0.0167
C20orf27	NA	NA	NA	NA	0.388	0.5697	NA	0.1664	NA	NA	0.1512	NA
C21orf2	NA	NA	NA	NA	NA	NA	NA	NA	NA	NA	NA	0.0224
C21orf33	0.2731	0.5151	0.2858	0.4212	2.0313	1.4067	3.5682	6.2582	1.7798	2.314	1.5856	3.2031
C21orf59	NA	NA	NA	NA	NA	0.0668	NA	NA	NA	NA	NA	0.0725
C2CD2L	NA	NA	NA	NA	NA	NA	NA	NA	NA	NA	0	NA
C2CD5	NA	NA	NA	NA	NA	0.0162	0.0941	0.0159	0.0802	0.2002	0	0.1023
C2orf43	0.0246	NA	NA	NA	NA	0.0832	NA	NA	NA	NA	0.0301	NA
C2orf47	NA	NA	NA	0.0113	NA	0.1184	0.09	0.9061	0.4623	6.8229	3.655	0.8926
C2orf54	4.4858	2.7626	1.1101	NA	NA	NA	NA	NA	NA	NA	NA	NA
C2orf61	NA	NA	NA	NA	NA	NA	NA	NA	0.0482	NA	NA	NA
C2orf69	NA	NA	NA	0.0199	NA	NA	NA	0.0302	NA	NA	NA	NA
C2orf72	NA	NA	NA	NA	NA	NA	NA	NA	NA	0	NA	NA
C2orf76	0	NA	NA	NA	NA	NA	NA	NA	NA	NA	0.1347	NA
C2orf88	NA	NA	NA	NA	NA	NA	NA	0.1381	0.2794	0.4888	11.1791	0.1272
C3	30.8175	21.6896	12.4608	15.4707	15.0896	9.2514	10.0418	20.2615	14.3846	9.9875	11.1279	22.6817
C3orf37	NA	NA	NA	NA	0.0506	1.4062	NA	NA	NA	NA	NA	0.048
C3orf58	NA	NA	NA	NA	0.0302	NA	NA	0.0218	NA	NA	NA	NA
C3orf67	NA	NA	NA	NA	NA	NA	NA	NA	0.0214	NA	NA	NA
C4A	2.9059	1.9449	0.7829	1.1733	1.1555	0.9304	1.0768	2.4195	0.8764	0.5109	1.3512	1.2623
C4B	2.8572	1.828	0.631	1.1537	1.1057	0.7668	1.0453	2.3455	0.837	0.5016	1.2847	1.2459
C4B_2	2.8572	1.828	0.631	1.1537	1.1057	0.7668	1.0453	2.3455	0.837	0.5016	1.2847	1.2459
C4BPA	14.022	3.8748	2.2832	1.5297	2.2243	1.6337	0.8187	0.8619	3.1633	1.2493	0.4539	2.4831
C4orf27	0.1216	NA	NA	0.1993	0.0717	0.0911	NA	0.2213	0.0838	0.0358	NA	0.7995
C4orf3	NA	NA	NA	NA	NA	NA	NA	NA	NA	NA	0.2709	NA
C4orf33	NA	NA	NA	NA	NA	NA	0.069	0.4292	0.0529	NA	NA	0.0508
C5	0.3963	0.0079	0	0.0422	0.0066	0.1003	NA	0.0053	0.0133	0.0183	0.0035	0.0537
C5orf22	NA	NA	NA	NA	NA	0.0439	NA	NA	NA	NA	NA	0.0586
C5orf42	NA	NA	NA	NA	NA	0.0041	NA	NA	NA	NA	NA	NA
C5orf45	NA	NA	NA	NA	NA	NA	NA	NA	NA	NA	NA	0.0066
C5orf51	NA	NA	0	NA	NA	0.0374	0.0263	0.0477	NA	0	NA	0
C5orf60	NA	NA	NA	NA	NA	NA	NA	NA	NA	1.6969	NA	NA
C6	0.2078	0.1027	0.0426	0.096	0.0145	0.0319	0.1309	0.2872	0.0262	NA	0.0797	0.3073
C6orf120	NA	NA	NA	NA	NA	NA	0.1555	NA	NA	NA	NA	NA
C6orf132	0.0262	0.2213	0.0665	NA	NA	0.0161	NA	NA	NA	NA	0.0136	0
C6orf136	NA	NA	NA	NA	NA	NA	NA	0.0237	NA	NA	NA	NA
C6orf170	NA	NA	NA	NA	NA	NA	NA	0.0237	NA	NA	NA	NA
C6orf203	0	NA	NA	0	NA	0.0439	NA	NA	0.7476	0.7876	0.842	1.1201
C6orf211	NA	NA	NA	0.0845	0.4287	0.5573	0.6617	1.0513	0.4581	0.6671	0.9507	0.4848
C6orf47	NA	0.0691	NA	0.0325	0.0585	NA	0.1557	0.2091	0.1166	0.1095	0.0757	0.0764
C6orf58	NA	NA	NA	NA	NA	NA	0.7623	NA	0.0571	1.8394	NA	NA
C7	0.2641	0.4827	0.0818	0.0328	0.0772	0.0521	0.1006	0.1736	0.1183	NA	0.0388	0.2368
C7orf25	NA	NA	NA	NA	0.0861	NA	NA	NA	NA	NA	NA	NA
C7orf26	NA	NA	NA	0	0.0206	0.0127	NA	NA	0.0303	NA	NA	0.0283
C7orf43	NA	NA	NA	NA	0.0036	NA	NA	NA	NA	NA	NA	NA
C7orf50	1.4884	NA	NA	NA	0.7013	0.3446	0.1715	0.1021	0.4498	0.2769	NA	0.7522
C7orf55-LUC7L2	0.3649	0.3972	0.181	0.5648	2.14	2.1448	1.1025	0.7235	0.6724	0.2121	0.7415	2.4275
C8A	0.2554	0.0434	0.0864	0.0897	0.0381	0.2192	0.1719	0.0597	0.0407	NA	0.1001	0.1647
C8B	0.704	0.8907	0.4404	0.4601	0.148	0.0962	0.4546	0.7253	0.2805	0.5819	0.2541	0.3874
C8G	1.8857	0.3116	0.117	0.1896	0.2023	0.5222	NA	1.4852	0.3875	0.0717	0.0384	0.8817
C8orf33	NA	NA	NA	NA	NA	0.0745	NA	NA	NA	NA	NA	0.2747
C8orf44-SGK3	NA	NA	NA	0.0081	NA	0.1219	NA	NA	NA	0.0528	NA	0.0556
C8orf82	0	0	NA	0	NA	0	1.3677	0.2381	0.3776	0.7324	1.2925	0.7952
C9	3.4736	2.0174	2.0151	0.9075	1.116	1.2883	0.9823	2.4486	0.5467	1.3654	1.2686	1.9399
C9orf114	0.4016	NA	NA	NA	0.0157	NA	NA	NA	NA	NA	NA	NA
C9orf123	NA	NA	NA	NA	NA	NA	NA	NA	NA	NA	NA	0.0716
C9orf142	0.1859	0.9188	0.3999	0.4231	0.9645	0.8636	2.1076	1.4495	0.9325	1.95	2.2222	0.7544
C9orf152	NA	NA	NA	NA	NA	NA	NA	0.0144	NA	NA	NA	NA
C9orf40	NA	NA	NA	NA	NA	NA	NA	NA	NA	NA	NA	0.0489
C9orf41	NA	NA	NA	NA	NA	NA	NA	0.0207	NA	NA	NA	0.0264
C9orf57	NA	NA	NA	NA	0.2062	NA	NA	NA	NA	NA	NA	NA
C9orf64	NA	0.1363	NA	NA	0.3231	0.0281	1.039	1.274	0.9831	0.6313	1.8752	0.89
C9orf72	NA	NA	NA	NA	NA	NA	NA	0.0992	NA	0.0347	NA	NA
C9orf78	NA	NA	NA	0.6079	NA	0.0628	NA	NA	NA	NA	NA	NA
C9orf89	NA	NA	NA	NA	NA	NA	0.1122	NA	0.1479	NA	0.0418	0.1949
CA1	103.403	54.3134	64.2408	114.54	185.725	136.135	84.0978	66.4695	259.099	38.9484	80.0661	82.9395
CA12	0.1476	0	0	0	0.2179	NA	NA	NA	NA	NA	NA	NA
CA13	NA	NA	NA	NA	NA	NA	0.6038	0.6006	0.0965	NA	2.5752	0.6957
CA2	13.7845	2.6168	5.8729	15.6417	19.3616	5.421	71.9168	18.1553	26.8449	64.4621	37.9135	9.9519
CA3	NA	NA	NA	NA	NA	NA	NA	NA	0.0419	NA	NA	0.0192
CA8	NA	NA	NA	NA	NA	NA	NA	NA	NA	0.2269	NA	NA
CA9	NA	NA	NA	NA	NA	0.023	0.5215	0.1559	0.1703	0.0675	0.6208	0.2006
CAB39	0.5986	1.4213	NA	0.8671	0.3565	2.08	2.6137	3.1931	1.614	1.5865	1.5404	2.1183
CAB39L	0.5836	0.2576	NA	0.2613	0.1572	0.1881	0.3028	0.5464	0.2889	0.3791	0.1595	0.8856
CACHD1	NA	NA	NA	NA	NA	NA	NA	NA	0.069	NA	NA	NA
CACNA1B	NA	0.009	NA	NA	NA	NA	NA	NA	NA	NA	NA	NA
CACNA1S	NA	NA	NA	NA	0.1372	NA	NA	NA	NA	NA	NA	NA
CACNA2D1	NA	NA	NA	0.007	0	0.044	NA	0.0218	NA	0.0839	0.0055	NA
CACNG6	NA	NA	NA	0.1249	NA	NA	0.0295	0.0866	NA	NA	NA	NA
CACTIN	NA	NA	NA	NA	0.0513	NA	NA	NA	NA	NA	NA	NA
CACUL1	NA	NA	NA	NA	0.0548	NA	NA	NA	NA	NA	NA	NA
CACYBP	0.0593	0.7259	0.1708	0.9529	2.2209	1.4382	0.3751	0.8189	0.2867	0.5841	0.8477	0.6163
CAD	0.3791	0.4208	0.0158	0.7199	0.4612	1.2062	0.2924	0.4527	0.3266	0.503	0.3705	1.3373
CADM1	NA	NA	NA	NA	NA	0.519	0.2546	0.0606	0.1022	0.1923	NA	NA
CADM3	NA	NA	NA	NA	NA	NA	NA	NA	0.044	NA	NA	NA
CADM4	NA	NA	NA	NA	0.1579	0.0768	NA	NA	NA	NA	0.0904	NA
CADPS	NA	7.2529	NA	NA	0.4279	NA	0.7624	2.0767	1.5089	3.5364	NA	1.3824
CADPS2	NA	NA	NA	NA	NA	NA	NA	0.0121	0.0165	NA	NA	0.1095
CALB1	NA	0.0086	NA	NA	0.1607	NA	NA	NA	NA	0.1211	NA	NA
CALB2	NA	0.0071	NA	NA	0.134	NA	NA	NA	NA	0.1009	NA	NA
CALCOCO2	NA	NA	NA	NA	NA	NA	0.0854	0.1131	0	NA	NA	NA
CALD1	1.8977	9.8355	4.265	7.2528	3.4999	9.7476	5.7582	12.1899	2.5714	7.1489	10.4739	1.853
CALM1	4.8964	4.3747	3.0219	6.3617	4.145	20.1501	65.6787	62.8164	55.4046	117.98	119.085	69.6602
CALM2	4.8964	4.3747	3.0219	6.3617	4.145	20.1501	65.6787	62.8164	55.4046	117.98	119.085	69.6602
CALM3	4.8964	4.3747	3.0219	6.3617	4.145	20.1501	65.6787	62.8164	55.4046	117.98	119.085	69.6602
CALML3	61.3161	134.75	85.1675	28.6956	40.9856	10.5575	0.0296	0.2144	0.0243	0.0347	0.061	0.2662
CALML4	NA	NA	NA	NA	NA	NA	NA	NA	NA	0.0733	0.4752	NA
CALML5	0.4735	2.1459	1.5656	60.129	12.5467	7.252	NA	NA	NA	NA	NA	NA
CALR	28.0923	44.9566	20.9902	34.497	121.888	133.59	117.792	113.695	107.465	110.034	140.032	87.4338
CALU	0.4736	0.4773	0.2249	3.2664	2.7448	4.8102	1.1438	1.8705	1.7681	0.5348	1.9059	2.84
CAMK1	0.1003	NA	NA	NA	NA	NA	0.0764	0.2219	NA	NA	0.0485	0.0881
CAMK1D	0.045	NA	NA	NA	NA	0.0112	NA	0.0093	0	NA	NA	0.2054
CAMK2A	0.0944	0.2282	0.0284	0.0924	0.0179	0.143	0.9974	0.2638	0.1649	0.5908	0.6026	0.2244
CAMK2B	0.0901	0.4238	0.0489	0.1287	0.109	0.2021	1.1721	0.3567	0.2257	0.6683	0.7847	0.3351
CAMK2D	0.6255	0.5373	0.42	0.1591	0.1151	0.3979	1.7178	1.338	0.6422	2.9698	2.0992	1.1832
CAMK2G	0.1947	0.6052	0.0584	0.2558	0.1739	0.3415	1.4343	0.7724	0.4026	0.7624	1.1237	0.4244
CAMKV	NA	NA	NA	NA	NA	NA	NA	NA	0.2023	NA	NA	NA
CAMLG	NA	NA	NA	NA	NA	NA	NA	NA	0	NA	NA	NA
CAMP	0.4387	0.3919	NA	1.3591	0.4071	0.2646	NA	NA	0.0693	NA	0.1832	0.2859
CAMSAP3	0.0207	NA	0.0046	0.051	NA	NA	0.0405	NA	0.1301	NA	0	0.0648
CAND1	2.6996	1.1347	0.6734	1.5158	2.8588	4.0754	5.5979	6.975	4.3693	4.5096	4.7793	3.864
CAND2	NA	NA	NA	NA	NA	NA	NA	NA	NA	0	0.0149	NA
CANT1	NA	NA	0.0823	NA	0.0315	0.0597	0.8313	0.1425	0.8066	0.5866	0.2919	0.7901
CANX	13.9779	7.7446	5.4015	22.2668	42.671	26.2526	37.6465	35.5296	29.6652	39.8639	26.6864	24.8042
CAP1	5.1004	20.378	9.3885	19.9636	23.2125	29.2937	37.4273	35.8686	20.3643	36.0584	63.4919	24.6297
CAP2	NA	0.6606	NA	0.0648	NA	0.3935	NA	0.1147	0.0538	0.2149	NA	NA
CAPG	9.2742	6.8144	11.8127	12.6492	15.657	14.0052	16.9991	8.2018	6.5105	7.4599	11.3519	16.5922
CAPN1	21.1565	25.0329	15.3533	9.1116	13.1346	6.3462	18.1081	18.935	12.8064	21.7276	30.0784	16.9491
CAPN14	0.0959	0.0947	0.0875	NA	NA	NA	NA	NA	NA	NA	NA	NA
CAPN15	NA	NA	NA	NA	NA	NA	NA	NA	NA	NA	NA	0.0047
CAPN2	1.1883	0.915	1.8913	0.4887	0.4426	0.6957	2.4509	3.1867	0.6884	1.0512	2.3566	2.0638
CAPN5	0.0788	NA	NA	NA	NA	0.0128	0.4798	0.813	0.3789	0.1661	0.078	0.2904
CAPN6	NA	NA	NA	NA	NA	0.1385	NA	NA	NA	NA	NA	NA
CAPN7	NA	NA	NA	NA	NA	NA	0.0237	0.0219	0.0294	NA	0.0434	0.0209
CAPN9	NA	NA	NA	NA	NA	NA	NA	NA	0.0347	0.0487	NA	0.0983
CAPNS1	3.1444	4.6105	3.4684	2.8661	2.0705	1.8342	5.7936	7.0385	2.2249	6.9328	7.3844	3.743
CAPNS2	1.154	2.8707	6.101	0.3306	1.0021	0.3566	NA	0.0447	NA	NA	NA	NA
CAPRIN1	0.6447	0.3202	0.676	1.0699	0.7286	4.6812	1.1247	3.0283	1.6955	0.4597	1.067	2.1753
CAPS	NA	NA	NA	NA	NA	0.3509	0.9551	NA	NA	NA	NA	NA
CAPZA1	21.8356	30.5053	8.4174	34.3327	29.1855	22.1948	26.9311	25.3626	13.4162	41.3823	43.1316	33.2897
CAPZA2	6.6409	10.2512	2.4615	13.0743	8.4926	16.279	16.2683	32.5004	12.5415	34.2313	23.9856	15.5799
CAPZB	11.2064	4.3224	6.0457	6.9776	4.6941	4.3924	17.1464	15.454	9.1781	14.7604	15.5644	7.3449
CARD11	NA	NA	0	NA	NA	NA	NA	NA	NA	NA	NA	NA
CARD16	NA	NA	NA	0.0473	NA	0.1604	0.3397	0.4062	0.3896	NA	0.4359	0.3188
CARD6	0	NA	NA	0.0092	NA	NA	NA	0.0019	NA	NA	NA	NA
CARD8	NA	NA	NA	NA	NA	NA	NA	0.0109	NA	NA	NA	NA
CARHSP1	17.0118	4.6705	0.3853	5.0623	3.8673	3.6987	3.8181	15.8898	1.6733	25.2422	11.805	8.4607
CARKD	0	NA	NA	NA	NA	NA	0.3143	0.3146	0.1092	0.4893	0.1998	0.1599
CARM1	1.1355	0.4052	0.1855	NA	0.1766	0.2059	0.3893	0.3558	0.1712	0.238	0.2689	0.4502
CARS	0.4039	0.584	0.1844	0.4037	0.6616	0.6255	1.2669	1.0088	1.0903	1.0285	1.5957	1.3167
CARS2	NA	NA	NA	NA	NA	NA	0.1516	0.0385	0.3058	0.4038	0.1847	0.149
CASC1	NA	0.0409	NA	NA	NA	NA	NA	NA	NA	0.0803	NA	NA
CASC3	NA	NA	NA	NA	NA	NA	NA	NA	NA	NA	NA	0.0477
CASC4	NA	NA	NA	NA	NA	0.0207	0.0139	NA	0.0329	NA	0.0389	NA
CASC5	NA	NA	NA	NA	NA	NA	NA	0.0087	NA	NA	NA	NA
CASK	0.1536	0.0427	NA	0.0753	0.2186	0.431	1.412	1.2747	0.7944	0.9586	0.8172	1.6749
CASP1	0	0.2928	0	0.068	0.7501	1.4399	1.8925	8.6054	3.0774	15.8779	3.028	4.0082
CASP10	NA	NA	NA	NA	NA	NA	0.2903	0.7154	1.3186	0.063	0.3293	0.0748
CASP14	NA	0.2555	1.6051	NA	2.3232	NA	NA	NA	NA	NA	NA	NA
CASP2	NA	NA	NA	NA	NA	0.0268	NA	NA	NA	NA	NA	NA
CASP3	NA	NA	NA	0.0095	NA	0.0701	0.7883	NA	0.2999	0.1018	0.3307	0.9122
CASP4	0.0098	NA	NA	NA	0.1752	NA	NA	NA	NA	NA	NA	NA
CASP5	0.0086	NA	NA	NA	0	NA	NA	NA	NA	NA	NA	NA
CASP6	NA	NA	NA	0.0834	NA	NA	1.2778	3.0976	0.7737	2.0925	0.3467	1.1103
CASP7	NA	NA	NA	NA	NA	0.0402	1.2145	0.3903	0.232	0.2529	0.8539	0.4577
CASP8	0.152	NA	0.0903	0.3345	0.8389	0.5552	0.4519	0.3856	0.7905	0.1579	0.129	0.7684
CASP9	NA	NA	NA	NA	NA	NA	NA	NA	NA	NA	0.0249	NA
CAST	3.176	10.3887	2.0104	3.0024	8.1529	4.0187	17.196	4.6212	3.8817	5.8866	9.7221	8.7667
CASZ1	NA	NA	NA	NA	NA	NA	NA	0.1039	NA	0.168	NA	0.1188
CAT	2.6607	1.812	2.8759	6.0821	6.2702	7.4794	15.4549	23.4166	30.6275	31.0078	19.893	17.9776
CATSPER2	NA	NA	NA	NA	NA	0.1055	NA	NA	NA	NA	NA	NA
CATSPER3	NA	NA	NA	NA	NA	NA	NA	NA	NA	NA	0.6015	NA
CAV1	1.8083	3.7228	6.7261	1.0662	0.1676	2.3194	3.3409	7.2529	0.4482	5.2307	9.6871	0.3465
CAV2	NA	NA	NA	NA	NA	NA	NA	NA	NA	0.0455	NA	NA
CAV3	0.0388	NA	NA	0.1562	NA	NA	NA	NA	NA	NA	NA	NA
CBFB	0.6007	0.4338	NA	0.9186	1.1372	0.8392	0.3155	0.3461	0.3257	0.2798	0.3343	0.4464
CBL	NA	NA	NA	NA	0.0238	0.0402	0.0037	0.1131	0.0449	NA	0.0516	0.0266
CBLC	0.0754	NA	NA	NA	NA	NA	0.0638	0.0267	NA	0.0121	0.0344	NA
CBLL1	NA	0	NA	NA	NA	0.3299	NA	NA	NA	NA	0	NA
CBR1	34.0096	59.8186	32.0398	30.9346	68.798	43.908	527.249	309.235	207.517	629.16	394.252	118.614
CBR3	20.1073	24.0919	8.8445	8.9967	22.127	11.774	72.1587	45.8239	49.4572	177.439	105.201	26.0425
CBR4	0	NA	0.5175	0.0763	NA	0.3685	2.429	0.6904	1.3325	6.9391	0.1124	3.3497
CBWD1	NA	NA	NA	NA	0	NA	0.0054	NA	NA	0.0189	NA	0.0163
CBWD2	NA	NA	NA	NA	0	NA	0.0053	NA	NA	0.0183	NA	0.0159
CBWD3	NA	NA	NA	NA	0	NA	0.0053	NA	NA	0.0183	NA	0.0159
CBWD5	NA	NA	NA	NA	NA	NA	NA	NA	NA	0.0217	NA	0.0189
CBWD6	NA	NA	NA	NA	0	NA	0.0053	NA	NA	0.0183	NA	0.0159
CBWD7	NA	NA	NA	NA	0	NA	0.0083	NA	NA	0.0289	NA	NA
CBX1	0.1915	0.6994	1.1207	0.9154	4.1518	17.7508	10.8481	14.1663	1.663	0.251	1.5178	5.0277
CBX3	2.0072	2.6525	2.475	1.9545	4.5236	23.2009	15.1592	11.1652	4.5971	8.6161	4.7695	9.1184
CBX5	0.3199	NA	0.3506	NA	NA	0.5652	1.2924	0.504	1.4177	0.4221	0.1144	2.1269
CC2D1A	1.1045	0.1023	0.1677	0.0871	0.1622	0.1009	0.7491	0.5872	0.2418	3.4007	0.95	0.5409
CC2D1B	0.0582	0.0184	NA	0.0408	NA	0.0183	NA	0.042	0.0195	NA	NA	NA
CCAR1	0.0818	NA	NA	0.0887	0.3097	0.3687	0.2207	0.6246	0.1915	0.5273	0.2419	1.411
CCBL2	0.1494	0.2512	NA	0.2896	NA	0.108	0.1558	0.5161	0.4674	0.1314	0.1503	0.4189
CCDC101	NA	NA	NA	NA	NA	NA	NA	0.0436	NA	NA	NA	NA
CCDC102A	NA	NA	NA	0.5945	NA	NA	NA	NA	NA	NA	NA	NA
CCDC115	NA	NA	NA	NA	NA	0.2106	NA	NA	NA	NA	NA	NA
CCDC116	NA	NA	NA	NA	NA	NA	0.1802	NA	NA	NA	NA	NA
CCDC12	NA	0.1697	NA	NA	0.0612	0.255	NA	NA	NA	NA	0.0888	1.0293
CCDC124	1.1986	2.2502	NA	0.5388	0.6609	0.1044	0.8504	0.5615	0.5465	0.5685	0.8702	0.7703
CCDC126	NA	NA	NA	NA	0	NA	NA	NA	0.0491	0	0.0255	0.0533
CCDC132	0	NA	0	0.2555	0.3762	0.0698	0.0428	0.1488	NA	0.3098	0.0686	0.0481
CCDC134	NA	NA	NA	0.0795	NA	0.5976	NA	NA	0.1146	NA	NA	NA
CCDC137	NA	NA	NA	NA	NA	0	NA	NA	NA	NA	NA	NA
CCDC144A	NA	NA	NA	NA	NA	NA	0.0083	NA	NA	NA	NA	NA
CCDC150	NA	NA	NA	NA	NA	NA	NA	0.0346	NA	NA	NA	NA
CCDC151	NA	NA	NA	NA	NA	0.0077	NA	NA	0.0387	NA	0.0861	NA
CCDC159	NA	NA	NA	NA	NA	NA	NA	NA	0	NA	NA	NA
CCDC167	NA	NA	NA	NA	0.0528	NA	NA	NA	0.0479	NA	NA	NA
CCDC168	NA	NA	NA	NA	NA	0.0126	NA	0	0.0003	NA	NA	NA
CCDC173	NA	NA	NA	NA	NA	0.1838	NA	NA	NA	NA	NA	NA
CCDC178	0.0117	NA	NA	NA	NA	NA	NA	NA	NA	NA	NA	NA
CCDC22	0.0679	0.3712	0.21	0.0148	0.129	0.3216	0.1913	3.0039	0.6167	0.5074	2.9048	0.5471
CCDC25	NA	NA	NA	NA	NA	NA	NA	NA	NA	4.5107	0.4779	NA
CCDC28A	NA	NA	NA	NA	NA	NA	NA	0.0689	0.0339	NA	NA	NA
CCDC43	NA	NA	NA	NA	NA	0.1301	NA	NA	NA	NA	NA	NA
CCDC47	0.495	0.2933	NA	0.3478	0.7219	1.5179	1.5532	1.5701	0.8706	0.7649	0.553	1.1139
CCDC50	NA	NA	NA	NA	0.0381	0.1251	NA	0.0537	NA	NA	0.0104	0.0826
CCDC51	NA	NA	NA	NA	NA	NA	0.0103	0	0.0408	NA	NA	0.1163
CCDC53	NA	NA	NA	NA	0.1643	0.1014	NA	0.3388	0.0624	0.0971	NA	0.1388
CCDC58	NA	0.3111	NA	0.3306	NA	0.097	2.8607	0.4212	0.7461	1.3037	0.5275	5.1813
CCDC6	1.5559	0.8637	0.2067	0.5464	0.3081	0.1085	0.5218	0.3319	0.7673	1.5381	0.4811	1.2739
CCDC64B	2.7888	1.8639	0.8175	0.1649	0.0377	NA	NA	0.0968	NA	NA	NA	0
CCDC70	0	NA	NA	NA	NA	NA	NA	NA	NA	NA	0.3459	NA
CCDC71L	NA	NA	NA	NA	NA	0.0407	NA	NA	NA	NA	NA	NA
CCDC86	NA	NA	NA	NA	NA	0.1141	3.1956	NA	NA	NA	NA	0.0567
CCDC88B	NA	NA	NA	0.0077	NA	0.0032	0.0044	0.0119	0.0012	0.0052	0.0069	0
CCDC88C	NA	NA	NA	0	0.0085	NA	NA	NA	0.0249	NA	0.03	NA
CCDC89	NA	0.0667	NA	NA	NA	NA	NA	NA	NA	NA	NA	NA
CCDC9	NA	NA	NA	NA	NA	0.0602	NA	NA	NA	0.0822	0.0193	NA
CCDC90B	NA	NA	NA	0.0237	0	NA	0.0664	0	0.0362	NA	NA	0.0652
CCDC93	0.0264	NA	NA	NA	0.0732	NA	0	0.1143	0.0027	0.0289	0.2216	0.0342
CCDC94	NA	NA	NA	NA	NA	0.2181	0.2206	NA	NA	NA	NA	NA
CCK	NA	NA	NA	NA	NA	NA	NA	NA	0.0504	0.1367	NA	0.0455
CCL16	NA	NA	NA	NA	NA	NA	NA	0.2735	NA	NA	NA	NA
CCL19	NA	NA	NA	NA	NA	0.488	NA	NA	NA	NA	NA	NA
CCL21	NA	NA	NA	NA	NA	NA	NA	0.1354	NA	NA	NA	NA
CCL25	NA	NA	NA	NA	NA	NA	NA	0.2635	NA	0.2472	NA	NA
CCM2	NA	NA	NA	NA	0.0117	NA	NA	NA	NA	NA	NA	NA
CCNB1	NA	NA	NA	NA	NA	0.0769	NA	NA	NA	0.1675	NA	NA
CCND1	NA	NA	NA	NA	NA	NA	NA	NA	NA	NA	NA	0.0462
CCNH	0.0981	NA	NA	NA	0.2069	0.137	0.0298	NA	0.1187	NA	0.0404	0.2929
CCNK	0.0339	NA	NA	0.1431	NA	NA	NA	NA	0.026	NA	NA	0.2017
CCNL1	NA	NA	NA	NA	NA	NA	NA	NA	0	NA	NA	0
CCNY	0.0279	NA	NA	NA	0.0207	NA	0.0046	0.0645	NA	NA	0.0099	0.5402
CCNYL1	0.0313	NA	NA	NA	NA	NA	0.0052	NA	NA	NA	0.0112	NA
CCNYL2	0.0269	NA	NA	NA	NA	NA	0.0045	NA	NA	NA	0.0096	NA
CCP110	NA	NA	NA	NA	NA	0.0104	NA	NA	NA	NA	NA	NA
CCR10	NA	NA	NA	NA	NA	NA	NA	NA	0.1166	0.1707	0	NA
CCS	0.2801	0.6272	0.258	0.4088	1.105	0.5983	0.4736	19.5562	1.4129	1.5417	1.2303	0.5308
CCSER1	NA	NA	NA	NA	NA	NA	NA	NA	NA	NA	NA	0.0315
CCSER2	NA	NA	NA	NA	NA	NA	0.0408	NA	NA	NA	NA	NA
CCT2	10.2497	5.5474	4.2178	2.5556	8.6297	8.8043	9.6416	8.0092	7.0172	14.1103	11.4963	10.8537
CCT3	4.5859	10.0098	4.5398	4.6474	10.9419	11.2438	11.1649	8.8556	11.5449	13.9153	12.737	15.5031
CCT4	3.6581	5.2552	2.6904	3.7841	3.7646	4.563	5.1039	4.4919	3.8437	10.9738	7.1719	8.0967
CCT5	7.0717	1.6621	1.6859	1.8154	1.612	2.357	6.1295	4.2624	3.7234	5.865	4.4996	7.4389
CCT6A	5.4344	6.0986	7.3188	6.0888	13.6853	10.8985	10.1656	9.8944	8.6407	11.7925	10.3563	14.8302
CCT6B	0	0.0187	0.1655	0.1493	0.0376	0.0424	0.0406	0.0339	0.0329	0.1203	0.0711	0.0537
CCT7	1.7857	18.1184	2.0666	1.7145	11.0831	7.4518	7.1854	9.6743	4.7054	6.6867	7.3541	7.2234
CCT8	12.0085	8.8816	10.4445	5.9628	7.5095	14.9152	10.7333	11.971	13.1535	19.7231	14.2097	21.1931
CCZ1	NA	NA	NA	0.0098	NA	0.0873	0.0934	0.0817	0.1508	1.1113	0.2912	0.0681
CCZ1B	NA	NA	NA	0.0098	NA	0.0873	0.0934	0.0817	0.1508	1.1113	0.2912	0.0681
CD109	0.1131	0.2147	0.0409	0.3166	0.1895	0.2595	0.003	0.0699	0.0032	NA	0.2334	NA
CD14	0.1528	0.1887	0.0684	0.7832	0.6552	0.381	0.0676	1.6433	0.154	0.0558	0.4235	0.0474
CD151	0.0745	NA	NA	NA	NA	NA	NA	NA	NA	NA	NA	NA
CD163	NA	NA	NA	0.0652	0.0752	NA	0.2439	0.3753	0.1542	0.3231	0.3204	0.1354
CD163L1	NA	NA	NA	NA	NA	NA	0.0757	0.0773	NA	NA	0.2275	NA
CD200	NA	NA	NA	NA	NA	NA	NA	NA	NA	NA	0.0066	NA
CD207	NA	NA	NA	NA	NA	0.0505	NA	NA	NA	NA	NA	NA
CD209	NA	NA	NA	NA	NA	NA	NA	0.1702	0.0271	NA	0.1266	NA
CD226	NA	NA	NA	NA	NA	NA	NA	NA	NA	NA	0.0211	NA
CD248	NA	NA	NA	0.0318	NA	NA	NA	NA	NA	NA	NA	NA
CD276	NA	NA	NA	NA	0	0.0796	0	0.0573	NA	NA	0.0099	0
CD2AP	0.073	NA	0.1433	0.1249	0.1361	0.6172	2.088	2.0553	0.7541	1.0418	3.1608	1.1393
CD2BP2	NA	NA	NA	0	NA	1.158	NA	NA	NA	NA	NA	NA
CD300A	NA	NA	NA	NA	NA	NA	0.0789	0	0.0457	0.7368	0.59	NA
CD302	NA	NA	NA	NA	NA	NA	NA	0	NA	NA	NA	NA
CD36	0	NA	NA	NA	6.0706	NA	1.5557	1.2877	1.6924	0.4392	2.4409	NA
CD38	NA	NA	NA	NA	NA	0.2203	0.1925	NA	1.3878	4.0935	0.3095	1.2091
CD3E	NA	NA	NA	0.0974	NA	0.0836	0.0761	0.1327	0.1174	NA	NA	NA
CD3EAP	NA	NA	NA	0.0166	NA	NA	NA	NA	NA	NA	NA	0.0648
CD44	2.3555	1.4664	0.3449	3.7316	0.9632	1.2623	1.4657	2.6868	1.7588	4.1926	2.773	4.2173
CD47	0.9708	NA	NA	0.0824	NA	NA	NA	NA	NA	NA	NA	NA
CD48	NA	NA	NA	NA	NA	NA	0.1241	NA	0.0677	0.8764	0.1303	NA
CD55	0.148	NA	0.1953	NA	NA	0.1996	0.2255	0.2658	NA	NA	0.1271	NA
CD59	NA	NA	NA	NA	NA	NA	0.0259	NA	0.1507	NA	0.0375	0.0261
CD5L	NA	NA	NA	NA	NA	NA	0.049	0.0372	0.0311	NA	NA	0.0485
CD68	NA	NA	NA	NA	NA	NA	1.2228	1.0128	0.4866	NA	0.7397	1.1008
CD70	NA	NA	NA	NA	2.6844	NA	NA	NA	NA	NA	NA	NA
CD74	1.2115	1.6887	0.6219	3.3745	7.3839	8.4878	5.7997	7.9974	2.5425	4.3526	9.3929	4.4732
CD81	NA	NA	NA	0.1628	NA	0.2708	8.113	6.881	1.6622	1.7967	2.0303	1.0148
CD82	0.6509	0.3518	0.0931	0.6002	0.7464	0.5853	1.3485	0.503	0.3624	0.2095	0.4536	0.4413
CD8A	0.1626	NA	NA	NA	NA	NA	NA	0.2006	0.158	NA	NA	NA
CD9	1.6387	2.7695	2.3716	0.7497	0.2158	0.8563	0.3405	0.2621	0.4377	2.9505	0.1769	0.9436
CD93	NA	NA	NA	NA	NA	NA	NA	0.1081	NA	NA	0.0829	NA
CD97	NA	NA	NA	0.022	0.0435	0.107	0.1591	0.1845	0.2797	0.1319	0.248	0.3662
CD99L2	NA	NA	NA	NA	NA	NA	NA	0	NA	0.1049	0.3918	NA
CDA	NA	NA	NA	NA	NA	NA	NA	NA	NA	NA	0.2188	NA
CDC123	NA	NA	NA	NA	0.0797	NA	NA	NA	0.0093	NA	NA	0
CDC16	0.0154	NA	NA	NA	0.032	0.0227	0.0182	0.0348	0.0337	0.0249	NA	0.0504
CDC23	0.0411	NA	NA	0.0223	NA	0.0116	0.0316	0.0664	0.0276	NA	0.0286	0.2269
CDC27	NA	NA	NA	NA	0.0086	NA	NA	NA	NA	NA	NA	NA
CDC37	2.5137	8.6485	2.1854	3.4098	5.2886	4.5705	7.2351	10.0332	6.3381	5.2206	8.5009	5.7046
CDC37L1	NA	NA	NA	NA	NA	NA	NA	NA	NA	NA	0	NA
CDC40	NA	NA	NA	0.0511	NA	0.0703	NA	NA	0.0473	0.0123	NA	0.1834
CDC42	4.3846	6.4302	2.7756	5.1363	5.0889	38.7825	19.7823	62.2041	11.0137	13.8347	9.3986	11.819
CDC42BPA	NA	NA	0.0371	NA	NA	NA	0	0.0591	0.1154	0.0416	0.0896	0
CDC42BPB	0.1939	0.1555	0.1682	0.1932	0.2342	0.2524	0.5085	0.5386	0.371	0.6978	1.585	0.5353
CDC42BPG	0.0405	0.0098	0	0.0235	0.0204	0.1167	0.0261	0.039	0.0343	0.1314	0.6978	0.0783
CDC42EP1	NA	NA	NA	NA	0.0655	NA	NA	0.0601	NA	NA	NA	NA
CDC42EP4	NA	NA	NA	0.209	0.1958	0.1119	0.254	NA	NA	0.3413	0.2625	0.1497
CDC42EP5	NA	NA	NA	NA	NA	NA	1.2786	NA	0.3823	0.4311	1.0846	0.6499
CDC42SE2	NA	NA	NA	NA	0	NA	0.1593	NA	NA	NA	NA	NA
CDC5L	0.131	0.1914	0.1444	0.7391	1.3232	1.1457	0.6473	1.0668	0.6692	0.856	0.4794	1.2996
CDC73	0.1193	0.039	0.0669	0.2036	0.3438	0.156	0.0445	0.5563	0.1963	0.0521	0.0571	0.0932
CDCA3	NA	NA	NA	NA	NA	0.0387	NA	NA	NA	NA	NA	NA
CDCA8	NA	NA	NA	NA	NA	0.1723	NA	NA	NA	NA	NA	NA
CDCP1	1.2123	NA	1.3719	NA	NA	NA	NA	0.0211	NA	0.0113	NA	0.0595
CDCP2	NA	NA	NA	NA	NA	NA	0.199	NA	NA	NA	NA	NA
CDH1	6.4947	5.722	2.9386	0.9239	2.9335	1.862	9.874	6.4484	6.0965	12.8016	10.7897	10.2602
CDH10	NA	NA	NA	NA	NA	NA	NA	0.0038	NA	NA	NA	NA
CDH11	NA	NA	NA	NA	NA	0.2374	NA	0.2312	NA	NA	0.0797	NA
CDH13	0.1661	0.4179	NA	0.0573	0.2114	0.2049	NA	1.1257	0.0525	0.0956	2.3103	0.014
CDH17	NA	NA	NA	NA	NA	NA	20.2795	27.3951	16.2236	19.2257	19.9148	9.4129
CDH19	NA	NA	NA	NA	NA	NA	NA	NA	NA	0.0418	NA	NA
CDH24	NA	NA	NA	NA	NA	NA	NA	NA	NA	NA	NA	0.2007
CDH3	0.2747	0.0546	0.0466	0.1138	0.197	0.2659	NA	NA	NA	NA	NA	NA
CDH5	0.0128	0.0352	NA	0.0902	0.3829	0.2415	0.0355	0.1828	0.0381	0.0301	0.0438	0.0294
CDH6	NA	NA	NA	NA	NA	NA	NA	0.0042	NA	NA	NA	NA
CDH9	NA	NA	NA	NA	NA	NA	NA	0.0041	NA	NA	NA	NA
CDHR2	NA	NA	NA	NA	NA	NA	1.0853	0.0763	0.6573	1.2707	0.4466	0.5035
CDHR3	NA	NA	NA	0	NA	NA	NA	NA	NA	NA	NA	NA
CDHR5	NA	NA	NA	NA	NA	NA	1.7729	0.6075	0.2937	0.8611	1.2119	NA
CDIPT	0.5882	0.5919	0.1855	0.8593	0.4957	1.6381	2.0839	2.3239	1.5786	0.6762	0.2652	2.4368
CDK1	NA	NA	NA	2.5258	1.2276	0.367	NA	NA	NA	NA	NA	NA
CDK11A	0.037	NA	NA	NA	0.0339	0.0986	0.0057	0.0779	0.1096	0.1034	NA	0.0266
CDK11B	0.039	NA	NA	NA	0.0813	0.1039	0.006	0.0821	0.1155	0.1574	NA	0.028
CDK12	0.0188	NA	NA	0.0178	0.0158	0.0187	NA	0.0145	0.0091	0.0305	NA	0.0225
CDK13	NA	NA	NA	NA	NA	0.0181	NA	0.0072	NA	NA	NA	NA
CDK16	NA	NA	NA	NA	NA	NA	NA	NA	NA	NA	0.0114	NA
CDK18	NA	NA	NA	NA	NA	NA	0	NA	NA	NA	0.0123	NA
CDK2	0.2004	NA	NA	NA	NA	0.4267	NA	NA	0.066	NA	0.156	NA
CDK20	NA	NA	NA	0.0502	NA	NA	NA	NA	0.6561	NA	NA	NA
CDK2AP1	0	NA	NA	0	NA	NA	0.131	0.5365	0.075	NA	NA	0.052
CDK3	0.1998	NA	NA	NA	NA	0.1115	NA	NA	0.0658	NA	0.1555	NA
CDK4	NA	NA	NA	0	NA	0.5399	NA	NA	NA	NA	NA	0.1265
CDK5	0.565	NA	NA	NA	0.3421	0.1614	0.2012	0.1838	0.0283	NA	0.0894	NA
CDK5RAP1	NA	NA	NA	NA	NA	NA	NA	NA	NA	NA	NA	0.0704
CDK5RAP3	0.5393	1.7315	0.0404	0.9704	2.0497	1.8732	2.992	0.2163	1.6446	1.0123	2.1425	1.2899
CDK6	NA	NA	0.0335	NA	0.2171	0.1356	NA	0.0368	NA	0.4405	NA	NA
CDK7	NA	NA	NA	NA	0.1943	NA	NA	NA	NA	NA	NA	NA
CDK9	0.0565	NA	NA	NA	0.073	0.1934	NA	0.0565	0.0933	NA	NA	NA
CDKAL1	NA	NA	NA	NA	NA	0.0294	NA	NA	NA	0.0096	NA	NA
CDKL2	NA	NA	NA	NA	NA	NA	NA	NA	0.0835	NA	NA	NA
CDKN1B	NA	NA	NA	NA	NA	NA	0	0	0.1223	0.1649	0.0898	0.0988
CDKN2A	0.0538	NA	NA	NA	NA	0.1255	NA	NA	NA	NA	NA	NA
CDKN2AIP	0.7573	0.0335	NA	0.0225	NA	0.0206	0.074	0.1658	0.1141	0.126	0.023	0.3166
CDKN2AIPNL	NA	NA	NA	NA	NA	0.2904	NA	NA	NA	0	NA	0
CDKN2B	0.0605	NA	NA	NA	NA	NA	NA	NA	NA	NA	NA	NA
CDR2	NA	NA	NA	NA	NA	NA	NA	NA	0.0066	NA	NA	0.0179
CDR2L	NA	NA	NA	NA	NA	NA	NA	NA	NA	NA	0.0125	0
CDS1	NA	NA	NA	NA	NA	NA	0.1599	NA	NA	NA	0.1046	0
CDS2	0.0215	0.3014	0	0.1765	0.1977	0.3267	0.3002	0.2633	0.1248	0.2417	1.0971	0.1082
CDSN	NA	NA	NA	1.182	NA	NA	NA	NA	NA	NA	NA	NA
CDV3	0	0.5649	0	1.7722	0.7928	1.4444	3.138	0	0.479	1.4832	1.7205	1.0772
CDX1	NA	NA	NA	NA	NA	NA	NA	NA	NA	NA	NA	0.4935
CDX2	NA	NA	NA	NA	NA	NA	NA	NA	NA	NA	NA	0.0606
CDY1	NA	NA	NA	NA	NA	NA	NA	0.0188	NA	NA	NA	NA
CDY1B	NA	NA	NA	NA	NA	NA	NA	0.0188	NA	NA	NA	NA
CDY2A	NA	NA	NA	NA	NA	NA	NA	0.0192	NA	NA	NA	NA
CDY2B	NA	NA	NA	NA	NA	NA	NA	0.0192	NA	NA	NA	NA
CDYL	NA	NA	NA	NA	NA	NA	NA	0.0248	NA	NA	NA	0.033
CEACAM1	0.8256	0.0819	0.3738	0.0238	0.0525	0.095	0.3051	0.1874	NA	0.0299	0.257	NA
CEACAM3	0	0	0	NA	0.0517	NA	NA	NA	NA	NA	NA	NA
CEACAM5	4.8432	1.4903	2.975	0.0688	0.1845	NA	0.0506	NA	NA	0.0172	0.2962	NA
CEACAM6	0.8477	1.0657	1.0625	0.0767	0.6061	NA	0.0963	NA	NA	0.0745	1.0388	NA
CEACAM8	0.8955	0.0198	0.3352	0.0973	0.2941	0.0543	NA	NA	0.0159	0.0325	0.2391	0.048
CEBPB	NA	NA	NA	0.0574	NA	NA	NA	NA	NA	NA	NA	NA
CEBPZ	NA	NA	NA	0.0996	0.0805	0.0735	0.0255	0.1306	0.0106	0	0.0232	0.1469
CECR2	NA	NA	NA	NA	NA	NA	NA	NA	NA	NA	0.0158	NA
CECR5	0.3297	0.4686	0.1342	0.5707	0.6643	0.5353	1.1687	1.4382	2.3371	2.4419	1.9009	2.3292
CEL	NA	NA	NA	NA	NA	NA	NA	0.0725	NA	NA	NA	NA
CELF1	NA	NA	NA	0.047	0.0702	0.0857	0.0894	0.0954	NA	0.0431	0.0287	0.0735
CELF2	NA	NA	NA	NA	NA	NA	NA	0.2499	NA	0.3936	1.4218	0.2011
CELF4	NA	0.0785	NA	NA	NA	NA	NA	NA	NA	NA	NA	NA
CELSR1	0.0033	NA	NA	0.003	NA	NA	NA	NA	NA	NA	NA	NA
CELSR2	NA	NA	NA	NA	NA	NA	NA	NA	NA	NA	NA	0.0082
CENPB	NA	NA	NA	NA	NA	0.2333	NA	NA	NA	0.06	0.0454	0.0512
CENPC1	NA	NA	NA	NA	NA	NA	NA	NA	NA	0.013	0.0837	NA
CENPE	NA	NA	0.0209	NA	NA	NA	NA	NA	NA	NA	0.003	NA
CENPF	NA	NA	NA	NA	NA	0.0075	NA	NA	NA	NA	NA	NA
CENPV	NA	NA	NA	NA	0.1339	0.5841	1.8508	0.983	0.593	0.7693	0.1186	0.8412
CEP120	NA	NA	NA	NA	NA	NA	NA	NA	NA	0.0606	NA	NA
CEP135	NA	NA	NA	NA	NA	0	NA	NA	NA	NA	NA	NA
CEP170	NA	NA	NA	NA	0.0049	0.1154	NA	NA	NA	NA	0.0095	NA
CEP170B	NA	NA	NA	NA	NA	NA	NA	NA	NA	NA	0.0235	0.0395
CEP250	NA	NA	NA	NA	NA	NA	NA	0.0752	NA	NA	0.0679	NA
CEP290	0.005	NA	NA	0.0256	NA	NA	NA	NA	NA	NA	NA	NA
CEP41	NA	NA	NA	NA	0.054	NA	NA	NA	0.0222	NA	NA	NA
CEP44	NA	NA	NA	NA	NA	0.0542	NA	NA	NA	NA	NA	0.0495
CEP55	NA	NA	NA	NA	0.1015	NA	NA	NA	NA	NA	NA	NA
CEP89	NA	NA	NA	NA	NA	NA	NA	NA	NA	0.0605	NA	NA
CEP97	NA	NA	NA	0	NA	0.0242	NA	NA	NA	NA	NA	0.0047
CEPT1	0.3069	NA	NA	1.6221	0.4957	0.2522	0.8485	0.5868	1.3002	0.5122	0.3342	1.0868
CERK	NA	NA	NA	NA	NA	NA	NA	NA	NA	0.1444	NA	NA
CERS2	0.2573	0.096	NA	0.1114	NA	0.2471	0.4247	0.2526	0.3076	0.1519	0.6492	0.9377
CERS3	0.3664	0.4018	0.2795	NA	0.3509	0.124	NA	NA	NA	NA	NA	NA
CES1	0.3872	3.417	0.3351	0.3261	0.5226	4.7605	0.6376	3.4903	0.9255	1.4152	3.8977	3.2119
CES2	2.655	4.465	3.5251	0.128	0.2991	0	68.6671	50.8393	49.2857	70.7533	56.2729	19.849
CES3	NA	NA	NA	NA	NA	NA	0.5317	0.3816	0	NA	0.9893	NA
CES4A	NA	NA	NA	NA	NA	NA	NA	0.0122	NA	NA	NA	NA
CETN2	NA	0.3188	NA	0.418	0.335	0.615	NA	0.2146	0.1402	NA	NA	0.2396
CETP	NA	NA	NA	NA	NA	NA	NA	0.1842	NA	NA	NA	NA
CFB	3.4493	0.011	0.1945	0.3182	0.2865	0.3569	0.3264	1.9998	0.1976	0.6115	0.4017	0.2043
CFD	0.1723	0.3903	NA	NA	NA	0.4122	0.3997	1.6087	0.1432	0.2316	NA	NA
CFDP1	NA	NA	NA	NA	0.1451	1.4565	0.1092	NA	NA	0.2552	NA	0.1174
CFH	1.1485	0.3668	0.4141	0.3556	0.0653	0.3717	1.9794	0.9481	0.958	1.1273	0.8533	1.0639
CFHR1	0.3941	0.4481	0.8976	0.1478	0.1795	0.412	0.2133	0.5111	0.262	0.1729	0.1476	0.4225
CFHR2	NA	NA	NA	0.0096	NA	NA	NA	NA	NA	NA	NA	NA
CFHR3	NA	NA	NA	0.0786	NA	NA	NA	NA	NA	NA	NA	NA
CFI	0.5724	NA	NA	0.1507	NA	0.0708	0.1881	0.6712	0.282	NA	0.1685	0.439
CFL1	107.883	176.356	68.0606	320.096	198.792	229.021	769.523	1016.02	669.262	954.273	637.962	838.822
CFL2	16.6536	1.3514	1.665	2.5976	1.3326	0.9734	1.0174	5.2429	1.601	2.2817	2.2891	1.7979
CGGBP1	NA	NA	NA	NA	NA	NA	NA	NA	NA	NA	0.0447	NA
CGN	0.0115	0.0083	NA	0.0058	NA	NA	1.6282	1.1868	0.2602	0.4491	1.4161	0.2803
CGREF1	NA	NA	NA	NA	NA	NA	0.6022	NA	0.163	0.0514	0.0137	0.1584
CHAC2	NA	NA	NA	NA	NA	NA	NA	0.2425	NA	NA	NA	0.0635
CHAD	NA	NA	NA	NA	NA	NA	NA	NA	0.1627	NA	NA	NA
CHAF1A	NA	NA	NA	NA	0.0747	NA	NA	NA	NA	NA	NA	NA
CHAF1B	NA	NA	NA	NA	0.0262	NA	NA	NA	NA	NA	NA	0.0084
CHAMP1	NA	NA	NA	0.0065	NA	0.1637	0.0023	0.0273	0.0702	NA	NA	0.0783
CHAT	NA	0.0874	NA	NA	NA	NA	NA	NA	NA	NA	NA	NA
CHCHD1	NA	NA	NA	NA	NA	NA	0.6948	1.2768	NA	0.5888	NA	0.5263
CHCHD2	NA	NA	NA	NA	NA	1.4396	NA	0.1579	0.022	0.3597	0.0988	NA
CHCHD3	0.7531	0.2938	NA	0.2274	0.6535	1.2123	0.4997	2.8456	2.3824	3.3409	4.682	6.7065
CHCHD4	NA	NA	NA	NA	NA	NA	1.5539	0.1978	0.3074	2.7146	1.1887	0.5676
CHCHD5	NA	NA	NA	NA	NA	NA	0.2223	0.5581	0.3085	NA	0.6422	0.9044
CHCHD6	NA	NA	NA	NA	NA	0.1201	NA	NA	NA	NA	NA	NA
CHCHD7	NA	NA	NA	NA	NA	NA	0.0766	0.0826	0.127	NA	0.1654	0.2631
CHD1	0.0042	NA	NA	NA	NA	NA	NA	NA	NA	NA	NA	0.0051
CHD1L	NA	NA	NA	NA	NA	NA	NA	NA	0.019	0.0487	NA	NA
CHD2	0.0043	NA	NA	NA	NA	0.0295	NA	NA	NA	NA	NA	0.0053
CHD3	0.0528	0.1795	NA	0.1385	0.0464	0.056	0.1141	0.0363	0.0243	0.0592	0.05	0.0973
CHD4	0.1773	0.3733	0.0507	0.569	0.1764	0.2056	0.2051	0.1916	0.1284	0.2117	0.163	0.3303
CHD5	0.03	0.1789	NA	0.1554	0.1074	0.0693	0.121	0.0681	0.0765	0.1256	0.0389	0.1688
CHD6	0.0026	NA	NA	NA	NA	NA	NA	NA	NA	NA	NA	0.0025
CHD7	0.0025	NA	NA	NA	NA	NA	NA	NA	NA	NA	NA	0.0024
CHD8	0.0031	NA	NA	NA	NA	0.0087	NA	NA	NA	NA	NA	0.0029
CHD9	0.0029	NA	NA	NA	NA	NA	NA	NA	NA	NA	NA	0.0027
CHDH	NA	NA	NA	NA	NA	NA	0.7401	0.4701	1.0618	1.5289	0.0318	1.0997
CHEK1	NA	NA	NA	NA	NA	0.0993	NA	NA	NA	NA	NA	NA
CHERP	NA	NA	NA	0.0545	0.3516	0.1697	1.1197	0.1971	0.591	0.1449	1.3589	1.0432
CHGA	NA	NA	NA	NA	NA	NA	37.227	5.5446	12.937	58.0991	3.9292	6.6129
CHGB	NA	NA	NA	NA	NA	NA	0.1748	NA	0.1329	4.5683	NA	0.0088
CHI3L1	NA	NA	NA	0.0242	NA	0.0897	NA	NA	NA	NA	NA	NA
CHI3L2	NA	NA	NA	0.03	NA	NA	NA	NA	NA	NA	NA	NA
CHID1	0.2015	0.1911	NA	0.1379	0.7319	0.4538	0.5153	5.7247	2.8738	0.5457	2.9413	1.0702
CHKB	NA	NA	NA	NA	NA	0.1418	0	0.6423	0.082	0.716	0.0085	0.7922
CHL1	NA	0.0163	NA	NA	NA	NA	0.0125	0.0319	0.017	0.0177	0.0049	0.0119
CHMP1A	NA	NA	NA	NA	NA	NA	0.2022	0.3041	NA	NA	0.0356	0.2307
CHMP2A	0.9039	1.3645	1.1044	0.9273	1.3745	0.9654	2.915	5.5245	1.9584	4.1021	6.2673	3.7587
CHMP3	0.5475	0.435	NA	0.3543	0.2532	0.3978	1.1397	0.5435	0.5508	0.4035	0.801	1.6749
CHMP4A	NA	0.4818	5.1328	0.8633	0.321	0.0154	0.423	0.0827	0.3045	1.2155	8.1633	0.6909
CHMP4B	0	0.6057	0	0.3115	0.6266	0.0778	0.2808	0.2498	0.0607	0.4389	0.4538	0.2428
CHMP4C	NA	0.2559	NA	NA	NA	NA	0.6484	NA	0.2317	1.6452	0.4845	0.3775
CHMP5	NA	NA	NA	NA	NA	0.1721	4.5937	1.4133	1.1043	5.3871	13.6865	1.646
CHMP6	0.4082	0.5717	NA	0.0997	NA	0.6457	0.903	0.9459	0.4754	0.708	1.8373	0.7733
CHMP7	0	0.0317	NA	0.0473	0.1653	0.053	NA	0.1189	NA	NA	0.0427	NA
CHORDC1	NA	NA	NA	NA	1.5226	0.2858	0.076	0.1755	0.0419	0.1025	0.1881	0.2604
CHP1	0.7554	1.8283	NA	0.7072	0.4688	0.5962	1.8589	2.1455	0.878	1.7812	9.3762	1.6669
CHP2	NA	NA	NA	NA	NA	NA	0.7981	0.6116	0.4777	0.7445	0.4537	0.1285
CHPF	NA	NA	NA	NA	NA	0.0238	NA	NA	NA	NA	NA	NA
CHPF2	0.0147	NA	NA	NA	NA	NA	NA	NA	NA	NA	NA	0.0395
CHPT1	NA	NA	NA	NA	NA	NA	NA	NA	NA	0.1594	NA	NA
CHRNB4	0.3741	NA	NA	NA	NA	NA	NA	NA	NA	NA	NA	NA
CHST14	NA	NA	NA	NA	NA	0.2536	NA	NA	NA	NA	NA	NA
CHST15	NA	NA	NA	NA	NA	0.8366	NA	NA	NA	NA	0.0081	NA
CHST5	NA	NA	NA	NA	NA	NA	0.0679	0.1748	0.0296	NA	0.0852	0.0841
CHST6	NA	NA	NA	NA	NA	NA	0.0407	0.0833	0	NA	0.0682	0.0436
CHTF18	NA	NA	NA	NA	0.0462	0.0195	NA	NA	NA	NA	NA	0
CHTOP	1.2259	NA	NA	0	NA	0.566	0.398	0.2197	0.675	0.237	0.3088	0.7061
CHUK	NA	NA	NA	NA	NA	NA	0.03	NA	NA	0.0627	0.0042	0.0146
CHURC1	NA	NA	NA	NA	NA	0.1549	NA	NA	NA	NA	NA	NA
CHURC1-FNTB	0.1231	NA	NA	NA	NA	0.0504	NA	0.0221	NA	NA	NA	NA
CIAO1	NA	NA	NA	0.0656	0.099	NA	0.2895	0.3256	2.7675	NA	0.3494	3.8334
CIAPIN1	0.4609	NA	0.6005	0.1509	0.0237	0.0891	0.0292	NA	0.0832	0.7418	0.5728	0.269
CIB1	0.0454	0	0	0	NA	0.0333	2.807	1.304	0.6787	2.3062	1.4259	1.0509
CIC	NA	NA	NA	NA	NA	0.0144	NA	NA	NA	NA	NA	NA
CIITA	NA	NA	0.0066	NA	NA	NA	NA	NA	NA	NA	NA	NA
CILP	NA	0.0789	0.0238	0.0118	NA	NA	NA	NA	NA	NA	NA	NA
CIRBP	1.9748	5.1159	2.3974	4.2697	19.9612	11.153	5.4757	4.2571	5.5101	10.7481	7.6895	4.7888
CIRH1A	NA	NA	NA	NA	0.0363	NA	NA	0	0	NA	NA	NA
CISD1	4.6115	0.3707	0.62	0.4323	NA	0.7795	3.0605	0.9451	1.5036	2.4734	1.8126	2.0629
CISD2	0.2234	1.6293	0.9622	0.6046	3.8359	1.7311	6.5446	4.1636	2.8893	4.0928	8.1451	7.601
CIT	NA	NA	NA	NA	NA	NA	0.0037	NA	0.0036	NA	NA	NA
CIZ1	NA	NA	NA	NA	NA	0.0162	NA	NA	NA	NA	0.0063	0.0091
CKAP4	19.7997	6.8487	10.0476	6.4348	5.3683	43.1884	8.6535	5.9015	8.6391	13.9117	10.5226	7.6392
CKAP5	0.057	0.0796	0.0303	0.0757	0.258	1.1593	0.2353	0.2824	0.1576	0.184	0.0882	0.2745
CKB	7.8658	117.19	18.2294	14.6851	5.2303	11.3452	11.4201	21.8675	10.8801	21.2005	7.5712	3.7015
CKMT1A	2.6107	3.0495	2.3961	3.2791	0.7597	1.0328	25.8615	17.5459	17.3834	16.7948	38.0732	31.652
CKMT1B	3.4396	4.7746	3.338	5.3544	1.4486	1.3793	46.4456	30.7945	28.1643	26.5896	67.5055	54.5102
CKMT2	0.0155	0.099	0.106	0.038	0.0426	0.0469	2.1297	1.357	1.7236	0.5766	1.295	10.8165
CKS1B	NA	NA	NA	NA	0.3022	0.3443	NA	NA	NA	NA	NA	NA
CLASP1	0.0254	NA	NA	0.041	0.5453	0.5103	NA	0.0242	0.0245	0.0045	0.0148	0.0373
CLASP2	0.0101	0.0161	NA	0.0301	0.0334	0.126	0.2365	0.1243	0.0849	0.0429	0.0754	0.109
CLC	NA	2.7359	3.4977	NA	1.9913	0.6181	30.1825	41.1199	10.3803	18.8569	88.7294	14.6984
CLCA1	NA	NA	NA	NA	NA	NA	99.1885	130.684	137.327	417.676	24.4691	293.278
CLCA2	0.8713	0.1711	0.0847	0.3978	0.1935	NA	NA	NA	NA	0.1646	NA	NA
CLCA4	18.5116	7.3313	6.7147	0.3105	0.3333	0.0627	NA	0.0244	0.0871	0.4921	0.0563	0.1263
CLCC1	NA	NA	NA	0.0165	NA	NA	0.0219	NA	NA	NA	NA	0.0221
CLCN1	NA	NA	NA	0.0126	NA	NA	NA	NA	NA	NA	NA	NA
CLCN3	6.4358	NA	NA	NA	NA	NA	NA	NA	NA	NA	NA	NA
CLCN6	0.0608	NA	NA	NA	NA	NA	NA	NA	NA	NA	NA	NA
CLCN7	NA	0.1172	NA	NA	NA	NA	0.0303	NA	NA	NA	NA	NA
CLDN1	NA	0.163	NA	NA	0.4033	0.2783	NA	NA	NA	NA	NA	NA
CLDN12	NA	NA	NA	NA	NA	NA	NA	NA	0.2909	NA	NA	NA
CLDN15	NA	NA	NA	NA	NA	NA	0.0547	NA	0.154	0.0357	NA	NA
CLDN18	NA	NA	NA	NA	NA	NA	0	NA	NA	NA	NA	NA
CLDN2	NA	NA	NA	NA	NA	NA	0	NA	NA	NA	NA	0.0363
CLDN3	0.0712	0.0468	NA	NA	0.0273	NA	0.6824	2.0757	3.5639	4.7236	2.5084	5.3379
CLDN4	0.0801	0.0527	NA	NA	0.0307	NA	0.1262	0.1081	0.0559	0.0796	0.0646	0.0995
CLDN6	0.0641	0.0422	NA	NA	0.0245	NA	0.101	0.0865	0.0447	0.0637	0.0517	0.0796
CLDN7	0.4576	NA	NA	NA	NA	NA	2.1955	1.7499	1.1599	NA	0.1625	2.8834
CLDN9	0.0801	0.0527	NA	NA	0.0307	NA	0.1262	0.1081	0.0559	0.0796	0.0646	0.0995
CLDND1	NA	NA	NA	NA	NA	0.0572	NA	NA	NA	NA	NA	NA
CLEC14A	NA	NA	NA	NA	NA	NA	0.3838	NA	NA	NA	NA	NA
CLEC16A	NA	NA	NA	NA	0.004	0	0.0534	NA	NA	NA	0.0413	NA
CLEC3B	1.0118	0.5784	1.4813	0.7754	0.6918	1.8033	1.5322	2.0809	0.5243	0.7045	1.1184	0.8296
CLEC4M	NA	NA	NA	NA	NA	NA	NA	0.0355	NA	NA	NA	NA
CLIC1	31.8765	15.0403	17.4749	23.2842	6.3699	11.525	105.03	78.1727	63.6176	85.3474	143.907	116.611
CLIC2	NA	0.0842	0.064	0.1718	0.4306	0.125	1.2464	2.1548	0.6335	0.968	1.6453	0.3699
CLIC3	10.3593	7.9123	7.2648	0.1173	NA	NA	NA	NA	NA	NA	NA	NA
CLIC4	14.1165	0.9485	0.3405	1.5298	1.077	4.0991	1.9415	5.1526	1.9258	0.6416	4.6853	1.5312
CLIC5	NA	NA	NA	NA	NA	NA	2.6001	6.5051	0.0528	0.8799	0.6684	0.0419
CLIC6	NA	NA	NA	NA	NA	NA	1.0851	0.026	0.022	NA	NA	0.0175
CLINT1	4.7421	0.0204	0.5097	0.2252	0.1274	2.0335	1.228	0.2283	3.5895	0.8261	2.5968	0.1463
CLIP1	0.2277	0.3615	0.0746	0.1434	0.2262	0.1096	0.0427	0.5768	0.0108	0.0401	0.1372	0.0572
CLIP2	NA	NA	0.076	NA	0.0123	0.0157	0.0293	0.0783	0.0301	0.0725	0.1558	0.0127
CLK2	NA	NA	NA	NA	NA	NA	NA	NA	NA	NA	NA	0.5704
CLK3	NA	NA	NA	NA	NA	NA	NA	NA	NA	NA	NA	0.0161
CLMN	NA	NA	NA	NA	NA	0.0057	0.1117	0.1153	0.1244	0.0475	0.0851	0.2357
CLN5	NA	NA	NA	NA	NA	0.0513	NA	NA	NA	NA	NA	0.1353
CLN6	NA	0.0942	NA	NA	0.158	0.1625	NA	NA	0.0985	NA	NA	NA
CLNS1A	5.068	4.7793	0.6038	5.365	45.2493	7.0467	1.032	2.6728	4.528	2.2657	2.9026	11.6917
CLPB	0.0257	0.0575	NA	NA	0.1644	0.1039	0.1629	0.1624	0.0934	0.4924	0.0677	0.2122
CLPP	0.156	0.9203	0.3422	0.1599	0.758	0.522	1.5507	1.54	8.5755	3.0754	1.5362	10.0902
CLPTM1	0	NA	0.0267	0.0549	0.2417	0.1606	1.2793	0.973	0.8256	0.3333	0.8338	0.2128
CLPTM1L	NA	NA	NA	0.3793	0.1038	0.2413	0.1361	0.116	0.1478	0.1168	NA	0.0949
CLPX	0.6654	0	NA	0.0441	0.1909	0.1029	0.1375	0.1997	0.1182	0.353	0.1129	0.2854
CLRN3	NA	NA	NA	NA	NA	NA	NA	NA	NA	1.2752	NA	NA
CLSTN1	NA	NA	NA	NA	NA	0.2271	NA	NA	NA	NA	NA	NA
CLTA	NA	0.302	NA	1.3062	0.529	0.7266	1.4433	1.1294	0.8352	1.5558	0.3168	1.2209
CLTB	0	NA	NA	0.0864	NA	NA	0.0561	NA	NA	0	NA	0.0138
CLTC	7.7641	8.923	3.0388	6.8874	5.991	6.9851	20.0441	20.7252	15.1575	17.9115	20.3745	18.7553
CLTCL1	1.3458	0.6846	0.453	0.7198	0.6575	0.5781	2.0928	1.9374	1.6532	2.2948	2.5065	1.7686
CLU	47.8699	28.9219	14.4025	13.3885	10.4109	18.5456	4.6785	9.2224	9.3998	6.6013	2.1517	9.4872
CLUH	1.4066	0.2108	0.213	0.1656	0.2295	0.145	0.4594	0.0296	0.3539	0.3002	0.7767	0.387
CLYBL	NA	NA	NA	NA	NA	NA	1.2376	0.6976	0.3447	1.7483	0.4205	0.2548
CMA1	NA	NA	NA	0.1881	NA	NA	NA	2.6843	0.2365	5.021	0.2027	NA
CMAS	0.9222	0.9048	0.6675	0.1358	0.3483	0.4251	1.7398	1.4071	1.0132	1.6128	2.3507	1.0327
CMBL	NA	NA	NA	NA	NA	0.1119	20.4812	4.8811	5.066	19.6093	4.6807	2.3101
CMC4	NA	NA	NA	NA	NA	NA	0.4971	NA	NA	NA	NA	NA
CMIP	NA	NA	0.0396	NA	NA	0.0141	NA	NA	NA	NA	NA	NA
CMPK1	17.2128	7.475	1.9434	2.6225	3.5895	2.3195	47.2159	56.0124	34.7815	10.7347	22.739	52.1897
CMPK2	NA	NA	NA	NA	0.8551	0.1202	0.0514	0.0992	0.0249	0.0633	0.1281	0
CMSS1	NA	NA	NA	NA	0.411	0.0832	NA	NA	NA	NA	NA	NA
CMTM6	NA	NA	NA	NA	0.1868	0.2836	NA	NA	0.1412	NA	NA	0.204
CMYA5	NA	NA	NA	NA	0	NA	NA	NA	NA	NA	NA	NA
CNBP	NA	NA	NA	NA	NA	NA	1.3462	0.712	0.6076	1.3081	2.0083	1.3241
CNDP2	8.9666	9.5428	4.0107	8.4547	9.2783	9.3442	40.4794	68.449	32.011	52.4851	62.3925	47.371
CNGA4	NA	NA	0.0124	NA	NA	NA	NA	NA	NA	NA	NA	NA
CNIH4	NA	NA	NA	NA	1.0787	NA	0.5941	0	0.2061	NA	NA	0.7923
CNKSR1	NA	NA	NA	NA	NA	NA	NA	NA	NA	NA	NA	0.1813
CNN1	4.8875	52.6539	6.8799	4.15	4.2429	19.8371	10.847	32.9827	5.9087	4.0767	7.5644	3.3975
CNN2	1.3158	1.0194	2.169	1.5627	4.4453	12.3177	1.8257	2.1186	2.0103	0.6387	0.7221	2.5474
CNN3	0.7916	0.9294	1.4616	0.7046	0.6517	3.9575	7.5973	5.8399	2.2921	2.708	1.8858	4.3454
CNNM3	NA	NA	NA	NA	0.0198	0.0253	0.0438	0.0735	0.0468	0.0374	0.0248	0.073
CNNM4	NA	NA	NA	NA	NA	NA	0.0556	NA	0.0107	NA	0.0467	0.0126
CNOT1	0.1624	0.0634	0.0287	0.0815	0.0819	0.5078	0.1159	0.5545	0.1545	0.2242	0.4796	0.4003
CNOT10	NA	0.0355	NA	NA	NA	0.0466	0.0541	0.0255	0.0388	0.1038	0.0196	0.12
CNOT11	0	0.0354	NA	0.0459	0.1218	0.5574	0.1549	NA	0.0342	NA	0.0068	0.1931
CNOT2	NA	0.0828	NA	0.1858	0.0504	0.1997	0.1364	0.0514	0.0588	0.1057	0.1512	NA
CNOT3	0.1087	NA	NA	0.1319	0.0967	0.3716	0.0827	0.2054	0.179	0.1814	0.3732	0.3852
CNOT4	NA	NA	NA	NA	NA	NA	NA	NA	NA	NA	0.0168	NA
CNOT6	NA	NA	NA	NA	0.0069	0.022	0.0978	0.022	0.0169	NA	0.0107	0.0204
CNOT6L	NA	NA	NA	NA	0.0071	0.0227	0.11	0.0228	0.0474	NA	0.011	0.0583
CNOT7	0.0336	NA	NA	NA	0	0.4706	0.0838	0	NA	0	0.0375	1.087
CNOT8	NA	NA	NA	NA	NA	NA	NA	NA	NA	NA	0.9269	NA
CNP	2.7625	0.2967	0.3462	0.166	0.2214	3.0525	0.5684	0.6158	0.5042	0.6651	0.4512	0.3822
CNPY2	0.4718	0.5331	0.1081	1.8427	1.6663	1.3976	2.4615	2.6636	2.5435	10.7199	6.3332	4.5816
CNPY3	NA	NA	NA	0.1549	NA	0.09	0.234	0.3092	0.1862	NA	0.1047	0.1689
CNPY4	NA	0.1165	NA	0.4325	0.3428	1.1271	0.3891	0.295	0.4203	1.6285	0.233	0.1709
CNRIP1	0	0.6546	NA	0	NA	0.2356	NA	0.8612	NA	NA	0.3152	0.318
CNST	NA	NA	NA	NA	NA	0	NA	0	0	0	NA	NA
CNTN1	NA	NA	NA	NA	NA	NA	NA	NA	0.0208	0.0646	NA	NA
CNTNAP1	NA	NA	NA	NA	NA	0.0372	NA	NA	NA	NA	NA	NA
CNTNAP2	NA	NA	NA	NA	NA	NA	NA	NA	NA	NA	NA	0.0682
CNTNAP3	NA	NA	NA	NA	NA	NA	NA	NA	NA	NA	NA	0.007
CNTNAP3B	NA	NA	NA	NA	NA	NA	NA	NA	NA	NA	NA	0.0072
COA3	NA	1.592	1.2682	0.498	NA	0.9905	1.6473	2.1952	4.9836	2.5522	0.8844	4.7346
COA4	NA	NA	NA	NA	0.5451	NA	0.1335	NA	0.3887	0	0.4139	1.1223
COA6	NA	NA	NA	NA	NA	NA	NA	NA	NA	1.9728	2.8501	0.5912
COASY	2.8056	2.799	3.6413	0.6766	1.4122	1.1032	2.0422	0.6117	0.5581	1.7597	1.3145	1.4069
COBL	NA	NA	NA	NA	NA	NA	0.0078	NA	NA	0.0158	0.0112	NA
COBLL1	0.0422	0	NA	NA	0	NA	0.0107	0.005	NA	0.0152	NA	NA
COG1	0.0432	NA	NA	0.1961	0.7161	0.0913	0.2488	0.2454	0.4114	0.1513	0.233	0.1153
COG2	0.02	NA	NA	0.0498	NA	0.0498	0.2532	0.2644	0.2134	0.135	0.1628	0.3337
COG3	0.0294	NA	NA	0.1139	NA	0.1902	0.1526	0.4146	0.1689	0.3559	0.356	0.3518
COG4	0.048	NA	NA	0.0255	0.0614	0.0328	0.2799	0.399	2.4349	0.3046	0.1866	0.4134
COG5	NA	0.0292	0.0498	NA	0.0323	0.0291	0.0783	0.0993	0.06	0.1292	0.0848	0.0999
COG6	NA	NA	NA	NA	NA	0.9924	NA	0.88	0.6025	1.4232	0.0187	0.3104
COG7	NA	0.0165	NA	NA	3.22	0.8374	1.9304	0.2617	0.2073	4.1266	0.3324	0.5651
COG8	NA	NA	NA	NA	0.0258	0.0425	0.2247	0.296	0.0563	0.1959	0.0411	0
COIL	1.3875	NA	NA	0.0279	0.0435	0.8009	0.8259	0.1015	0.4956	0.0101	NA	0.8987
COL10A1	NA	NA	NA	NA	NA	0.5546	NA	0.0719	NA	NA	NA	NA
COL12A1	0.7148	3.3118	0.7653	1.5328	1.5783	3.7275	1.3382	6.612	0.384	0.5577	3.1377	2.208
COL14A1	3.9215	7.252	2.1691	2.5325	0.745	6.2454	1.3438	1.7562	1.6251	2.8429	0.2084	0.1262
COL15A1	0.3069	1.4886	0.0778	0.2193	0.1655	0.6173	2.0316	1.729	0.8301	1.4482	1.3664	0.1645
COL17A1	0.2214	0.096	0.0271	0.7416	0.1313	0.0934	0.039	NA	NA	NA	0.1418	0.043
COL18A1	0.2212	1.3132	0.2779	0.164	0.0922	0.5416	2.1574	1.7123	0.739	1.7155	3.0986	0.5771
COL19A1	NA	NA	NA	NA	NA	NA	NA	0.0115	NA	NA	NA	NA
COL1A1	209.095	35.9083	64.0116	7.9522	6.7733	2.5083	3.781	17.4658	2.5068	99.6764	31.1572	0.2218
COL1A2	139.905	8.4399	33.4076	4.5432	1.3134	1.0151	0.8358	7.3758	0.8735	16.3711	9.2519	0.3113
COL20A1	NA	NA	NA	NA	NA	NA	NA	NA	NA	NA	0.0147	NA
COL21A1	0.1556	NA	0.0757	NA	NA	NA	NA	NA	NA	0.138	NA	NA
COL27A1	0.1338	0.0293	0.0247	0.0331	0.0155	NA	NA	NA	0.0595	NA	NA	0.066
COL28A1	NA	NA	NA	NA	NA	NA	NA	NA	0.0134	0.062	NA	NA
COL2A1	0.0465	0.0263	0.1401	0.0208	NA	0.1105	NA	NA	0.0433	NA	NA	NA
COL3A1	0.6452	0.0755	0.1025	0.202	0.0162	0.2125	0.1071	0.4884	0.0117	0.0159	0.0056	0.0046
COL4A1	NA	1.2445	0.4917	0.0841	0.4325	2.2106	1.1505	3.7936	0.7566	0.9159	0.674	0.4526
COL4A2	0.1089	0.4753	0.0189	0.0701	0.0667	0.4649	0.8857	1.5345	0.4229	0.3555	0.6706	0.4647
COL4A3BP	0.5439	NA	NA	0.3775	NA	0.363	0.3179	1.1625	0.2997	0.0326	0.1221	0.4092
COL4A5	NA	NA	NA	NA	NA	NA	0.0126	0.0311	0.0075	0.0015	0.0031	0.004
COL4A6	NA	NA	NA	NA	NA	0.0307	0.0363	NA	NA	NA	0.006	NA
COL5A1	NA	NA	NA	NA	0.0431	0.0569	NA	0.3943	NA	NA	0.0138	NA
COL5A2	NA	NA	NA	NA	NA	NA	0.0267	0.4557	NA	NA	0.0099	NA
COL5A3	NA	NA	NA	NA	NA	NA	NA	0.02	NA	NA	0.0076	NA
COL6A1	40.7006	92.1933	29.2141	36.0804	15.4979	22.1436	33.2498	218.202	31.2827	81.867	37.1543	17.9803
COL6A2	67.0258	151.786	33.2004	37.0252	29.2728	11.9976	49.7542	206.549	37.3136	100.021	50.1925	13.1566
COL6A3	45.8348	158.715	53.0756	36.5598	43.0604	27.9127	87.2247	398.976	46.3167	145.386	111.995	28.355
COL6A5	1.1906	1.2791	0.0642	0.0039	NA	NA	0.0886	0.2336	NA	0.0096	NA	NA
COL6A6	0.2775	0.0168	NA	NA	NA	NA	NA	NA	NA	NA	NA	NA
COL7A1	2.8297	2.2382	0.0691	0.5321	0.8801	1.2395	NA	NA	0.0055	NA	1.1176	0.376
COL8A1	0.0519	0.1603	NA	0.0478	0.0461	0.3103	NA	0.1903	NA	NA	NA	NA
COLEC10	NA	NA	NA	NA	0.1282	NA	NA	NA	NA	NA	NA	NA
COLGALT1	0.2744	0.0191	NA	0.0702	0.0961	0.4047	0.4921	1.6526	0.0223	0.2715	0.8424	0.0994
COMMD1	0.0578	NA	NA	NA	NA	0	NA	0.0402	0.0581	NA	NA	NA
COMMD10	0	NA	0.9974	NA	0.7799	0.3648	0.0218	0.3612	0.4884	0.6294	0.2582	0.3961
COMMD2	0.6585	NA	NA	0.262	NA	0.7411	0.4852	NA	NA	NA	NA	0.3288
COMMD3	1.6443	0.2808	NA	0.2345	0.216	0.8405	0.4017	0.6064	0.3389	0.6905	0.3657	0.5153
COMMD3-BMI1	0.0456	0.0567	NA	NA	NA	0.2512	0.066	0.1083	0.0147	0.1664	0.1335	0.0911
COMMD4	0.1698	0.3166	NA	0.3005	0.0478	0.2529	NA	0.1462	0.4661	0.8161	0.0588	0.583
COMMD5	NA	NA	NA	0.0582	0.1393	0.2755	0.4571	0.4287	0.2018	0.8078	0.0991	0.1731
COMMD6	NA	NA	NA	NA	NA	0.3467	NA	0.4776	NA	NA	NA	NA
COMMD7	NA	NA	NA	NA	NA	NA	0	NA	NA	NA	NA	NA
COMMD8	0.8098	0.9263	0.0953	0.065	NA	0.4165	0.2806	1.4409	0.6636	0.2745	0.2494	1.2159
COMMD9	0.1674	0.2199	NA	0.3053	0.2403	0.2904	0.3325	0.4983	0.3443	0.8664	0.7806	0.6545
COMP	NA	NA	NA	NA	NA	NA	NA	0.0086	NA	NA	NA	NA
COMT	1.6059	2.0539	1.1532	1.0449	0.9533	1.8123	11.4782	9.5749	5.7548	3.9157	6.5173	6.88
COMTD1	0.1871	0.2811	NA	NA	0.5158	0.0666	0.8404	1.2539	0.1878	0.3174	0.1049	0.4019
COPA	3.118	1.0553	0.6779	2.2913	2.3875	1.9019	5.7685	5.6615	4.9785	6.1207	7.636	5.5979
COPB1	2.4475	1.133	0.9568	1.174	2.8232	2.0872	9.4227	5.3461	5.3033	6.2827	5.7362	7.3324
COPB2	1.3901	1.0839	0.4651	0.6517	1.6278	1.0677	3.303	2.1916	2.3364	3.8206	1.8934	1.5214
COPE	5.1715	0.831	1.1696	1.559	1.5385	2.1721	6.1586	3.5924	4.0365	6.3749	4.0063	6.291
COPG1	1.1382	0.845	0.7362	0.6477	1.3108	1.0164	8.0117	3.7411	4.118	7.2044	7.2576	5.1483
COPG2	0.1554	0.2149	0.0284	0.0858	0.1617	0.1035	0.5091	0.3098	0.2833	0.5105	0.5177	0.4696
COPS2	0.5553	0.529	NA	0.9894	0.9742	0.6808	0.7597	0.6649	0.4374	0.4974	0.5852	0.8272
COPS3	0.0431	0.5677	NA	0.9867	0.6468	0.4471	1.0328	1.195	1.767	0.5471	1.0575	2.6724
COPS4	1.1533	2.1485	0.3186	2.3777	5.8239	3.1234	1.7445	3.7757	1.8689	4.4562	2.9079	4.2685
COPS5	0.2041	0.2191	NA	0.2718	0.4218	0.4345	0.3231	0.4124	0.0831	NA	0.1562	0.2069
COPS6	0.5418	NA	0.3164	0.0219	NA	0.0695	0.0292	0.2335	0.0177	0.1719	NA	0.0329
COPS7A	1.4655	0.9561	0.1975	0.4503	0.5183	0.5132	0.5242	0.8618	0.6007	0.731	0.4132	0.6651
COPS7B	0	NA	NA	NA	NA	0.1272	0	0.0731	0	0	0.0973	0.0629
COPS8	2.9457	0.8292	NA	0.772	0.4572	2.3558	2.6992	1.2673	1.8277	8.7246	1.903	2.4808
COPZ1	4.2111	1.7131	2.1165	1.7996	3.5137	3.0028	10.6202	7.17	3.8247	7.4155	22.1993	2.9639
COQ10A	NA	NA	NA	NA	NA	NA	0.0122	0.021	0.0071	NA	0.0126	0.0123
COQ10B	NA	0.0658	NA	NA	0.0606	NA	0.6131	0.4292	0.1874	0.0938	0.027	0.1808
COQ3	NA	NA	NA	NA	0.0823	2.1448	NA	NA	0.1253	NA	NA	NA
COQ4	NA	NA	NA	NA	NA	NA	NA	0.1947	NA	NA	NA	0.1891
COQ5	NA	0.3378	NA	NA	NA	0.3753	2.1172	0.5387	0.5302	1.1524	0.663	0.9583
COQ6	NA	NA	NA	NA	NA	0.2316	0.4618	0.4467	NA	0.1906	0.0401	0.2431
COQ7	NA	NA	NA	NA	NA	NA	NA	0	NA	NA	NA	0.1366
COQ9	NA	0.0892	0.0699	0.0665	0.0724	0.2429	2.4944	1.61	1.3942	1.8541	1.1564	2.9796
CORO1A	1.1281	0.8886	0.1159	8.0549	0.75	2.0343	4.2568	3.7259	8.0553	5.9612	6.7146	3.8426
CORO1B	1.8971	0.7136	0.2992	2.443	0.6348	1.7545	3.3548	3.8032	1.6068	0.5274	3.4745	2.1204
CORO1C	0.5173	5.2782	1.9002	0.107	8.6305	2.2236	3.4604	5.4853	2.2697	1.5279	1.2169	2.3838
CORO2A	NA	NA	NA	0.0288	NA	0	0.5958	0.7166	0.231	2.4474	0.3632	0.4083
CORO7	NA	0.0157	0	0.2422	0.1883	0.1041	0.7703	1.4524	0.4298	0.2274	1.2355	0.3019
CORO7-PAM16	NA	0.0132	0	0.2128	0.1575	0.1122	0.6552	1.2593	0.3663	0.1902	1.0335	0.2635
COTL1	2.274	0.8472	0.2481	3.3998	3.6153	1.3363	3.8406	3.756	7.521	8.2087	5.4556	4.2411
COX1	NA	NA	NA	NA	NA	NA	NA	NA	0.1889	0.1662	NA	0.445
COX15	NA	NA	NA	NA	NA	NA	NA	NA	0	NA	NA	NA
COX16	NA	NA	NA	NA	NA	NA	NA	NA	0.2074	0.7236	NA	0.3118
COX2	49.0261	50.4429	13.8578	52.7687	49.1159	15.5507	211.179	183.443	125.447	243.598	91.7769	203.929
COX20	NA	NA	NA	NA	NA	NA	0.894	0.9264	1.1358	2.3509	1.0938	1.7273
COX4I1	1.6958	2.007	1.9302	2.5575	3.9274	5.2923	50.2188	50.2785	37.7456	7.8201	17.0323	32.6073
COX5A	0.6251	10.6041	1.1865	1.4811	7.0628	5.8022	33.3111	18.5247	14.032	16.043	29.6006	18.2042
COX5B	13.282	6.8405	8.0827	10.171	0.6052	8.4206	77.4108	30.7682	67.3357	62.8395	24.8017	61.0681
COX6A1	NA	NA	NA	NA	NA	NA	NA	0.8773	0.2408	NA	NA	0.3625
COX6B1	NA	NA	NA	NA	NA	NA	62.3321	25.9945	34.2812	27.1116	15.8974	56.094
COX6C	1.5961	NA	NA	0.63	NA	0.5862	0.7607	1.5757	0.2366	NA	0.25	0.3675
COX7A1	NA	NA	NA	NA	NA	NA	NA	1.5042	NA	0.1867	NA	NA
COX7A2	25.5528	10.2245	10.8373	4.4975	16.7374	7.1859	85.5908	121.451	70.8984	45.3054	63.7271	51.6131
COX7A2L	0.66	NA	NA	NA	NA	NA	0.0976	0.1953	NA	NA	0.3851	0.2712
COX7C	NA	NA	NA	0.2343	NA	NA	0.1273	0.7114	0.202	NA	NA	0.6327
CP	1.8269	3.8095	0.7125	3.1336	4.1524	0.7758	2.9808	5.6497	2.0722	1.4302	2.4789	4.392
CPA1	NA	NA	NA	NA	NA	0.8633	NA	NA	NA	NA	NA	NA
CPA3	2.3116	1.4992	1.0802	1.3633	NA	0.4933	0.1166	1.4883	0.7475	7.1819	0.0515	0.171
CPA5	NA	NA	NA	NA	NA	NA	NA	0.1571	NA	NA	NA	NA
CPB2	0.1388	0.2665	0.0917	NA	0.14	0.3643	0.0494	0.0403	0.1503	0.0796	0.0825	0.2307
CPD	0.1098	NA	NA	NA	NA	0.0278	0.2397	0.2316	0.1245	0.1875	0.0331	0.1327
CPE	NA	NA	NA	NA	NA	NA	NA	0.0307	0.0886	0.6155	NA	0
CPEB2	0.0025	NA	NA	NA	NA	NA	NA	0.0079	NA	NA	NA	NA
CPEB3	0.0033	NA	NA	NA	NA	NA	NA	0.0105	NA	NA	NA	NA
CPEB4	0.0183	NA	NA	NA	NA	NA	NA	0.0098	NA	NA	NA	NA
CPM	NA	NA	NA	NA	NA	NA	NA	0.0459	NA	NA	NA	NA
CPN1	0.0521	NA	NA	NA	NA	NA	NA	NA	NA	NA	NA	NA
CPN2	0.1376	NA	0.0454	0.0665	NA	0.0379	0.0419	0.0372	0.1146	NA	0	0.2225
CPNE1	2.4413	1.738	0.2078	4.0818	3.5612	1.6386	2.333	2.4446	2.3205	1.3314	1.4286	2.0348
CPNE2	0.8369	0.1398	NA	0.2966	0.5921	0.2516	0.3293	0.0882	0.1643	0.359	0.4463	0.1904
CPNE3	4.5681	3.7683	1.9809	2.6309	4.2605	1.4865	1.9694	2.5479	3.4146	2.5636	1.5715	2.1873
CPNE4	0.7811	0.1305	NA	0.2769	0.0964	0.0725	0.3073	0.0823	0.1534	0.2063	0.3619	0.1777
CPNE5	0.7559	0.1263	NA	0.2679	0.0933	0.0702	0.2974	0.0796	0.1484	0.2168	0.3502	0.172
CPNE6	0.7101	0.1186	NA	0.2517	0.0876	0.066	0.2794	0.0748	0.1394	0.2447	0.329	0.1616
CPNE7	0.7388	0.1234	NA	0.2619	0.0912	0.0686	0.2907	0.0778	0.1451	0.1951	0.3423	0.1681
CPNE8	0.7811	0.3541	NA	0.2769	0.1705	0.0725	0.3073	0.0823	0.1534	0.224	0.3619	0.1777
CPNE9	0.7811	0.1305	NA	0.2769	0.0964	0.0725	0.3073	0.0823	0.1534	0.224	0.3619	0.1777
CPOX	0	0.043	0.0388	0.4102	0.316	0.8901	1.5251	0.9586	0.3711	1.397	1.9552	0.8692
CPPED1	0.1874	NA	NA	0	NA	0.3915	1.8354	2.575	0.507	0.9337	1.8328	1.0092
CPQ	NA	NA	NA	NA	0.0227	0.1348	0.451	0.5494	0.2775	0.4135	0.2098	0.3012
CPS1	NA	NA	NA	NA	NA	0.0017	97.5392	53.0281	55.2167	83.4136	26.3539	130.486
CPSF1	0.0112	0.0418	NA	0.1141	0.1125	0.1683	0.0407	0.0698	0.0252	0.077	0.0717	0.3959
CPSF2	0.0081	0.2247	NA	0.0116	0.1959	0.0139	0.1117	0.1546	1.4705	0.0115	0.0211	1.3104
CPSF3	0.0205	NA	0.0413	NA	0.086	0.1503	0.0757	0.1547	0.0462	NA	0.0115	0.2308
CPSF3L	NA	NA	NA	NA	NA	0.0412	NA	0.0329	NA	NA	NA	NA
CPSF4	NA	NA	NA	NA	NA	NA	NA	NA	NA	NA	NA	0.0766
CPSF6	0.1921	0.2101	0.282	0.3855	1.4272	0.1297	1.5626	0.9873	0.8684	0.8362	1.0299	3.1808
CPSF7	0.0955	NA	NA	0.0106	NA	0.0502	0.2905	NA	0	0.0676	0.0785	0.0559
CPT1A	0.1536	0.3771	0.0363	1.0741	0.3807	3.598	2.4588	2.3814	1.5653	3.1311	1.8781	2.0871
CPT1B	NA	NA	NA	NA	NA	NA	0.0416	0.0299	0.0467	0.0234	0.0196	0.0401
CPT2	0.3863	0.2051	0	0.4025	0.2927	0.4739	4.7577	1.6781	1.986	3.4082	1.393	1.7707
CPVL	0.1142	NA	NA	NA	NA	0.078	0.1486	0.2608	0.0714	0.1223	0.1633	0
CPXM1	NA	NA	NA	NA	NA	0.1725	NA	NA	NA	NA	NA	NA
CPXM2	NA	NA	NA	NA	NA	NA	NA	0.0152	NA	NA	NA	NA
CR1	NA	NA	NA	NA	NA	NA	NA	NA	0.0075	NA	NA	NA
CR1L	NA	NA	NA	NA	NA	NA	NA	NA	0.0191	NA	NA	NA
CRABP1	0.4102	NA	NA	0.2427	NA	NA	NA	NA	NA	NA	NA	NA
CRABP2	163.876	11.6542	225.473	2.4271	0.1968	3.0636	NA	NA	NA	NA	NA	NA
CRADD	NA	NA	NA	NA	0	0.0369	0	0.1266	0	0.049	0.0612	NA
CRAT	0.3341	0.0923	NA	NA	0.1438	NA	3.1825	2.3706	0.9502	2.7778	1.1637	0.9657
CRBN	NA	NA	NA	NA	NA	NA	NA	NA	NA	NA	NA	0.0532
CRCP	NA	NA	NA	NA	NA	NA	NA	NA	NA	NA	NA	0.0672
CREB1	NA	0.9021	0.217	2.0749	NA	0.9763	0.9734	0.3758	0.4247	1.0136	0.4999	1.4714
CREB3L3	NA	NA	NA	NA	NA	NA	NA	NA	NA	0.0504	0.0217	NA
CREB5	NA	0.6457	NA	NA	NA	NA	NA	NA	NA	NA	NA	NA
CREBBP	NA	NA	NA	0.007	NA	0.0151	NA	NA	0.0052	NA	0.0166	0.0126
CREG1	NA	NA	NA	1.0455	NA	0.4592	0.4589	0.7175	NA	NA	NA	NA
CRELD1	NA	NA	NA	NA	NA	NA	NA	0.0157	NA	0.0738	NA	NA
CRHR1	NA	NA	NA	NA	NA	NA	NA	NA	NA	NA	0.1612	NA
CRIP1	0.0578	NA	NA	0.7936	NA	NA	0.0689	1.0525	NA	NA	20.8518	NA
CRIP2	0.2583	3.2338	4.2256	0.1915	0.3534	5.483	5.5569	7.0644	2.3342	6.9522	15.3636	3.2705
CRIPT	NA	NA	NA	NA	NA	0.1519	NA	NA	NA	0.519	0.1066	NA
CRK	0.4129	0.475	0.3201	0.5541	1.1461	1.3033	1.3521	1.1584	0.6328	1.5069	1.9312	1.1334
CRKL	1.0658	3.701	0.2077	1.7138	1.9323	2.715	2.4307	2.4351	2.0039	4.3663	2.421	2.7183
CRLF3	NA	0.0368	NA	NA	NA	0.0762	0.0481	0.0425	0.0164	0	0.0485	0.1251
CRMP1	0.3552	0.1757	0.3764	0.2575	NA	1.419	0.3865	0.6141	0.197	0.5714	0.6651	0.29
CRNKL1	NA	0.131	NA	0.434	0.032	0.5076	0.1474	0.1234	0.0863	0.1048	0.1649	0.2374
CRNN	169.406	446.343	343.017	0.6339	0.2575	1.6305	NA	0.014	NA	NA	NA	NA
CROCC	0.0083	NA	NA	NA	0.024	0.0324	0.1898	0.4344	0.0482	0.016	NA	0.1569
CROT	0.0458	0.1748	0	NA	NA	0.0216	0.2759	NA	0.0678	0.1836	0.0451	0.0694
CRTAP	NA	NA	NA	0.0285	0.1302	0.0987	NA	NA	NA	NA	NA	0.0147
CRTC1	NA	NA	NA	NA	NA	NA	0.0658	NA	NA	NA	NA	NA
CRTC2	NA	0.0385	NA	NA	NA	0.2879	NA	0	NA	NA	0.0946	0.0757
CRTC3	NA	NA	NA	NA	NA	0	NA	NA	NA	NA	NA	NA
CRYAB	4.2388	24.2805	34.1479	1.3316	6.7766	4.8235	3.4054	2.3636	4.2777	3.4205	0.0689	0.7587
CRYBG3	NA	NA	NA	NA	NA	0.0013	NA	NA	NA	NA	NA	0
CRYL1	NA	0.1051	NA	NA	NA	NA	19.3396	37.0943	11.9087	48.9858	5.8621	2.874
CRYM	NA	NA	NA	NA	NA	NA	0.0937	NA	0.031	NA	NA	0.2147
CRYZ	1.131	3.8442	0.6657	2.7322	1.0868	4.5098	11.3144	9.8941	7.1525	14.5413	5.4974	11.2815
CRYZL1	0.0862	NA	NA	NA	NA	0.0992	0.0745	0.1573	NA	NA	0.055	0.117
CS	8.0902	5.5604	3.9435	9.0057	10.1117	5.799	20.2587	20.3845	20.1021	22.5533	20.8455	19.1769
CSAD	NA	NA	NA	NA	NA	NA	NA	0.0992	NA	NA	NA	NA
CSDE1	0.7499	0.3896	0.1442	0.4073	1.7327	0.3654	1.0994	0.4231	0.7604	0.3541	0.8142	1.1761
CSE1L	3.4065	1.2805	0.2873	2.8662	3.9529	4.5224	0.9742	1.4757	0.9254	1.7565	2.204	2.0331
CSF1R	NA	NA	NA	NA	NA	NA	NA	0.0095	NA	NA	NA	NA
CSK	0.4094	0.7445	0.0419	0.207	0.3159	0.7969	0.3572	1.136	0.6493	0.6924	0.8353	0.9991
CSNK1A1	3.8748	2.3025	1.2501	1.3719	2.3829	0.6647	0.8848	0.3179	0.4747	0.272	0.6626	2.3637
CSNK1A1L	0.8677	0.8795	0.5253	0.5669	0.8682	0.4125	0.5376	0.3016	0.1521	0.2602	0.331	0.3964
CSNK1D	0.1003	0.0615	NA	0.0349	0.0895	0.1727	0.0352	0.0127	0.0841	0.2464	0.1898	0.1807
CSNK1E	0.1026	0.0628	NA	0.0357	0.0915	0.1766	0.036	0.013	0.086	0.0253	0.194	0.1847
CSNK1G1	NA	NA	NA	NA	NA	NA	NA	0.0181	NA	NA	0.0285	NA
CSNK1G2	NA	NA	NA	NA	NA	0.0329	NA	NA	0.0066	NA	0.0065	NA
CSNK1G3	NA	NA	NA	NA	NA	0.0327	NA	0.1846	0.0066	NA	0.0064	NA
CSNK2A1	0.7295	0.3844	0.2684	2.2197	1.9342	4.6703	2.0181	2.2395	1.4747	2.4391	2.2211	1.7984
CSNK2A2	0.2247	0.8226	NA	0.3808	4.1208	0.6084	7.1995	0.7262	2.0866	3.4763	0.213	1.2071
CSNK2A3	0.3931	0.3064	0.1171	0.7305	1.3182	3.1919	1.2414	1.102	0.8623	0.8691	1.3913	1.0668
CSNK2B	NA	0.3134	0.4541	0.3136	0.6457	1.4013	0.7529	1.3366	0.6143	0.8145	0.7727	1.0115
CSPG4	NA	0.0195	NA	0.0785	NA	0.9821	0.0374	0.1163	NA	0.5151	0.0921	NA
CSRNP1	NA	NA	NA	NA	0.1473	NA	NA	NA	NA	NA	NA	NA
CSRP1	2.9988	96.5225	17.6233	17.0655	0.2962	32.4317	20.9302	86.0512	8.4999	15.8588	24.8806	17.6964
CSRP2	0.2835	NA	0.7841	0.069	NA	NA	0.3758	0.7664	0.4466	0.804	1.2375	0.3297
CST1	NA	NA	NA	NA	NA	0.1724	NA	NA	NA	NA	NA	NA
CST3	0.2319	5.7759	2.7199	0.7036	0.2367	2.2299	4.7809	8.4783	0.8466	24.2947	1.3286	1.1927
CSTA	31.8557	470.485	67.2448	148.305	18.0301	7.2438	NA	NA	0.2183	NA	0.8128	NA
CSTB	2756.81	2243.18	1307.67	9.313	7.9126	14.7583	14.949	5.1229	8.5599	18.5834	15.6346	18.6432
CSTF1	NA	0.0786	0.042	0.6877	0.7778	0.4109	0.1801	0.0685	0.1864	1.3484	0.0863	0.6712
CSTF2	0.2627	0.1955	0.0632	0.393	0.3505	0.5977	NA	0.1424	0.7005	0.4924	NA	0.4506
CSTF2T	0.0997	0.164	0.053	0.4233	0.294	0.3968	NA	0.0348	0.1565	0.4871	NA	0.4059
CSTF3	0.1303	0	0	0.2229	1.0289	2.1838	0.1256	3.6384	0.1493	0.018	0.1175	0.3895
CTAGE1	NA	NA	NA	0.4647	NA	NA	0.1262	NA	NA	0.1949	0.0091	NA
CTAGE15	NA	NA	NA	NA	NA	NA	NA	NA	NA	0.0055	0.0085	NA
CTAGE4	NA	NA	NA	NA	NA	NA	NA	NA	NA	0.0055	NA	NA
CTAGE5	NA	NA	NA	0.4808	0.7061	0.0125	0.1598	0.0116	0.024	0.4215	0.0908	0.0417
CTAGE6	NA	NA	NA	NA	NA	NA	NA	NA	NA	0.0055	0.0085	NA
CTAGE8	NA	NA	NA	NA	NA	NA	NA	NA	NA	0.0054	NA	NA
CTAGE9	NA	NA	NA	NA	NA	NA	NA	NA	NA	0.0055	NA	NA
CTBP1	0.4622	0.0882	0.0663	0.2272	0.1642	3.6099	1.2903	2.2478	0.3738	2.0497	0.9857	0.6968
CTBP2	0.1175	NA	NA	0.0657	0.2027	0.1159	0.6888	0.5624	0.4878	0.5123	0.1746	0.3584
CTBS	0.07	NA	NA	NA	0.0189	NA	NA	0.3963	0.4326	NA	0.1838	NA
CTCF	NA	NA	NA	NA	NA	NA	0.0428	NA	0.0128	0.0233	0.0828	0.0849
CTDP1	0.0315	NA	NA	NA	NA	0	NA	NA	NA	0.986	0.1949	0.013
CTDSP1	NA	NA	NA	NA	NA	NA	NA	0.1308	NA	NA	0.2648	NA
CTDSPL2	NA	NA	NA	NA	NA	0.5514	NA	NA	NA	NA	NA	NA
CTF1	NA	NA	NA	NA	NA	NA	NA	NA	0	NA	NA	NA
CTGF	NA	NA	NA	NA	NA	NA	NA	0	NA	NA	NA	NA
CTH	NA	NA	NA	NA	NA	NA	0.4479	0.05	1.0301	0.4538	0.1047	1.479
CTIF	NA	NA	NA	NA	NA	0.01	NA	NA	NA	NA	NA	NA
CTNNA1	6.2277	3.7861	3.9649	2.5011	2.4503	3.5388	11.4332	9.2547	5.9525	5.2635	11.0869	8.639
CTNNA2	1.083	0.6035	0.6207	0.3933	0.4872	0.5416	2.2804	2.2654	2.0441	0.8328	3.0463	1.686
CTNNA3	0.3277	0.1206	0.1338	0.0304	NA	NA	0.2306	NA	0.0703	0.2865	0.2447	0.2738
CTNNAL1	NA	NA	NA	NA	NA	0.0132	NA	NA	NA	NA	NA	NA
CTNNB1	11.4127	6.1357	1.1992	4.0561	0.077	2.9719	9.0578	7.2971	5.1621	5.8941	10.0175	15.7481
CTNNBIP1	1.2817	3.8865	2.0241	1.9182	1.4623	0.8295	0.4717	NA	0.1799	NA	0.4667	NA
CTNNBL1	0.0786	NA	NA	0.2412	0.0782	0.4721	0.1698	0.4966	0.2132	0.0601	0.1497	0.1725
CTNND1	8.7964	5.584	3.854	1.7802	2.7626	6.2657	15.446	6.3582	5.5751	12.6162	15.4458	11.2857
CTNND2	0.0088	NA	NA	0.0034	NA	0.0033	0.0034	0	NA	NA	0.0053	0.0057
CTPS1	0.0422	0.0509	NA	0.1317	0.0504	0.3772	0.276	0.2163	0.0817	0.2822	0.4451	0.1514
CTPS2	0.0091	0.0691	0.0244	NA	NA	0.4446	0.1119	0.4131	0.2038	1.2782	0.1465	0.8286
CTR9	0.021	NA	NA	0.048	NA	0.1048	NA	0.0438	0.0507	0.0995	0.0203	0.0586
CTSA	0.1459	NA	NA	NA	NA	0.2248	1.1172	0.5412	0.5971	0.3529	3.8954	0.5321
CTSB	0.4075	0.2912	0.6111	0.2291	0.2866	1.1566	8.189	5.509	3.1555	8.2068	7.7389	9.7877
CTSC	0.2095	0.1238	NA	0.151	0.4525	0.101	0.7906	0.7276	0.6623	0.571	1.4417	0.6244
CTSD	2.486	3.0427	1.4143	6.8741	11.7583	6.6202	33.3263	18.1285	14.1232	16.194	27.9132	16.5828
CTSE	NA	NA	NA	NA	NA	NA	1.3377	0.2483	0.1065	0.104	1.1866	0.301
CTSG	2.8504	8.7023	4.2239	8.856	18.5381	4.342	6.8418	4.4563	8.5824	23.4218	13.1595	11.6231
CTSH	NA	NA	NA	0.0099	NA	NA	0.07	0	0.0105	NA	NA	0.0066
CTSL	NA	NA	NA	NA	0.13	0.2152	0	0.2649	0.1332	0.0859	0.3824	0.0876
CTSS	NA	NA	NA	0.0436	NA	NA	0.395	3.0492	0.4305	1.4834	3.7919	1.3428
CTSZ	NA	NA	NA	0.1847	0.0288	NA	1.5728	0.5594	1.1339	0.9782	4.3863	1.1309
CTTN	1.7372	2.4926	0.9249	17.1988	2.5141	31.8913	3.1459	2.0282	1.5663	3.6509	6.3953	4.5688
CTTNBP2NL	NA	NA	NA	NA	NA	NA	NA	NA	NA	NA	0	NA
CTU1	NA	NA	NA	NA	0.0428	NA	NA	NA	NA	NA	NA	NA
CTU2	NA	NA	NA	NA	NA	0	0	NA	NA	NA	NA	NA
CUBN	NA	0.0454	NA	NA	NA	NA	NA	NA	0.0035	NA	NA	NA
CUL1	0.0457	0.1621	0	0.1522	0.1493	0.3547	0.1849	0.0638	0.0729	0.1037	0.1542	0.1191
CUL2	0.0347	0.0384	0.061	0.0302	0.0552	0.0818	0.0416	0.1037	0.0864	0.1254	0.063	0.1481
CUL3	0.7196	7.0348	5.0232	0.2593	0.2132	1.2298	0.5599	0.411	0.3154	1.0468	0.243	0.2425
CUL4A	0.1607	0.2539	0.0551	0.0559	0.0222	0.8893	0.1936	0.3731	0.117	0.0986	0.3482	0.6492
CUL4B	0.2054	0.0608	0	0.0432	0.0172	0.4525	0.0452	0.0514	0.0608	0.1227	0.0718	0.0856
CUL5	1.5985	0.0455	NA	0.0317	0.1383	0.1504	0.1745	0.5769	0.0531	0.1582	0.0871	0.1479
CUL7	NA	NA	NA	NA	0.002	0.0057	NA	NA	NA	NA	NA	NA
CUTA	0.5057	1.4684	0.5068	4.9162	5.0212	13.0564	9.8407	11.309	14.4291	6.9957	3.8386	9.482
CUTC	NA	NA	NA	NA	NA	NA	NA	NA	0.0406	0.1031	NA	0.0576
CUX1	NA	0.1328	NA	0.1497	0.0921	0.1676	0.0242	0.2335	0.1703	0.0798	0.1076	0.0936
CWC22	NA	NA	NA	NA	NA	0.0277	NA	NA	NA	NA	NA	0.0075
CWC27	NA	NA	NA	0.3103	NA	3.6624	NA	2.3004	NA	0.1255	0	0.1834
CWF19L1	0.1483	NA	NA	0.1484	0.3477	0.1105	0.1183	0.0561	0.1005	NA	NA	0.3433
CWF19L2	NA	NA	NA	NA	NA	NA	0.0097	NA	NA	NA	NA	NA
CWH43	0.0612	0.0651	0.0207	NA	NA	NA	NA	NA	NA	NA	NA	NA
CXADR	0.0633	0	NA	NA	0.2686	0.3163	0.0827	0.2046	0.136	0.2422	0.5048	0.3718
CXCL16	NA	NA	NA	NA	NA	NA	NA	NA	NA	NA	0.0774	NA
CXCR2	0.0164	NA	NA	NA	NA	NA	NA	NA	NA	NA	NA	NA
CXCR5	NA	NA	NA	NA	NA	NA	NA	NA	NA	0.1636	NA	NA
CXorf38	0.0516	NA	NA	NA	NA	0.0167	NA	NA	NA	0.0124	0.0194	NA
CXorf56	NA	NA	NA	NA	0.1416	0.1133	0.0626	NA	NA	0.1734	0.045	NA
CYB561D2	NA	NA	NA	NA	NA	NA	0.2642	NA	0.0465	0.8398	1.3113	0.3042
CYB5A	4.6224	NA	1.9701	0.1915	0.0307	NA	2.2299	0.4297	0.5524	40.8028	25.4724	0.3769
CYB5B	2.0644	3.4592	1.8174	1.3535	2.3288	2.4013	7.8352	5.3759	3.7239	7.8677	17.0509	13.7526
CYB5R1	0.0997	0.2926	0	0.8403	0.1319	0.3593	0.1643	0.1256	0.0472	0.18	NA	0.1085
CYB5R2	NA	NA	NA	NA	NA	0.0316	NA	NA	NA	NA	NA	NA
CYB5R3	6.2697	8.115	3.6821	6.2295	8.0475	13.2367	9.406	32.2586	10.0722	18.1253	25.892	8.0827
CYB5R4	NA	NA	NA	0.0125	NA	NA	NA	NA	NA	NA	0.0102	NA
CYBA	NA	NA	NA	NA	NA	NA	NA	NA	NA	NA	0.4455	NA
CYBB	NA	NA	NA	NA	NA	0.0564	0.0789	0.2108	0.0269	2.2442	2.0297	0.021
CYBRD1	NA	NA	NA	NA	NA	NA	0.0457	NA	NA	NA	0.0388	NA
CYC1	4.4147	3.8053	NA	1.5237	11.359	5.4859	12.8405	7.7291	8.128	21.7953	14.3992	8.9833
CYCS	4.7055	1.3712	0.1796	3.0576	0.4658	1.8058	13.3915	6.6491	3.0922	10.1533	3.7074	4.6385
CYFIP1	1.0072	1.296	0.2171	0.516	0.4236	0.6373	0.666	1.3086	0.8362	1.2881	0.6699	0.9189
CYFIP2	0.283	0.1486	0.03	0.1902	0.0661	0.1777	0.115	0.2911	0.1899	0.2428	0.1137	0.1228
CYGB	NA	NA	NA	NA	NA	10.8893	8.6034	36.7273	NA	NA	4.7349	NA
CYP11A1	NA	NA	NA	NA	NA	NA	NA	NA	0.0318	NA	NA	NA
CYP20A1	NA	NA	NA	0.1929	0.0407	0.1469	0.4766	0.1195	0.1357	0.5206	0.0407	0.1725
CYP27A1	NA	NA	NA	NA	NA	0.3274	2.534	1.4335	1.4512	2.3593	1.4939	0.8449
CYP2C18	NA	NA	NA	NA	NA	NA	0.992	0.0204	0.0028	0.3672	NA	0
CYP2C19	NA	NA	NA	NA	NA	NA	0.4387	0.0043	0.1711	0.109	NA	NA
CYP2C8	NA	NA	NA	NA	NA	NA	0.0294	NA	0.0033	NA	NA	NA
CYP2C9	NA	NA	NA	NA	NA	NA	0.0952	0.0049	0.1942	0.1257	NA	NA
CYP2D6	NA	NA	NA	NA	NA	NA	NA	NA	NA	0.0518	NA	NA
CYP2S1	0.1215	NA	NA	NA	NA	0.0385	1.1179	1.4713	0.3483	0.1833	1.3277	0.5309
CYP2W1	NA	NA	NA	NA	NA	NA	NA	NA	NA	NA	NA	0.0987
CYP3A4	NA	NA	NA	NA	NA	NA	3.5016	0.6276	6.5436	10.8115	0.3016	0.3096
CYP3A43	NA	NA	NA	NA	NA	NA	0.5578	0.1381	0.4352	2.6845	NA	0.095
CYP3A5	NA	0	NA	NA	0	NA	0.0742	0	0	0	0.0632	0
CYP3A7	NA	NA	NA	NA	NA	NA	0.1652	0.0249	0.2798	0.5699	NA	NA
CYP3A7-CYP3AP1	NA	NA	NA	NA	NA	NA	0.1591	0.024	0.2694	0.5488	NA	NA
CYP4F11	0.0118	NA	NA	0	NA	0.041	0.2633	0.0714	0.0072	NA	0.2687	0.0048
CYP4F12	0.027	NA	0.0367	0	NA	NA	0.0766	0.0658	0.0487	0.0513	0.2446	0.0048
CYP4F2	NA	NA	NA	0	NA	NA	2.2487	1.2313	0.0469	0.0887	1.0066	0.0184
CYP4F3	NA	NA	NA	0	NA	NA	2.0985	1.1453	0.0433	0.0806	0.9404	0.0169
CYP4F8	NA	NA	NA	NA	NA	NA	0.0612	0.048	0.0124	NA	0.0448	NA
CYP4V2	NA	NA	NA	NA	NA	NA	0.1018	NA	NA	NA	NA	NA
CYP4X1	0.0336	NA	NA	0.0982	0.0582	NA	NA	NA	NA	NA	NA	NA
CYP51A1	6.3281	0.2403	0.1835	0.3078	0.1652	0.0543	NA	0.2003	NA	0.099	0.2512	NA
CYP7A1	NA	NA	NA	NA	NA	NA	NA	NA	0.0528	NA	NA	NA
CYP7B1	0	NA	NA	0.0253	0	0.0123	NA	NA	NA	NA	NA	NA
CYP8B1	NA	NA	NA	NA	NA	NA	NA	NA	NA	NA	NA	0.0624
CYSTM1	NA	NA	NA	NA	NA	NA	0.6554	0.5807	0.2851	0.3253	0.6901	0.3766
CYTB	0.3217	0.269	NA	NA	0.2439	0.091	0.9807	0.406	1.1965	0.7655	0.809	1.4517
CYTH1	NA	NA	NA	NA	0	0.0415	0.0297	0.0632	0.0291	0.0385	0.0643	0.0412
CYTH2	0.1334	NA	NA	NA	NA	0.081	0.0312	0.0664	0.0567	0.0404	0.0675	0.0433
CYTH3	0.1334	NA	NA	NA	NA	0.081	0.0312	0.0664	0.0567	0.0404	0.0675	0.0433
D2HGDH	NA	NA	NA	NA	NA	0.0286	0.06	NA	0.064	NA	NA	0.0972
DAAM1	0.0863	NA	NA	NA	0.0163	NA	NA	0.0071	NA	NA	NA	NA
DAAM2	NA	0.0268	NA	NA	NA	NA	NA	0.0343	NA	1.0983	NA	NA
DAB2	NA	NA	NA	0.0495	NA	0.1711	0.1089	0.2926	0.0552	NA	0.1438	0.0366
DAB2IP	NA	0.0486	NA	NA	NA	0.0285	0.0012	0.0315	NA	0.0131	0.0106	0.0545
DACH1	NA	NA	NA	NA	NA	NA	NA	NA	0.0641	NA	NA	0.1163
DACT2	NA	NA	NA	NA	NA	NA	NA	0.0235	NA	NA	NA	NA
DAD1	15.6167	4.2726	10.0844	13.2077	33.9171	3.2084	36.7092	11.7298	54.8599	14.7541	42.2242	51.1355
DAG1	0.0959	0.2442	NA	0.1256	NA	0.6867	0.2791	0.4518	0.1647	0.2952	0.0284	0.1821
DAK	0.5163	0.7693	0.457	0.5401	1.3452	1.3455	71.2116	57.2366	40.0724	121.066	120.621	17.1469
DAP	NA	NA	NA	NA	NA	0.2034	1.7377	NA	0.5392	0.5059	0.9088	NA
DAP3	0.4998	0.0792	0.0621	0.7946	0.9559	0.6667	2.1172	1.8477	1.6636	1.3816	0.8565	2.6721
DAPK1	NA	NA	NA	NA	NA	NA	NA	0	NA	NA	NA	NA
DAPK2	NA	NA	NA	NA	NA	NA	NA	0.1545	NA	NA	0.1144	NA
DAPK3	NA	0.0522	0.0528	NA	NA	0.1209	0.13	1.338	0.1228	0.2504	1.1013	0.1394
DAPL1	NA	0.719	NA	NA	NA	NA	NA	NA	NA	NA	NA	NA
DAPP1	NA	0.4164	NA	NA	NA	NA	NA	NA	NA	NA	NA	NA
DARS	2.3658	1.7412	1.298	2.4587	1.4434	2.8795	2.4454	1.752	1.9226	2.0569	1.6054	3.1749
DARS2	0.6736	NA	NA	0.6587	0.3133	0.7406	2.8482	3.8555	1.6551	2.2149	2.2754	2.6733
DAXX	NA	NA	NA	NA	NA	0.052	NA	NA	NA	NA	NA	0.0044
DAZAP1	0.5497	0.8243	0.3292	1.0864	1.2064	1.325	2.6558	5.6883	1.601	6.0411	2.4817	3.4903
DAZAP2	NA	NA	NA	NA	NA	NA	NA	NA	NA	NA	0.3325	NA
DBI	3.8753	31.202	9.8585	5.5542	24.3765	56.2608	65.4176	46.6568	23.8709	26.6041	43.5722	60.9151
DBN1	0.6372	1.0447	0.2653	0.594	0.2706	2.4262	0.6748	0.9134	0.3308	0.4601	0.7341	0.6368
DBNL	3.0231	5.087	1.7731	3.3024	2.379	2.2124	4.6745	4.0706	2.4199	4.9974	9.073	5.2129
DBR1	0.0436	NA	0.0192	NA	NA	0.175	0.0469	0.0557	0.0458	0.0485	0.051	0.0694
DBT	0	0.0449	0.0391	0.2514	NA	0.3025	0.3659	0.1833	0.1002	0.0625	0.0746	0.2894
DCAF11	NA	0.0453	NA	0.0363	NA	0.0383	NA	NA	0.0582	0.1131	NA	NA
DCAF13	NA	NA	NA	NA	NA	NA	NA	NA	NA	NA	NA	0.0225
DCAF5	NA	NA	NA	NA	NA	NA	NA	0.0075	NA	NA	NA	NA
DCAF7	0.1615	0.06	0.1637	1.2407	1.3959	0.2428	NA	0.4507	1.2402	NA	0.1588	2.1456
DCAF8	NA	NA	NA	NA	NA	0.0079	2.4662	0.0226	0.0431	NA	0	NA
DCAKD	0.0529	0.2457	0.1977	NA	0.2666	NA	NA	0.1967	0.5146	NA	0.0697	0.5844
DCBLD2	NA	NA	NA	NA	NA	0.011	NA	NA	NA	NA	NA	NA
DCC	NA	NA	NA	NA	NA	NA	0.0199	NA	NA	NA	NA	NA
DCD	0.364	NA	0.9414	NA	NA	NA	0.3396	NA	0.7326	0.8769	NA	0.1708
DCHS2	NA	NA	NA	NA	NA	NA	NA	NA	NA	NA	0.0008	NA
DCK	NA	NA	NA	0.0563	NA	0.0684	0.0514	0.0652	0.0713	NA	NA	0.1123
DCLK1	NA	NA	0.0149	NA	NA	0.0243	NA	NA	NA	0.0385	NA	NA
DCN	31.2671	27.281	13.9059	6.4925	4.4268	6.3426	7.9309	31.4666	4.2489	25.5402	3.4945	1.5385
DCP1A	NA	NA	NA	NA	NA	NA	NA	NA	NA	NA	0.0464	NA
DCP1B	NA	NA	NA	NA	NA	NA	NA	0.0173	NA	NA	NA	0.0124
DCPS	0.3602	NA	NA	0.9888	0.1075	0.9381	2.1635	6.5216	1.3619	0.2844	1.4572	1.7567
DCTD	0.0713	0.1753	NA	0.1425	0.1208	0.2085	NA	0.1447	NA	0.0676	0	0.277
DCTN1	1.0879	1.3688	0.6719	0.4763	1.0447	1.0094	1.9914	1.6205	0.6843	2.089	2.7387	0.8326
DCTN2	2.2858	3.7379	0.9934	3.6982	7.9092	2.9198	8.0497	5.9664	3.3301	5.2631	6.5784	5.2071
DCTN3	NA	NA	0.2697	NA	NA	NA	0.1874	0.1159	0.1382	0.1479	0.229	0.1897
DCTN4	0.1375	0.2817	0.2339	0.1615	0.1298	0.3729	0.9875	0.9647	0.489	1.0888	1.4697	0.7171
DCTN5	NA	NA	NA	NA	NA	NA	0	0.1629	0.235	0.0923	0.178	0.0529
DCTN6	NA	NA	NA	NA	NA	0.2348	0.5378	0.5491	0.7805	NA	1.2801	0.5489
DCTPP1	NA	0.7625	NA	0.3296	2.544	4.5158	0.3375	4.2897	2.1654	4.4886	3.6261	10.4339
DCUN1D1	0.2181	NA	NA	0.0139	0.0454	0.1508	0.0325	0.3132	0	NA	0.1004	0.0871
DCUN1D5	NA	NA	NA	NA	0.1784	0.0571	NA	0.0529	0.0686	NA	NA	0.077
DCXR	1.4932	7.819	3.1518	0.1753	1.8269	1.233	0.5953	0.3253	0.2827	2.0074	0.7009	0.3355
DDA1	NA	NA	NA	NA	NA	0.272	0.2216	0.184	0.0909	0.2434	0.5866	0.659
DDAH1	NA	0.8561	NA	NA	NA	NA	12.8004	11.885	7.4557	9.1869	10.2233	8.4619
DDAH2	0.1799	1.4329	0.3063	0.4727	0.0685	1.3175	3.0193	3.7404	0.8995	4.6554	4.6419	3.295
DDB1	0.4041	0.3446	0.2723	0.5145	0.5532	1.0253	0.8475	0.9873	0.6849	0.6069	0.7012	1.1177
DDB2	0.0378	NA	NA	NA	NA	0.2935	NA	NA	NA	NA	NA	0.037
DDC	NA	NA	NA	NA	NA	NA	1.6665	0.5306	0.6521	0.5813	2.5096	0.3575
DDHD1	NA	NA	NA	NA	0.0439	NA	NA	NA	NA	NA	NA	NA
DDHD2	NA	NA	NA	NA	NA	0.0235	NA	0.0921	NA	0.0732	0.0221	NA
DDI2	1.3067	2.4597	0.4898	0.9465	1.7611	1.2295	1.8337	1.604	1.275	1.9822	3.5526	2.1261
DDOST	4.2277	4.1602	1.2057	4.3572	5.7653	7.1092	12.1512	9.5521	14.1599	14.5168	17.2356	14.7212
DDR1	0.0722	NA	NA	NA	0.137	NA	NA	NA	NA	NA	NA	NA
DDRGK1	0.9473	1.3785	0.1381	0.884	1.1319	0.6348	1.9174	1.1597	1.3909	3.8977	4.3402	1.4168
DDT	5.8183	17.2799	0.3586	27.5431	21.8984	18.4392	58.3951	46.7737	52.0523	42.3391	6.5545	68.6508
DDTL	0.9372	1.9194	0.3188	0.9416	0.7908	0.5158	0.6062	2.6391	0.9943	2.2751	3.667	1.6772
DDX1	2.2081	1.5103	0.4292	3.5177	2.2581	10.222	7.8757	8.3207	6.0998	4.6411	5.7457	9.0502
DDX10	NA	NA	NA	NA	0.05	0.095	0.032	0.0107	0.1088	0	0.0867	0.9223
DDX17	3.6016	2.2606	1.6836	3.9972	8.5301	10.7049	9.6238	6.7407	7.9216	10.8299	9.462	12.6952
DDX18	0.3394	0.0937	NA	0.4869	1.2567	1.4158	0.4893	0.9528	0.9024	0.5314	0.3757	2.3848
DDX19A	0.3341	0.6315	0.2132	0.2876	0.7983	1.0197	1.0252	0.8215	0.6481	0.8781	0.6643	1.0853
DDX19B	0.366	0.6255	0.2449	0.3074	0.8269	0.9706	1.1461	0.8733	0.64	1.1702	0.4257	0.7784
DDX20	0.0114	NA	NA	NA	NA	NA	NA	NA	NA	NA	NA	NA
DDX21	0.7893	0.2769	0.2596	3.1843	6.3069	0.8331	0.9018	0.6737	0.8174	0.9509	0.9694	1.8562
DDX23	0.0882	0.0408	NA	0.1094	0.5684	2	0.4925	2.2869	0.2829	0.3485	0.4763	1.4177
DDX24	NA	NA	NA	0.0363	0.0397	0.0132	0.0262	0	0.02	NA	0.0275	0.0049
DDX25	0.0246	0.1058	NA	0.0238	0.0683	0.2178	0.1056	0.081	0.1194	NA	NA	0.4306
DDX26B	NA	NA	NA	NA	NA	NA	0.001	0.0036	NA	NA	NA	NA
DDX27	0.078	0.0225	0.021	0.2634	0.2066	0.4947	0.1773	0.4139	0.1138	0.3753	0.1136	0.474
DDX28	NA	NA	NA	NA	NA	NA	NA	0.0368	NA	NA	NA	NA
DDX31	NA	NA	NA	NA	NA	NA	NA	NA	0.0922	0.0209	NA	0.095
DDX39A	6.3811	4.6299	1.3155	6.1282	8.2961	17.2256	9.4306	22.6895	12.1626	15.4439	11.7903	19.9741
DDX39B	7.3339	5.6063	1.5521	7.382	9.5123	20.676	15.3729	27.1086	14.4682	16.9069	13.7458	29.1718
DDX3X	3.6319	2.7611	3.2583	1.9397	5.1649	3.4127	2.4953	6.0174	2.4426	3.8471	5.4566	4.1593
DDX3Y	2.156	1.2958	2.7728	1.14	3.6421	2.0905	1.641	1.2333	1.4965	2.6004	2.3607	1.9751
DDX4	0.0252	NA	NA	0.0091	NA	NA	NA	NA	NA	NA	NA	NA
DDX41	NA	NA	NA	NA	NA	0.0642	NA	NA	NA	NA	NA	0.0115
DDX42	0.4456	0.0872	0.0286	0.1648	0.3642	0.4356	0.2759	1.1029	0.2048	0.2691	0.2076	0.5706
DDX46	0.3357	0.5268	0.1348	0.3799	1.2556	1.3867	0.5211	0.8788	0.338	1.0742	0.7033	0.4308
DDX47	0.0559	0.0452	NA	0.105	0.3466	2.6464	0.0735	0.1761	0.1318	NA	0.164	0.3156
DDX49	NA	NA	NA	0.0516	NA	NA	NA	NA	NA	NA	NA	0.0069
DDX5	4.3185	3.074	1.4264	6.6666	5.6168	12.6232	8.6811	4.0294	6.1837	11.4667	7.5674	12.0439
DDX50	0.5599	0.1048	0.107	0.3872	2.3853	0.4061	0.1196	0.3517	0.4724	0.1102	0.2665	0.4203
DDX51	NA	NA	NA	NA	NA	0.0344	NA	NA	0.037	NA	0.0085	0.0395
DDX52	NA	NA	NA	0.0812	0.0447	0.0581	NA	0.0367	0.008	NA	NA	0.0752
DDX54	NA	NA	NA	NA	0.057	0.0279	NA	0.0277	0.0319	NA	NA	0.0168
DDX55	NA	NA	NA	0	0.0259	0.0975	NA	NA	NA	NA	NA	0.0277
DDX56	NA	NA	NA	NA	0.0558	0.2036	NA	NA	NA	NA	NA	0.0462
DDX58	0.0244	NA	NA	0.069	2.9552	0.0721	0.0322	0.2078	0.1865	0.0381	0.0909	0.1846
DDX6	1.5994	0.9794	0.2452	1.3266	4.4006	1.3691	1.3209	1.8267	1.366	0.9291	1.9188	2.152
DDX60	0.0095	0.002	NA	NA	0.3349	0.0476	0.0754	0.2861	0.0668	0.1722	0.1701	0.0893
DDX60L	0.0082	0.002	NA	NA	NA	NA	0.0046	0.0151	0.0049	NA	NA	0.0056
DECR1	2.3216	2.9696	0.8345	4.29	10.3573	1.7655	18.3527	10.5732	12.4061	16.7356	13.1101	14.9101
[truncated: 6,641 more rows]
