# Supplementary material for: Integrative proteomic characterization of trace FFPE samples in early-stage gastrointestinal cancer
Source: Proteome Sci. 2022 Apr 9;20:5. doi: 10.1186/s12953-022-00188-0 (PMC8994365; doi:10.1186/s12953-022-00188-0)
Supplement: Supplementary file 3 — Additional file 3: Supplementary Table S2. Matrix of identified phophoproteins in EESCC and EDAC. [file 12953_2022_188_MOESM3_ESM.xlsx]

## Sheet: Sheet1
Supplementary Table S2: Matrix of identified phophoproteins in EESCC and EDAC.
Symbol	Sequence-Gene ID-phosphorylation	EESCC_N1	EESCC_N2	EESCC_N3	EESCC_T1	EESCC_T2	EESCC_T3	EDAC_N1	EDAC_N2	EDAC_N3	EDAC_T1	EDAC_T2	EDAC_T3
2022-09-01	DQLKEEEIHIYQFPECDsDEDEDFKR-431822382-Phospho (ST)(18)	#N/A	#N/A	#N/A	3.76527	NA	0	NA	NA	NA	NA	NA	NA
2022-09-01	EEEIHIYQFPECDsDEDEDFKR-431822382-Phospho (ST)(14)	#N/A	#N/A	#N/A	4.10545	NA	NA	NA	NA	NA	NA	NA	NA
2022-09-01	QSAtEIPLPMLPLADTEK-431822382-Phospho (ST)(4)	#N/A	#N/A	#N/A	NA	NA	0.566977	NA	NA	NA	NA	NA	NA
2022-09-01	RYsWGTVEVENPHHCDFLNLR-431822382-Phospho (ST)(3)	#N/A	#N/A	#N/A	6.98731	4.93364	NA	NA	30.1852	38.8211	NA	NA	NA
2022-09-01	RYSWGtVEVENPHHCDFLNLR-431822382-Phospho (ST)(6)	#N/A	#N/A	#N/A	NA	NA	28.162	50.2286	NA	NA	49.2006	NA	16.7872
2022-09-01	RySWGTVEVENPHHCDFLNLR-431822382-Phospho (Y)(2)	#N/A	#N/A	#N/A	6.98731	NA	NA	NA	NA	NA	NA	NA	NA
2022-09-01	YsWGTVEVENPHHCDFLNLR-431822382-Phospho (ST)(2)	#N/A	#N/A	#N/A	13.2959	NA	NA	NA	59.8013	NA	NA	63.0585	NA
2022-09-01	YSWGtVEVENPHHCDFLNLR-431822382-Phospho (ST)(5)	#N/A	#N/A	#N/A	NA	8.00028	NA	NA	NA	NA	NA	NA	NA
2022-09-01	ySWGTVEVENPHHCDFLNLR-431822382-Phospho (Y)(1)	#N/A	#N/A	#N/A	NA	NA	52.1764	NA	NA	55.27	NA	NA	66.5461
2022-09-02	IYHLPDAEsDEDEDFK-56549640-Phospho (ST)(9)	8.00117	96.3861	49.8706	416.196	252.543	216.83	879.923	1205.68	767.58	990.921	1321.43	932.942
2022-09-02	IYHLPDAEsDEDEDFKEQTR-56549640-Phospho (ST)(9)	1066.16	1694.79	838.023	4659.92	3399.42	14307.7	31187.1	16287	12865.4	13380.6	13719.9	13089.8
2022-09-04	LTRESGtDFPIPAVPPGTDPETEK-17986247-Phospho (ST)(7)	NA	NA	NA	NA	NA	NA	34.9189	39.6476	NA	NA	NA	NA
2022-09-05	FGIHVYQFPECDsDEDEDFK-58331274-Phospho (ST)(13)	#N/A	#N/A	#N/A	4.25262	NA	31.3529	NA	NA	NA	NA	NA	NA
2022-09-05	FGIHVYQFPECDsDEDEDFKQQDR-58331274-Phospho (ST)(13)	#N/A	#N/A	#N/A	8.43686	NA	57.4468	NA	NA	NA	NA	NA	NA
2022-09-05	MEsPIPILPLPTPDAETEK-9945439-Phospho (ST)(3)	#N/A	#N/A	#N/A	NA	NA	3.54238	NA	NA	NA	NA	NA	NA
2022-09-06	TAAELLQSQGSQAGGSQtLKR-21361478-Phospho (ST)(18)	#N/A	#N/A	#N/A	NA	NA	0	NA	NA	NA	NA	NA	NA
2022-09-07	IYEFPEtDDEEENK-148352329-Phospho (ST)(7)	#N/A	#N/A	#N/A	2.21125	NA	NA	NA	NA	NA	NA	NA	NA
2022-09-07	sPLAQMEEER-148352329-Phospho (ST)(1)	#N/A	#N/A	#N/A	6.65663	5.09248	NA	NA	NA	NA	NA	2.81481	NA
2022-09-07	sPLAQmEEER-148352329-Phospho (ST)(1);Oxidation (M)(6)	1.33835	NA	NA	3.92769	NA	NA	NA	NA	NA	NA	NA	NA
2022-09-08	aATDLERFsNAEPEPR-149363638-Acetyl (Protein N-term);Phospho (ST)(9)	NA	NA	NA	NA	NA	NA	NA	NA	NA	7.59669	NA	NA
2022-09-08	SLsLGGHVGFDSLPDQLVSK-149363638-Phospho (ST)(3)	#N/A	#N/A	#N/A	0.996491	NA	6.97413	1.73454	NA	NA	NA	NA	NA
2022-09-09	FINDQyEK-116256489-Phospho (Y)(6)	#N/A	#N/A	#N/A	0.769661	NA	NA	NA	NA	NA	NA	NA	NA
2022-09-09	LGDsSGPALK-164698494-Phospho (ST)(4)	#N/A	#N/A	#N/A	21.5353	NA	NA	NA	NA	NA	NA	NA	NA
2022-09-09	sDPAVNAQLDGIISDFEALK-164698498-Acetyl (Protein N-term);Phospho (ST)(1)	NA	0.818793	0.235199	NA	NA	3.41908	4.02038	NA	NA	4.22578	NA	NA
2022-09-09	sDPAVNAQLDGIISDFEALKR-164698498-Acetyl (Protein N-term);Phospho (ST)(1)	#N/A	#N/A	#N/A	NA	NA	5.11259	2.01622	NA	NA	2.82384	NA	NA
2022-09-09	sFEVEEVETPNSTPPR-116256489-Phospho (ST)(1)	79.3822	75.0849	47.0947	173.197	225.572	81.1976	452.074	298.817	158.76	380.592	272.854	114.953
2022-09-09	SFEVEEVETPNStPPR-116256489-Phospho (ST)(13)	#N/A	#N/A	#N/A	2.93866	3.48986	NA	NA	NA	NA	NA	NA	NA
2022-09-09	SFEVEEVEtPNSTPPR-116256489-Phospho (ST)(9)	#N/A	#N/A	#N/A	NA	NA	34.1528	NA	NA	NA	NA	NA	NA
2022-09-09	SFEVEEVETPNStPPRR-116256489-Phospho (ST)(13)	#N/A	#N/A	#N/A	NA	9.20604	NA	NA	NA	NA	NA	NA	NA
2022-09-09	VQtPLLR-116256489-Phospho (ST)(3)	NA	0.563661	NA	#N/A	#N/A	#N/A	NA	NA	NA	NA	NA	NA
2022-09-10	ATSEIFHSQsFLATGSNLR-21945064-Phospho (ST)(10)	#N/A	#N/A	#N/A	2.41921	NA	NA	10.3149	NA	NA	NA	12.1503	NA
2022-09-10	ATsEIFHSQSFLATGSNLR-21945064-Phospho (ST)(3)	#N/A	#N/A	#N/A	NA	NA	19.4828	NA	NA	NA	20.0565	NA	NA
2022-09-10	ATSEIFHsQSFLATGSNLR-21945064-Phospho (ST)(8)	#N/A	#N/A	#N/A	NA	NA	14.5396	NA	NA	NA	NA	NA	NA
2022-09-10	TTCMSSQGsDDEQIKR-21945064-Phospho (ST)(9)	#N/A	#N/A	#N/A	0	NA	NA	NA	NA	NA	NA	NA	NA
2022-09-11	aVAVGRPsNEELR-8922712-Acetyl (Protein N-term);Phospho (ST)(8)	NA	NA	NA	NA	NA	NA	NA	NA	16.3481	NA	14.5082	NA
AAAS	AQEPPAGGGGSIHDLPLFTETSPTSAPWDPLPGPPPVLPHsPHSHL-12962937-Phospho (ST)(41)	#N/A	#N/A	#N/A	0.57362	1.26051	4.42903	0	NA	0	NA	NA	0
AAAS	FsPVLGR-12962937-Phospho (ST)(2)	50.9273	33.3727	27.2233	180.685	179.753	NA	NA	7.10284	8.13355	120.757	5.41803	11.3763
AAK1	ILsDVTHSAVFGVPASK-148277037-Phospho (ST)(3)	NA	12.4648	20.7496	13.9015	14.0599	384.97	828.024	15.388	74.8518	259.227	101.531	68.5402
AAK1	ILSDVtHSAVFGVPASK-148277037-Phospho (ST)(6)	NA	11.9511	NA	NA	NA	173.479	NA	36.1921	NA	NA	38.5083	30.744
AAK1	ILSDVTHsAVFGVPASK-148277037-Phospho (ST)(8)	NA	NA	NA	NA	NA	NA	NA	NA	NA	NA	23.5642	NA
AAK1	LIEGLKsPDTSLLLPDLLPMTDPFGSTSDAVIEK-148277037-Phospho (ST)(7)	#N/A	#N/A	#N/A	NA	NA	3.71613	NA	NA	NA	NA	NA	NA
AAK1	LIEGLKsPDTSLLLPDLLPmTDPFGSTSDAVIEK-148277037-Phospho (ST)(7);Oxidation (M)(20)	#N/A	#N/A	#N/A	NA	NA	1.17568	NA	NA	NA	NA	NA	NA
AAK1	LPsQTESVTSNR-148277037-Phospho (ST)(3)	#N/A	#N/A	#N/A	18.8151	NA	NA	NA	NA	NA	NA	NA	NA
AAK1	NSsGSSESSLPNLAR-148277037-Phospho (ST)(3)	NA	NA	NA	NA	NA	NA	NA	NA	NA	NA	10.5258	NA
AAK1	StQLLQAAAAEASLNK-148277037-Phospho (ST)(2)	#N/A	#N/A	#N/A	0.674457	NA	13.5253	19.0295	NA	NA	7.92703	10.5831	15.2367
AAK1	VGSLtPPSSPK-148277037-Phospho (ST)(5)	#N/A	#N/A	#N/A	36.6736	18.5102	NA	NA	NA	NA	32.3008	NA	NA
AAK1	VGSLtPPSsPK-148277037-Phospho (ST)(5);Phospho (ST)(9)	NA	NA	23.7467	121.704	53.3866	13.9118	NA	NA	NA	168.098	NA	NA
AAK1	VGSLTPPsSPK-148277037-Phospho (ST)(8)	#N/A	#N/A	#N/A	NA	12.3448	NA	NA	NA	NA	NA	NA	NA
AAK1	VQTtPPPAVQGQK-148277037-Phospho (ST)(4)	9.8424	9.73736	5.0266	NA	15.9874	NA	NA	NA	NA	5.36313	NA	NA
AASDH	KLsDINQEEASGTSLHQK-45580730-Phospho (ST)(3)	#N/A	#N/A	#N/A	NA	NA	0	NA	NA	NA	NA	NA	NA
AASDH	SDtGKCVDASPLVVIPTFDKSSTTVYIGSHSHR-45580730-Phospho (ST)(3)	NA	NA	NA	NA	NA	NA	NA	NA	6.10661	NA	NA	NA
AATF	AGDRNsEDDGVVMTFSSVK-7657013-Phospho (ST)(6)	#N/A	#N/A	#N/A	4.88492	14.5675	29.7684	11.9654	7.91969	9.43997	7.84114	4.89445	28.7054
AATF	AGDRNsEDDGVVmTFSSVK-7657013-Phospho (ST)(6);Oxidation (M)(13)	#N/A	#N/A	#N/A	5.92396	NA	25.7261	NA	NA	NA	NA	14.4464	NA
ABCA9	QyITSLMTMmGLR-27477115-Phospho (Y)(2);Oxidation (M)(10)	NA	0	NA	#N/A	#N/A	#N/A	NA	NA	NA	NA	NA	NA
ABCC1	QLsSSSSYSGDISR-134142337-Phospho (ST)(3)	28.1451	NA	NA	1.6566	NA	NA	NA	NA	NA	NA	NA	NA
ABCC1	QLSSSsSYSGDISR-134142337-Phospho (ST)(6)	#N/A	#N/A	#N/A	1.6566	NA	NA	NA	NA	NA	NA	NA	NA
ABCC1	QLSSSssYSGDISR-134142337-Phospho (ST)(6);Phospho (ST)(7)	#N/A	#N/A	#N/A	NA	NA	10.5522	NA	NA	NA	NA	NA	NA
ABCC3	EALLIEDTLsNHTDLTDNDPVTYVVQK-9955970-Phospho (ST)(10)	NA	NA	NA	NA	NA	NA	NA	14.3302	NA	NA	21.0822	NA
ABCC3	EALLIEDTLSNHtDLTDNDPVTYVVQK-9955970-Phospho (ST)(13)	NA	NA	NA	NA	NA	NA	NA	NA	NA	5.83989	NA	NA
ABCC3	QLsALSSDGEGQGRPVPR-9955970-Phospho (ST)(3)	NA	NA	NA	NA	NA	NA	NA	NA	NA	0	NA	NA
ABCC3	QLSALsSDGEGQGRPVPR-9955970-Phospho (ST)(6)	NA	NA	NA	NA	NA	NA	NA	33.4964	17.0896	NA	26.3109	NA
ABCC3	QLSALSsDGEGQGRPVPR-9955970-Phospho (ST)(7)	NA	NA	NA	NA	NA	NA	NA	NA	37.8968	NA	20.4366	NA
ABCC4	DNEESEQPPVPGtPTLR-157502201-Phospho (ST)(13)	NA	NA	11.5882	NA	NA	141.956	42.9263	418.987	78.765	66.549	152.484	84.9299
ABCC4	KDNEESEQPPVPGtPTLR-157502201-Phospho (ST)(14)	2.72063	0	NA	4.55972	NA	20.5654	3.53949	9.94136	15.7544	NA	14.1296	NA
ABCC4	TFSESSVWSQQSSRPsLK-157502201-Phospho (ST)(16)	#N/A	#N/A	#N/A	3.88936	NA	11.6496	28.353	12.865	14.7527	20.9941	7.65484	18.279
ABCC5	GHLLLDSDERPsPEEEEGK-66529005-Phospho (ST)(12)	#N/A	#N/A	#N/A	2.58012	NA	NA	NA	NA	NA	NA	NA	NA
ABCC5	NATLAWDSSHsSIQNsPK-66529005-Phospho (ST)(11);Phospho (ST)(16)	#N/A	#N/A	#N/A	2.02085	NA	NA	NA	NA	NA	NA	NA	NA
ABCC9	AMYsREAKAQmEDEDEEEEEEEDEDDNmStVMR-110832835-Phospho (ST)(4);Oxidation (M)(11);Oxidation (M)(28);Phospho (ST)(30)	NA	NA	NA	NA	NA	NA	NA	NA	NA	3.9059	NA	0
ABCF1	AEQGsEEEGEGEEEEEEGGESK-69354671-Phospho (ST)(5)	NA	0	0	23.4571	0	NA	NA	NA	NA	NA	0	NA
ABCF1	GGNVFAALIQDQsEEEEEEEKHPPKPAKPEK-10947135-Phospho (ST)(13)	#N/A	#N/A	#N/A	94.3819	NA	153.85	354.257	21.0461	NA	178.961	55.1437	59.7755
ABCF1	KAEQGsEEEGEGEEEEEEGGESK-69354671-Phospho (ST)(6)	0.461318	8.64673	4.22814	160.177	33.0699	NA	NA	NA	NA	NA	NA	0
ABCF1	KLsVPTSDEEDEVPAPKPR-10947135-Phospho (ST)(3)	NA	NA	NA	NA	NA	NA	12.6354	NA	NA	NA	5.28493	NA
ABCF1	KLsVPtSDEEDEVPAPKPR-10947135-Phospho (ST)(3);Phospho (ST)(6)	#N/A	#N/A	#N/A	NA	NA	65.6336	NA	NA	NA	NA	NA	NA
ABCF1	KLsVPtsDEEDEVPAPKPR-10947135-Phospho (ST)(3);Phospho (ST)(6);Phospho (ST)(7)	#N/A	#N/A	#N/A	NA	NA	13.4048	NA	NA	NA	NA	NA	NA
ABCF1	KLsVPTsDEEDEVPAPKPR-10947135-Phospho (ST)(3);Phospho (ST)(7)	#N/A	#N/A	#N/A	22.7742	NA	NA	NA	NA	NA	NA	NA	NA
ABCF1	KLSVPtSDEEDEVPAPKPR-10947135-Phospho (ST)(6)	#N/A	#N/A	#N/A	NA	NA	17.0362	NA	NA	NA	NA	NA	NA
ABCF1	KLSVPtsDEEDEVPAPKPR-10947135-Phospho (ST)(6);Phospho (ST)(7)	NA	NA	NA	NA	NA	NA	75.5651	NA	NA	NA	NA	NA
ABCF1	KLSVPTsDEEDEVPAPKPR-10947135-Phospho (ST)(7)	#N/A	#N/A	#N/A	4.49182	10.627	17.0362	28.9562	9.2681	6.65391	39.2777	6.54531	0
ABCF1	LSVPtSDEEDEVPAPKPR-10947135-Phospho (ST)(5)	NA	NA	NA	NA	NA	NA	NA	NA	NA	29.5877	NA	NA
ABCF1	LSVPtsDEEDEVPAPKPR-10947135-Phospho (ST)(5);Phospho (ST)(6)	#N/A	#N/A	#N/A	4.74787	NA	22.0143	NA	NA	NA	NA	NA	NA
ABCF1	LSVPTsDEEDEVPAPKPR-10947135-Phospho (ST)(6)	90.8534	73.3772	49.2066	409.452	309.706	414.969	768.37	241.138	326.259	490.059	376.044	367.916
ABHD16A	APASVPETPtAVTAPHSSSWDTYYQPR-15100151-Phospho (ST)(10)	#N/A	#N/A	#N/A	NA	NA	20.9123	NA	NA	NA	31.5008	NA	NA
ABHD16A	APASVPETPTAVtAPHSSSWDTYYQPR-15100151-Phospho (ST)(13)	NA	NA	NA	NA	NA	NA	NA	NA	NA	NA	NA	28.7506
ABHD16A	APASVPETPTAVTAPHsSSWDTYYQPR-15100151-Phospho (ST)(17)	#N/A	#N/A	#N/A	0	NA	NA	NA	NA	NA	NA	NA	NA
ABHD16A	APAsVPETPTAVTAPHSSSWDTYYQPR-15100151-Phospho (ST)(4)	NA	4.66842	NA	#N/A	#N/A	#N/A	0	NA	NA	NA	NA	0
ABHD16A	APASVPEtPTAVTAPHSSSWDTYYQPR-15100151-Phospho (ST)(8)	#N/A	#N/A	#N/A	0	5.68843	20.9123	152.281	10.8597	73.623	31.5008	44.5823	27.3668
ABI1	ENSGSSsIGIPIAVPTPSPPTIGPAPGsAPGsQYGTmTR-296010990-Phospho (ST)(7);Phospho (ST)(28);Phospho (ST)(32);Oxidation (M)(37)	NA	NA	NA	NA	NA	NA	NA	NA	NA	37.6836	NA	NA
ABI1	LGSQHsPGR-296010983-Phospho (ST)(6)	NA	NA	NA	NA	NA	NA	NA	NA	4.60949	NA	2.06711	3.19896
ABI1	THSGsSGGSGSR-296010983-Phospho (ST)(5)	NA	NA	NA	NA	NA	NA	NA	NA	0	NA	NA	NA
ABI1	TLEPVKPPTVPNDYmtSPAR-296010983-Oxidation (M)(15);Phospho (ST)(16)	#N/A	#N/A	#N/A	12.6566	NA	NA	NA	NA	NA	NA	NA	NA
ABI1	TLEPVKPPTVPNDYmTsPAR-296010983-Oxidation (M)(15);Phospho (ST)(17)	21.1807	NA	NA	0	NA	NA	NA	NA	NA	NA	NA	NA
ABI1	TLEPVKPPTVPNDYMtSPAR-296010983-Phospho (ST)(16)	#N/A	#N/A	#N/A	NA	NA	7.92187	NA	NA	NA	NA	NA	NA
ABI1	TLEPVKPPTVPNDYMTsPAR-296010983-Phospho (ST)(17)	#N/A	#N/A	#N/A	NA	7.99084	NA	NA	NA	NA	NA	NA	NA
ABI1	TLEPVKPPTVPNDymTSPAR-296010983-Phospho (Y)(14);Oxidation (M)(15)	NA	NA	NA	NA	NA	NA	NA	NA	10.8691	NA	NA	NA
ABI1	TNPPTQKPPsPPMSGR-296010983-Phospho (ST)(10)	36.8997	21.9892	11.4327	84.0951	255.728	207.22	NA	425.65	175.644	621.91	152.904	598.86
ABI1	TNPPTQKPPsPPmSGR-296010983-Phospho (ST)(10);Oxidation (M)(13)	333.129	184.475	331.895	316.915	142.051	218.805	NA	155.441	65.9909	853.568	259.509	183.029
ABI1	TNPPtQKPPSPPmSGR-296010983-Phospho (ST)(5);Oxidation (M)(13)	#N/A	#N/A	#N/A	NA	14.2537	NA	NA	NA	NA	NA	NA	NA
ABI2	HTPPTIGGsLPYR-109689723-Phospho (ST)(9)	#N/A	#N/A	#N/A	NA	NA	21.8228	NA	NA	NA	NA	NA	NA
ABI2	TLEPVRPPVVPNDYVPsPTR-109689723-Phospho (ST)(17)	2.6017	NA	NA	2.40849	NA	30.0277	NA	NA	4.76945	NA	NA	NA
ABI2	TTPPtQKPPSPPmSGK-109689723-Phospho (ST)(5);Oxidation (M)(13)	#N/A	#N/A	#N/A	NA	NA	7.99797	NA	NA	NA	NA	NA	NA
ABL1	GQGESDPLDHEPAVsPLLPR-62362412-Phospho (ST)(15)	NA	19.6272	NA	6.21634	13.8269	55.0179	97.7001	8.16009	55.4302	55.4238	NA	30.5888
ABL1	GSALGTPAAAEPVtPTSK-62362412-Phospho (ST)(14)	#N/A	#N/A	#N/A	3.77111	NA	6.15032	NA	NA	6.25748	9.2125	NA	NA
ABL1	RPsLPALHFIK-62362412-Phospho (ST)(3)	NA	NA	2.12918	11.3083	4.77195	51.3328	206.187	22.9974	30.9076	103.756	30.8131	12.2745
ABL1	SSsFREmDGQPER-62362412-Phospho (ST)(3);Oxidation (M)(7)	#N/A	#N/A	#N/A	0.513774	NA	NA	NA	NA	NA	NA	NA	NA
ABL2	DKsPSSLLEDAK-209862772-Phospho (ST)(3)	#N/A	#N/A	#N/A	NA	10.8255	24.2827	NA	19.7662	7.08559	13.5998	10.2403	16.0434
ABL2	ESESSPGQLsISLR-209862772-Phospho (ST)(10)	#N/A	#N/A	#N/A	NA	25.6304	NA	NA	NA	NA	NA	NA	NA
ABL2	ESESsPGQLSISLR-209862772-Phospho (ST)(5)	#N/A	#N/A	#N/A	NA	20.9265	NA	NA	NA	NA	NA	NA	NA
ABL2	VPVLIsPTLK-209862772-Phospho (ST)(6)	NA	2.26717	NA	3.14597	9.6401	7.49344	33.1283	15.0935	19.9832	20.7072	21.0597	NA
ABLIM1	FPAAQAPDPsETPK-51173711-Phospho (ST)(10)	NA	NA	NA	NA	NA	NA	NA	NA	NA	NA	NA	11.7852
ABLIM1	FPAAQAPDPsETPKIETDHWPGPPSFAVVGPDMK-51173711-Phospho (ST)(10)	NA	NA	NA	NA	NA	NA	21.9683	NA	NA	NA	NA	NA
ABLIM1	FPAAQAPDPSETPKIEtDHWPGPPSFAVVGPDMK-51173711-Phospho (ST)(17)	#N/A	#N/A	#N/A	NA	NA	0	NA	NA	0	NA	NA	NA
ABLIM1	GVsMPNMLEPK-51173711-Phospho (ST)(3)	NA	6.07024	2.29672	4.02046	8.92555	21.2165	42.394	8.03062	10.7295	56.7082	27.512	44.7146
ABLIM1	GVsmPNMLEPK-51173711-Phospho (ST)(3);Oxidation (M)(4)	NA	NA	8.30984	6.93787	NA	5.3978	NA	NA	NA	27.4236	22.5054	5.48307
ABLIM1	GVsmPNmLEPK-51173711-Phospho (ST)(3);Oxidation (M)(4);Oxidation (M)(7)	10.1082	6.54142	NA	#N/A	#N/A	#N/A	NA	NA	NA	24.211	NA	NA
ABLIM1	GVsMPNmLEPK-51173711-Phospho (ST)(3);Oxidation (M)(7)	NA	NA	2.64293	6.14766	NA	NA	NA	NA	NA	22.8318	15.8197	12.0147
ABLIM1	NGLHRPVStDFAQYNSYGDVSGGVR-51173711-Phospho (ST)(9)	NA	NA	0	NA	NA	34.3303	NA	NA	6.01838	0	0	NA
ABLIM1	RSsGREEDDEELLR-51173711-Phospho (ST)(3)	23.4515	13.8969	22.2299	77.4384	NA	NA	NA	NA	NA	99.7326	NA	NA
ABLIM1	sPQHFHRPDQGINIYR-51173717-Phospho (ST)(1)	NA	10.7479	7.74414	NA	0	13.3469	NA	14.745	20.7422	NA	50.3762	20.4838
ABLIM1	SsGREEDDEELLR-51173711-Phospho (ST)(2)	41.5348	26.3697	40.7778	124.835	18.4944	NA	NA	NA	NA	133.621	NA	NA
ABLIM1	sTSQGSINSPVYSR-51173711-Phospho (ST)(1)	NA	NA	NA	NA	NA	NA	NA	NA	NA	NA	0	NA
ABLIM1	StSQGSINSPVYSR-51173711-Phospho (ST)(2)	NA	NA	NA	NA	NA	NA	NA	NA	NA	92.3978	NA	NA
ABLIM1	STsQGSINSPVYSR-51173711-Phospho (ST)(3)	26.7396	25.4222	20.1368	28.3738	18.2774	NA	NA	NA	2.96856	NA	NA	2.90946
ABLIM1	STsQGsINSPVYSR-51173711-Phospho (ST)(3);Phospho (ST)(6)	#N/A	#N/A	#N/A	5.24413	NA	NA	NA	NA	NA	39.2231	NA	NA
ABLIM1	STSQGsINSPVYSR-51173711-Phospho (ST)(6)	26.7396	1.57437	NA	1.8805	NA	NA	NA	NA	NA	NA	NA	NA
ABLIM1	STSQGSINsPVYSR-51173711-Phospho (ST)(9)	0	NA	NA	#N/A	#N/A	#N/A	NA	NA	NA	NA	NA	NA
ABLIM1	TAsLPGYGR-51173711-Phospho (ST)(3)	45.6013	23.75	25.3199	68.6444	15.8118	NA	NA	NA	NA	NA	1.73719	NA
ABLIM1	tLSPTPSAEGYQDVR-51173711-Phospho (ST)(1)	#N/A	#N/A	#N/A	5.44688	NA	NA	NA	7.52829	NA	NA	NA	NA
ABLIM1	tLSPTPsAEGYQDVR-51173711-Phospho (ST)(1);Phospho (ST)(7)	#N/A	#N/A	#N/A	7.23492	NA	NA	NA	NA	NA	NA	NA	NA
ABLIM1	TLsPTPSAEGYQDVR-51173711-Phospho (ST)(3)	283.392	NA	111.783	123.235	57.6395	82.3698	8.49559	200.365	337.757	236.854	324.008	241.383
ABLIM1	TLsPTPsAEGYQDVR-51173711-Phospho (ST)(3);Phospho (ST)(7)	NA	NA	NA	NA	NA	NA	12.2983	NA	12.0591	NA	22.8745	12.9632
ABLIM1	TLSPtPSAEGYQDVR-51173711-Phospho (ST)(5)	15.158	8.41943	NA	NA	NA	3.23257	NA	NA	9.30033	18.6424	10.5478	10.7642
ABLIM1	tSSESIYSRPGSSIPGSPGHTIYAK-51173711-Phospho (ST)(1)	NA	NA	NA	NA	NA	NA	100.431	NA	22.5009	32.171	16.2182	NA
ABLIM1	TSSESIYSRPGSsIPGSPGHTIYAK-51173711-Phospho (ST)(13)	NA	NA	NA	NA	NA	NA	NA	NA	NA	NA	NA	0
ABLIM1	TsSESIYSRPGSSIPGSPGHTIYAK-51173711-Phospho (ST)(2)	NA	NA	NA	NA	NA	NA	NA	16.0186	NA	NA	NA	NA
ABLIM2	TNsPDLDTQSLSHSSGTDRDPLQR-153792514-Phospho (ST)(3)	NA	NA	NA	NA	NA	NA	2.58287	NA	NA	NA	NA	2.2606
ABLIM2	TSSESIISVPAsSTSGSPSR-153792514-Phospho (ST)(12)	NA	NA	NA	NA	NA	NA	NA	NA	NA	NA	NA	11.1471
ABLIM2	TSSESIISVPASSTSGsPSR-153792514-Phospho (ST)(17)	5.06944	NA	NA	#N/A	#N/A	#N/A	NA	NA	NA	NA	NA	NA
ABLIM2	TSsPSSTGSVSLGR-153792514-Phospho (ST)(3)	0	10.0653	NA	5.89826	8.6733	NA	NA	NA	NA	NA	NA	NA
ABLIM3	AsSPGYIDSPTYSR-7662330-Phospho (ST)(2)	NA	NA	NA	NA	NA	NA	NA	45.1741	NA	NA	NA	NA
ABLIM3	ASsPGYIDSPTYSR-7662330-Phospho (ST)(3)	7.95415	11.9636	NA	2.56879	NA	NA	NA	NA	NA	13.5349	28.2064	NA
ABLIM3	QGMsPTFSR-7662330-Phospho (ST)(4)	#N/A	#N/A	#N/A	NA	0.995073	NA	NA	NA	NA	NA	NA	NA
ABLIM3	RFSsGGEEDDFDR-7662330-Phospho (ST)(4)	#N/A	#N/A	#N/A	0.269414	NA	NA	NA	NA	NA	NA	NA	NA
ABLIM3	RtSEtSISPPGSSIGSPNR-7662330-Phospho (ST)(2);Phospho (ST)(5)	NA	NA	NA	NA	NA	NA	NA	4.19203	NA	NA	NA	NA
ABLIM3	RtSETSIsPPGSSIGSPNR-7662330-Phospho (ST)(2);Phospho (ST)(8)	#N/A	#N/A	#N/A	NA	NA	1.89945	NA	NA	NA	NA	NA	NA
ABLIM3	RTsETSISPPGSSIGSPNR-7662330-Phospho (ST)(3)	NA	NA	1.20694	#N/A	#N/A	#N/A	NA	3.89424	NA	NA	NA	NA
ABLIM3	RTSEtsISPPGSSIGSPNR-7662330-Phospho (ST)(5);Phospho (ST)(6)	NA	0.930418	NA	#N/A	#N/A	#N/A	NA	NA	NA	NA	NA	NA
ABLIM3	SSSYADPWtPPR-7662330-Phospho (ST)(9)	NA	NA	NA	NA	NA	NA	NA	8.93267	NA	NA	NA	NA
ABLIM3	TPsADLFHYDSMNAVNWGMR-7662330-Phospho (ST)(3)	NA	2.55528	NA	NA	NA	4.56472	18.1868	6.5626	8.8365	NA	NA	NA
ABLIM3	TPSADLFHyDSMNAVNWGMR-7662330-Phospho (Y)(9)	NA	NA	NA	NA	NA	NA	NA	NA	8.8365	NA	NA	NA
ABLIM3	TsETSISPPGSSIGSPNR-7662330-Phospho (ST)(2)	NA	NA	NA	NA	NA	NA	NA	NA	5.06761	NA	NA	NA
ABLIM3	TSEtSISPPGSSIGSPNR-7662330-Phospho (ST)(4)	NA	NA	NA	NA	NA	NA	NA	0	NA	NA	NA	NA
ABLIM3	TSETSIsPPGSSIGSPNR-7662330-Phospho (ST)(7)	NA	12.4046	NA	#N/A	#N/A	#N/A	NA	27.6202	NA	NA	30.5112	NA
ABLIM3	YsPIYSPDPYYASESEYWTYHGSPK-7662330-Phospho (ST)(2)	NA	NA	NA	NA	NA	NA	NA	0	NA	NA	NA	NA
ABR	GPPEGSETmPYIDESPTmsPQLSAR-38679957-Oxidation (M)(9);Oxidation (M)(18);Phospho (ST)(19)	NA	NA	NA	NA	NA	NA	7.63903	NA	NA	NA	NA	NA
ABR	GPPEGSETMPYIDEsPTMSPQLSAR-38679957-Phospho (ST)(15)	NA	NA	NA	NA	NA	NA	NA	NA	NA	NA	NA	14.1274
ABR	GPPEGSETMPYIDEsPTmSPQLSAR-38679957-Phospho (ST)(15);Oxidation (M)(18)	NA	NA	NA	NA	NA	NA	0	NA	NA	NA	NA	NA
ABR	sQGGGDGVSPTPPEGLAPGVEAGK-229094128-Phospho (ST)(1)	1.95576	NA	NA	#N/A	#N/A	#N/A	64.0339	23.4158	NA	NA	NA	NA
ABR	SQGGGDGVSPtPPEGLAPGVEAGK-229094128-Phospho (ST)(11)	NA	NA	NA	NA	NA	NA	NA	NA	37.0852	NA	NA	11.9515
ABR	SQGGGDGVsPTPPEGLAPGVEAGK-229094128-Phospho (ST)(9)	NA	NA	NA	NA	NA	NA	45.8119	NA	NA	21.6355	11.5925	11.9515
ABTB2	HNsWDTVNTVLPEDPEVADLFSR-300796386-Phospho (ST)(3)	#N/A	#N/A	#N/A	NA	NA	4.69181	NA	3.52746	NA	NA	0	7.00902
ACACA	EGsLSPASVGSDTLSDLGISSLQDGLALHIR-38679960-Phospho (ST)(3)	#N/A	#N/A	#N/A	NA	NA	0.810997	NA	NA	NA	NA	NA	NA
ACACA	FIIGSVSEDNsEDEISNLVK-38679960-Phospho (ST)(11)	#N/A	#N/A	#N/A	NA	2.86275	3.51169	NA	NA	NA	NA	NA	NA
ACACA	IFDEVMGCFsDSPPQsPTFPEAGHTSLYDEDKVPR-38679960-Phospho (ST)(10);Phospho (ST)(16)	#N/A	#N/A	#N/A	NA	NA	8.1409	NA	NA	NA	NA	NA	NA
ACACA	IFDEVMGCFSDsPPQsPTFPEAGHTSLYDEDKVPR-38679960-Phospho (ST)(12);Phospho (ST)(16)	#N/A	#N/A	#N/A	NA	NA	0	NA	NA	NA	NA	NA	NA
ACACA	LWESMStQAFLPSPPLPSDMLtytELVLDDQGQLVHmNR-38679960-Phospho (ST)(7);Phospho (ST)(22);Phospho (Y)(23);Phospho (ST)(24);Oxidation (M)(37)	NA	NA	NA	NA	NA	NA	0	NA	NA	NA	NA	NA
ACACA	mDEPsPLAQPLELNQHSR-38679977-Acetyl (Protein N-term);Oxidation (M)(1);Phospho (ST)(5)	#N/A	#N/A	#N/A	0.169658	NA	5.36643	NA	NA	NA	NA	NA	NA
ACACA	mDEPsPLAQPLELNQHSR-38679977-Acetyl (Protein N-term);Phospho (ST)(5)	#N/A	#N/A	#N/A	NA	NA	5.66147	NA	NA	NA	NA	NA	NA
ACACA	SSmsGLHLVK-38679960-Oxidation (M)(3);Phospho (ST)(4)	2.73212	3.97344	0	25.7474	5.39605	NA	NA	NA	NA	NA	NA	NA
ACACA	SSMsGLHLVK-38679960-Phospho (ST)(4)	NA	71.0698	NA	59.6076	117.485	53.5084	NA	NA	NA	76.3014	29.4953	5.23714
ACACB	MTVPISItNPDLLR-134142062-Phospho (ST)(8)	NA	NA	NA	NA	NA	NA	NA	NA	NA	7.06766	NA	NA
ACADVL	AGLGSGLSLsGLVHPELSR-394025723-Phospho (ST)(10)	NA	NA	NA	NA	NA	NA	5.60501	NA	0	5.10955	NA	3.63261
ACADVL	AGLGsGLSLSGLVHPELSR-394025723-Phospho (ST)(5)	NA	NA	NA	NA	NA	NA	NA	1.54227	3.8192	0	NA	NA
ACAP1	GPGQGSGHLAIGSAAtLGSGGMAR-7661880-Phospho (ST)(16)	NA	NA	NA	NA	NA	NA	0	NA	NA	5.39342	NA	NA
ACAP1	GPGQGSGHLAIGSAAtLGSGGmAR-7661880-Phospho (ST)(16);Oxidation (M)(22)	NA	NA	NA	NA	NA	NA	NA	NA	NA	4.34071	34.9393	NA
ACAP2	SSPSTGSLDSGNEsK-187608516-Phospho (ST)(14)	0	NA	NA	#N/A	#N/A	#N/A	NA	NA	NA	NA	NA	NA
ACAP2	YSISLsPPEQQK-187608516-Phospho (ST)(6)	16.426	14.3209	7.49819	75.2451	54.378	228.624	112.966	263.232	86.9346	229.877	168.286	169.463
ACAT1	LNVtPLAR-4557237-Phospho (ST)(4)	NA	NA	NA	NA	NA	NA	NA	NA	NA	1.61846	NA	NA
ACBD3	LEVSVDGLTLsPDPEERPGAEGAPLLPPPLPPPSPPGSGR-15826852-Phospho (ST)(11)	NA	NA	NA	NA	NA	NA	0	NA	NA	NA	12.4749	NA
ACBD3	LEVSVDGLTLSPDPEERPGAEGAPLLPPPLPPPsPPGSGR-15826852-Phospho (ST)(34)	NA	2.23249	0	NA	9.31935	0	NA	0	5.57447	6.93188	12.4749	NA
ACBD3	LEVsVDGLTLSPDPEERPGAEGAPLLPPPLPPPSPPGSGR-15826852-Phospho (ST)(4)	#N/A	#N/A	#N/A	3.88293	NA	NA	NA	NA	NA	NA	NA	NA
ACBD3	LEVsVDGLTLSPDPEERPGAEGAPLLPPPLPPPsPPGSGR-15826852-Phospho (ST)(4);Phospho (ST)(34)	#N/A	#N/A	#N/A	0.594241	NA	NA	NA	NA	NA	NA	NA	NA
ACBD4	EGLRGsPPGPQELDVWLLGTVR-209364592-Phospho (ST)(6)	NA	NA	NA	NA	NA	NA	2.6728	2.21382	2.43146	0	0	NA
ACBD5	AESSDSGAEsEEEEAQEEVK-109689720-Phospho (ST)(10)	NA	NA	NA	NA	NA	NA	NA	NA	0	NA	NA	0
ACBD5	AEsSDSGAEsEEEEAQEEVK-109689720-Phospho (ST)(3);Phospho (ST)(10)	#N/A	#N/A	#N/A	3.1253	NA	NA	NA	NA	NA	NA	8.60184	NA
ACBD5	AESsDSGAESEEEEAQEEVK-109689720-Phospho (ST)(4)	NA	NA	NA	NA	NA	NA	NA	0	3.28662	NA	8.22699	NA
ACBD5	AESsDSGAEsEEEEAQEEVK-109689720-Phospho (ST)(4);Phospho (ST)(10)	NA	NA	NA	NA	NA	NA	NA	NA	13.7296	NA	NA	16.5473
ACBD5	AESSDsGAESEEEEAQEEVK-109689720-Phospho (ST)(6)	NA	NA	NA	NA	NA	NA	NA	NA	NA	NA	NA	3.90321
ACBD5	GsLNEQIALVLMR-109689720-Phospho (ST)(2)	NA	NA	NA	NA	NA	NA	1.33657	NA	NA	NA	NA	NA
ACBD5	GsLNEQIALVLmR-109689720-Phospho (ST)(2);Oxidation (M)(12)	NA	NA	NA	NA	NA	NA	0	NA	NA	NA	10.8832	NA
ACD	ELILGSETPSsPR-130978956-Phospho (ST)(11)	#N/A	#N/A	#N/A	NA	7.92034	17.0066	NA	NA	NA	5.09625	NA	NA
ACD	TPsSPLQSCTPSLSPR-130978956-Phospho (ST)(3)	NA	NA	NA	NA	NA	NA	NA	4.82435	NA	NA	NA	NA
ACD	TPSsPLQSCTPSLSPR-130978956-Phospho (ST)(4)	#N/A	#N/A	#N/A	4.0894	6.20548	18.0671	NA	NA	10.5261	9.26375	8.97447	12.6569
ACE2	SGENPYAsIDISK-11225609-Phospho (ST)(8)	NA	NA	NA	NA	NA	NA	NA	7.10174	NA	48.7007	14.5253	NA
ACIN1	AEsPAEKVPEESVLPLVQK-259906018-Phospho (ST)(3)	#N/A	#N/A	#N/A	3.70652	3.19636	14.2315	22.3212	6.84803	NA	11.8709	8.90682	NA
ACIN1	AsHTLLPSHR-259906018-Phospho (ST)(2)	NA	11.6425	NA	67.8168	41.1534	NA	NA	NA	NA	NA	NA	NA
ACIN1	ASLVALPEQtASEEETPPPLLTK-259906018-Phospho (ST)(10)	#N/A	#N/A	#N/A	0	NA	NA	NA	NA	NA	NA	NA	NA
ACIN1	ASLVALPEQTAsEEETPPPLLTK-259906018-Phospho (ST)(12)	NA	NA	1.37717	1.75193	8.53735	12.783	NA	NA	NA	7.99802	13.4061	11.485
ACIN1	ASLVALPEQTASEEEtPPPLLTK-259906018-Phospho (ST)(16)	NA	NA	NA	NA	NA	NA	10.1115	NA	NA	NA	NA	NA
ACIN1	DPSSGQEVAtPPVPQLQVCEPK-259906018-Phospho (ST)(10)	#N/A	#N/A	#N/A	8.95264	NA	22.577	33.4876	NA	NA	NA	19.3501	22.0976
ACIN1	DPSsGQEVATPPVPQLQVCEPK-259906018-Phospho (ST)(4)	#N/A	#N/A	#N/A	NA	9.88884	NA	NA	NA	NA	NA	NA	NA
ACIN1	EAAELEEASAEsEDEMIHPEGVASLLPPDFQSSLERPELELSR-259906018-Phospho (ST)(12)	#N/A	#N/A	#N/A	NA	0	0	0	NA	NA	NA	NA	NA
ACIN1	EAAELEEASAEsEDEmIHPEGVASLLPPDFQSSLERPELELSR-259906018-Phospho (ST)(12);Oxidation (M)(16)	NA	NA	1.22951	1.55325	NA	13.5193	NA	NA	0	NA	NA	NA
ACIN1	EAAELEEAsAESEDEmIHPEGVASLLPPDFQSSLERPELELSR-259906018-Phospho (ST)(9);Oxidation (M)(16)	NA	NA	NA	NA	NA	NA	NA	NA	NA	3.26939	0	5.97858
ACIN1	EAAELEEAsAEsEDEMIHPEGVASLLPPDFQSSLERPELELSR-259906018-Phospho (ST)(9);Phospho (ST)(12)	#N/A	#N/A	#N/A	NA	NA	4.12705	NA	NA	NA	NA	NA	NA
ACIN1	EAAELEEAsAEsEDEmIHPEGVASLLPPDFQSSLERPELELSR-259906018-Phospho (ST)(9);Phospho (ST)(12);Oxidation (M)(16)	#N/A	#N/A	#N/A	NA	NA	0	NA	NA	NA	NA	NA	NA
ACIN1	EASSPPPHPQLHsEEEIEPmEGPAPPVLIQLSPPNTDADTR-259906018-Phospho (ST)(13);Oxidation (M)(20)	NA	NA	NA	NA	NA	NA	NA	NA	NA	NA	8.78869	NA
ACIN1	EASSPPPHPQLHsEEEIEPmEGPAPPVLIQLsPPNTDADTR-259906018-Phospho (ST)(13);Oxidation (M)(20);Phospho (ST)(32)	NA	NA	0	4.86183	0	0	NA	NA	NA	0	NA	0
ACIN1	EAsSPPPHPQLHSEEEIEPmEGPAPPVLIQLsPPNTDADTR-259906018-Phospho (ST)(3);Oxidation (M)(20);Phospho (ST)(32)	NA	NA	NA	NA	NA	NA	NA	NA	NA	NA	28.7995	NA
ACIN1	EASsPPPHPQLHSEEEIEPmEGPAPPVLIQLSPPNTDADTR-259906018-Phospho (ST)(4);Oxidation (M)(20)	0.647988	NA	NA	#N/A	#N/A	#N/A	NA	NA	NA	NA	NA	NA
ACIN1	EASsPPPHPQLHSEEEIEPmEGPAPPVLIQLsPPNTDADTR-259906018-Phospho (ST)(4);Oxidation (M)(20);Phospho (ST)(32)	NA	NA	NA	NA	NA	NA	0	NA	NA	NA	NA	NA
ACIN1	EASsPPPHPQLHSEEEIEPMEGPAPPVLIQLsPPNTDADTR-259906018-Phospho (ST)(4);Phospho (ST)(32)	#N/A	#N/A	#N/A	NA	NA	0	NA	NA	NA	NA	NA	NA
ACIN1	EAVVDLHADDsRISEDETER-259906018-Phospho (ST)(11)	#N/A	#N/A	#N/A	NA	NA	10.9478	NA	67.3563	4.76154	75.4303	NA	NA
ACIN1	EAVVDLHADDSRIsEDETER-259906018-Phospho (ST)(14)	NA	NA	NA	NA	NA	NA	13.8751	NA	NA	NA	76.0863	NA
ACIN1	EAVVDLHADDSRISEDEtER-259906018-Phospho (ST)(18)	#N/A	#N/A	#N/A	30.7453	NA	NA	40.4344	NA	NA	NA	NA	NA
ACIN1	ELLVSQHTVQLVGGLsPLSSPSDTK-259906018-Phospho (ST)(16)	NA	0.978489	NA	5.17939	17.6723	136.708	NA	20.0076	15.5549	51.0603	24.1543	35.8837
ACIN1	ELLVSQHTVQLVGGLsPLSsPSDTK-259906018-Phospho (ST)(16);Phospho (ST)(20)	#N/A	#N/A	#N/A	NA	NA	40.9693	NA	NA	NA	NA	NA	NA
ACIN1	ELLVsQHTVQLVGGLSPLSSPSDTK-259906018-Phospho (ST)(5)	#N/A	#N/A	#N/A	NA	1.07525	NA	NA	NA	NA	NA	1.65616	NA
ACIN1	ELLVSQHTVQLVGGLsPLSSPSDTKAEsPAEK-259906018-Phospho (ST)(16);Phospho (ST)(28)	#N/A	#N/A	#N/A	NA	NA	2.86132	NA	NA	NA	NA	NA	NA
ACIN1	GVPAGNsDTEGGQPGR-259906018-Phospho (ST)(7)	0	NA	NA	14.9759	2.71967	NA	NA	NA	NA	NA	NA	NA
ACIN1	IsVVSATK-259906020-Phospho (ST)(2)	#N/A	#N/A	#N/A	4.11899	0	NA	NA	NA	NA	NA	NA	NA
ACIN1	KASLVALPEQtASEEETPPPLLTK-259906018-Phospho (ST)(11)	NA	NA	NA	NA	NA	NA	NA	NA	0	NA	NA	NA
ACIN1	KAsLVALPEQTASEEETPPPLLTK-259906018-Phospho (ST)(3)	#N/A	#N/A	#N/A	3.07344	15.4958	9.68596	3.62234	NA	NA	NA	NA	NA
ACIN1	KIsVVSATK-259906020-Phospho (ST)(3)	37.1465	64.4602	NA	82.5033	41.194	NA	1.54703	NA	3.93357	NA	NA	0
ACIN1	KIsVVSTK-259906018-Phospho (ST)(3)	4.78976	NA	NA	#N/A	#N/A	#N/A	NA	NA	NA	NA	NA	NA
ACIN1	KPsISITTESLK-259906018-Phospho (ST)(3)	#N/A	#N/A	#N/A	28.6505	51.602	12.1492	NA	NA	NA	NA	NA	NA
ACIN1	LSEGSQPAEEEEDQEtPSR-259906018-Phospho (ST)(16)	NA	NA	NA	NA	NA	NA	NA	NA	NA	0	NA	NA
ACIN1	LsEGSQPAEEEEDQETPSR-259906018-Phospho (ST)(2)	NA	7.38815	2.58788	#N/A	#N/A	#N/A	NA	NA	NA	NA	NA	NA
ACIN1	LsEGsQPAEEEEDQETPSR-259906018-Phospho (ST)(2);Phospho (ST)(5)	#N/A	#N/A	#N/A	NA	NA	5.47196	NA	NA	1.48415	NA	6.3197	26.0576
ACIN1	LSEGsQPAEEEEDQETPSR-259906018-Phospho (ST)(5)	3.10668	NA	NA	14.4393	30.5675	24.2336	NA	0	NA	0	7.88423	4.42219
ACIN1	RAsHTLLPSHR-259906018-Phospho (ST)(3)	NA	17.5022	3.94224	67.9203	38.1426	NA	NA	NA	NA	NA	NA	NA
ACIN1	RASHtLLPSHR-259906018-Phospho (ST)(5)	NA	NA	4.36313	NA	36.2099	NA	NA	NA	NA	NA	NA	NA
ACIN1	RLsQPESAEK-259906018-Phospho (ST)(3)	0	NA	NA	#N/A	#N/A	#N/A	5.94804	5.86658	9.62954	NA	9.46953	19.2922
ACIN1	SKsPsPPR-259906018-Phospho (ST)(3);Phospho (ST)(5)	NA	NA	NA	NA	NA	NA	NA	NA	NA	NA	4.81344	NA
ACIN1	SLIPDIKPLAGQEAVVDLHADDsRISEDETER-259906020-Phospho (ST)(23)	NA	0	NA	11.6982	15.3433	83.5643	37.9866	NA	NA	NA	19.0742	20.9497
ACIN1	SLIPDIKPLAGQEAVVDLHADDSRIsEDETER-259906020-Phospho (ST)(26)	#N/A	#N/A	#N/A	0.972234	NA	NA	NA	33.1361	26.7954	43.6765	79.3708	43.1722
ACIN1	SLIPDIKPLAGQEAVVDLHADDSRIsEDETERNGDDGTHDK-259906020-Phospho (ST)(26)	NA	NA	NA	NA	NA	NA	NA	NA	NA	NA	3.10605	NA
ACIN1	sLsPGVSR-259906018-Phospho (ST)(1);Phospho (ST)(3)	#N/A	#N/A	#N/A	64.2175	NA	NA	NA	NA	NA	NA	NA	NA
ACIN1	SSSISEEKGDsDDEKPR-259906018-Phospho (ST)(11)	10.1299	12.8586	NA	0	54.2414	0	NA	0	NA	NA	0	5.4013
ACIN1	TAQVPsPPR-259906018-Phospho (ST)(6)	108.895	75.1816	50.7047	1296.08	454.424	NA	21.666	NA	57.06	110.948	65.147	85.0703
ACIN1	TTsPLEEEER-259906018-Phospho (ST)(3)	9.16436	6.94512	0	28.4721	14.6993	NA	NA	NA	NA	NA	NA	NA
ACLY	AKPAmPQDSVPsPR-38569421-Oxidation (M)(5);Phospho (ST)(12)	7.21741	9.72259	21.5695	32.4897	9.6974	0	NA	NA	0	43.1773	0	0
ACLY	AKPAmPQDsVPSPR-38569421-Oxidation (M)(5);Phospho (ST)(9)	14.6967	NA	NA	#N/A	#N/A	#N/A	NA	NA	NA	NA	NA	NA
ACLY	AKPAMPQDSVPsPR-38569421-Phospho (ST)(12)	4.24596	NA	NA	26.2772	12.846	38.64	NA	76.2759	37.7981	90.4127	64.2419	94.8361
ACLY	TAsFSESR-38569421-Phospho (ST)(3)	#N/A	#N/A	#N/A	0.512582	NA	0	4.8154	3.94959	8.96145	NA	10.1075	10.4593
ACO2	IVYGHLDDPAsQEIER-4501867-Phospho (ST)(11)	NA	NA	NA	NA	NA	NA	NA	NA	NA	11.2248	NA	NA
ACOT4	NVSATVSINGSGISGNTAINYKHSsIPPLGyDLR-187761341-Phospho (ST)(25);Phospho (Y)(31)	NA	NA	11.1683	#N/A	#N/A	#N/A	NA	NA	NA	NA	NA	NA
ACSL3	IRLsPEPWTPETGLVTDAFK-42794754-Phospho (ST)(4)	#N/A	#N/A	#N/A	1.66995	2.62863	21.8085	25.6396	NA	NA	21.005	14.2488	NA
ACSL3	IRLSPEPWtPETGLVTDAFK-42794754-Phospho (ST)(9)	NA	NA	NA	NA	NA	NA	NA	NA	NA	NA	NA	10.0762
ACSL4	SVTHFDsLAVIDIPGADTLDK-12669909-Phospho (ST)(7)	NA	NA	NA	NA	NA	NA	4.34108	NA	NA	NA	NA	NA
ACSL4	VRLsPEPWTPETGLVTDAFK-12669909-Phospho (ST)(4)	NA	NA	NA	NA	NA	NA	NA	NA	6.72976	NA	NA	NA
ACSL5	GsFEELCQNQVVR-42794756-Phospho (ST)(2)	NA	NA	NA	NA	NA	NA	NA	0	14.4378	NA	NA	NA
ACSL5	KNsEPGSPHSLEALR-42794756-Phospho (ST)(3)	7.53246	NA	NA	NA	17.833	11.447	NA	156.552	118.692	127.737	168.341	178.718
ACSL5	KNSEPGsPHSLEALR-42794756-Phospho (ST)(7)	#N/A	#N/A	#N/A	10.0845	NA	NA	NA	NA	NA	NA	NA	NA
ACSL5	NsEPGSPHSLEALR-42794756-Phospho (ST)(2)	NA	NA	NA	NA	NA	NA	NA	2.93605	2.67899	NA	NA	NA
ACSL5	SsLVGVVVPDTDVLPSFAAK-42794756-Phospho (ST)(2)	NA	NA	NA	NA	NA	NA	NA	NA	1.891	NA	NA	NA
ACSL5	TQEALDsDGWLHTGDIGR-42794756-Phospho (ST)(7)	NA	NA	NA	NA	NA	NA	NA	NA	NA	NA	12.6552	NA
ACSS2	AELGmGDSTSQsPPIK-253970489-Oxidation (M)(5);Phospho (ST)(12)	3.10062	NA	NA	11.6405	NA	NA	NA	57.3384	NA	34.6235	74.1621	NA
ACSS2	AELGMGDSTSQsPPIK-253970489-Phospho (ST)(12)	#N/A	#N/A	#N/A	NA	NA	3.22679	NA	43.3333	9.94036	33.5858	51.3903	27.0535
ACSS2	AELGmGDSTsQSPPIKR-253970489-Oxidation (M)(5);Phospho (ST)(10)	#N/A	#N/A	#N/A	9.63457	NA	NA	NA	NA	NA	NA	NA	NA
ACSS2	AELGmGDSTSQsPPIKR-253970489-Oxidation (M)(5);Phospho (ST)(12)	NA	NA	NA	NA	NA	NA	NA	35.2501	NA	32.1307	23.8232	NA
ACSS2	AELGMGDSTsQSPPIKR-253970489-Phospho (ST)(10)	NA	NA	NA	NA	NA	NA	NA	26.7058	23.6169	NA	NA	NA
ACSS2	AELGMGDSTSQsPPIKR-253970489-Phospho (ST)(12)	#N/A	#N/A	#N/A	NA	5.50197	9.33213	NA	4.77488	23.6169	NA	19.3795	NA
ACSS2	sWSPPPEVSR-253970489-Phospho (ST)(1)	NA	NA	NA	NA	NA	NA	NA	NA	NA	NA	256.852	NA
ACSS2	SWsPPPEVSR-253970489-Phospho (ST)(3)	20.1673	10.2557	6.27661	90.7947	60.0599	19.1193	NA	826.203	279.144	251.869	513.326	597.557
ACTA2	DLtDYLMK-213688375-Phospho (ST)(3)	#N/A	#N/A	#N/A	1.12918	NA	2.72182	NA	NA	NA	NA	NA	NA
ACTA2	EItALAPSTMK-213688375-Phospho (ST)(3)	NA	10.0234	3.40743	0.210965	0	8.54444	NA	NA	7.55856	7.79216	8.76235	NA
ACTA2	EITALAPStmK-213688375-Phospho (ST)(9);Oxidation (M)(10)	3.10854	NA	NA	5.38751	NA	NA	NA	NA	NA	NA	NA	NA
ACTA2	GYsFVTTAER-213688375-Phospho (ST)(3)	7.28247	8.99822	1.42732	NA	2.82116	NA	NA	NA	3.38852	13.0753	0	NA
ACTA2	GYSFVtTAER-213688375-Phospho (ST)(6)	NA	0	NA	#N/A	#N/A	#N/A	NA	NA	NA	NA	NA	NA
ACTA2	GYSFVTtAER-213688375-Phospho (ST)(7)	6.64588	5.58746	NA	0	NA	NA	NA	NA	NA	NA	NA	NA
ACTA2	HQGVmVGmGQKDSyVGDEAQSK-213688375-Oxidation (M)(5);Oxidation (M)(8);Phospho (Y)(14)	#N/A	#N/A	#N/A	0	NA	NA	NA	NA	NA	NA	NA	NA
ACTA2	IWHHsFYNELR-213688375-Phospho (ST)(5)	NA	3.48304	NA	#N/A	#N/A	#N/A	NA	1.54652	2.96798	NA	2.80746	1.01843
ACTA2	KDLyANNVLSGGTTmYPGIADR-213688375-Phospho (Y)(4);Oxidation (M)(15)	NA	NA	NA	NA	NA	NA	NA	9.53924	NA	NA	16.4061	NA
ACTA2	VAPEEHPtLLTEAPLNPK-213688375-Phospho (ST)(8)	NA	6.00312	1.71807	0.943594	3.88445	NA	NA	NA	8.65818	18.6763	0	NA
ACTA2	YPIEHGIItNWDDMEK-213688375-Phospho (ST)(9)	NA	NA	NA	NA	NA	NA	NA	NA	2.33118	3.89314	NA	NA
ACTB	DDDIAALVVDNGsGMCKAGFAGDDAPR-4501885-Phospho (ST)(13)	NA	17.1416	NA	#N/A	#N/A	#N/A	NA	NA	NA	NA	NA	NA
ACTG1	DLYANTVLSGGtTmYPGIADR-316659409-Phospho (ST)(12);Oxidation (M)(14)	NA	NA	NA	NA	NA	NA	NA	NA	NA	NA	5.45583	NA
ACTG1	DLYANTVLSGGTtmYPGIADR-316659409-Phospho (ST)(13);Oxidation (M)(14)	#N/A	#N/A	#N/A	2.05068	NA	NA	NA	NA	NA	NA	NA	NA
ACTG1	DLYANtVLSGGTTmYPGIADR-316659409-Phospho (ST)(6);Oxidation (M)(14)	#N/A	#N/A	#N/A	1.17027	NA	NA	NA	NA	NA	NA	NA	NA
ACTG1	eEEIAALVIDNGsGMCKAGFAGDDAPR-316659409-Acetyl (Protein N-term);Phospho (ST)(13)	NA	3.23232	NA	#N/A	#N/A	#N/A	NA	NA	NA	NA	NA	NA
ACTG1	eEEIAALVIDNGsGmCKAGFAGDDAPR-316659409-Acetyl (Protein N-term);Phospho (ST)(13);Oxidation (M)(15)	NA	3.42207	NA	#N/A	#N/A	#N/A	NA	NA	NA	NA	NA	NA
ACTG1	EEEIAALVIDNGsGMCKAGFAGDDAPR-316659409-Phospho (ST)(13)	NA	36.8028	NA	#N/A	#N/A	#N/A	NA	NA	NA	NA	NA	NA
ACTG1	GYsFTTTAER-316659409-Phospho (ST)(3)	4.8606	8.56503	6.12936	6.23532	8.97453	NA	NA	NA	NA	31.1818	NA	NA
ACTG1	GYSFtTTAER-316659409-Phospho (ST)(5)	NA	NA	6.12936	#N/A	#N/A	#N/A	NA	NA	NA	31.1818	NA	NA
ACTG1	GYSFTtTAER-316659409-Phospho (ST)(6)	NA	2.59934	NA	NA	4.36237	NA	NA	NA	NA	NA	NA	NA
ACTG1	GYSFTTtAER-316659409-Phospho (ST)(7)	NA	NA	10.4153	0	NA	NA	NA	NA	NA	NA	NA	NA
ACTG1	VAPEEHPVLLtEAPLNPK-316659409-Phospho (ST)(11)	NA	5.09519	12.6723	3.36689	NA	6.5297	12.0638	8.33567	NA	NA	18.6843	15.1262
ACTN1	LsNRPAFMPSEGR-194097350-Phospho (ST)(2)	NA	NA	NA	NA	NA	NA	NA	NA	1.79444	NA	2.72187	3.55042
ACTN1	mDHyDSQQTNDYmQPEEDWDR-194097350-Acetyl (Protein N-term);Oxidation (M)(1);Phospho (Y)(4);Oxidation (M)(13)	#N/A	#N/A	#N/A	0	NA	NA	NA	NA	NA	NA	NA	NA
ACTN1	mDHYDSQQtNDYmQPEEDWDR-194097350-Oxidation (M)(1);Phospho (ST)(9);Oxidation (M)(13)	NA	NA	NA	NA	NA	NA	NA	NA	NA	NA	0	NA
ACTN1	VEQIAAIAQELNELDYYDSPsVNAR-194097350-Phospho (ST)(21)	#N/A	#N/A	#N/A	0.094833	NA	NA	NA	NA	NA	NA	NA	NA
ACTN2	IsNRPAFMPSEGK-4501893-Phospho (ST)(2)	#N/A	#N/A	#N/A	NA	0.787964	0	NA	NA	NA	1.48627	NA	0
ACTN4	AsIHEAWTDGK-12025678-Phospho (ST)(2)	#N/A	#N/A	#N/A	0.71816	NA	NA	NA	NA	NA	NA	NA	NA
ACTN4	FAIQDIsVEETSAK-12025678-Phospho (ST)(7)	#N/A	#N/A	#N/A	5.35248	NA	12.2403	NA	11.0863	12.9236	0	0	7.3573
ACTR2	ILLTEPPmNPtK-5031571-Oxidation (M)(8);Phospho (ST)(11)	NA	NA	NA	NA	NA	NA	NA	NA	NA	NA	0	NA
ACTR8	IPVsPEQAR-39812115-Phospho (ST)(4)	#N/A	#N/A	#N/A	3.7971	0	NA	NA	NA	NA	NA	NA	NA
ACTR8	sQGDPEDPHDEHYLLATQSK-39812115-Phospho (ST)(1)	#N/A	#N/A	#N/A	NA	NA	7.2311	NA	NA	NA	NA	NA	NA
ACVR2A	mAYPPVLVPTQDPGPPPPsPLLGLKPLQLLEVK-4501897-Oxidation (M)(1);Phospho (ST)(19)	NA	NA	NA	NA	NA	NA	NA	NA	NA	NA	0	NA
ACVR2A	MAYPPVLVPTQDPGPPPPsPLLGLKPLQLLEVK-4501897-Phospho (ST)(19)	NA	NA	NA	NA	NA	NA	3.98564	NA	NA	NA	NA	NA
ACVRL1	GLHSELGESsLILK-116734714-Phospho (ST)(10)	NA	NA	NA	NA	NA	NA	NA	17.446	NA	3.87084	7.83274	5.7324
ACVRL1	GLHSELGEsSLILK-116734714-Phospho (ST)(9)	NA	NA	NA	NA	NA	NA	6.14886	5.76806	NA	NA	NA	NA
ADAM10	LPPPKPLPGtLK-4557251-Phospho (ST)(10)	NA	NA	4.83618	0	3.15691	6.84867	NA	10.3797	7.21199	14.007	18.74	11.9585
ADAM17	IIKPFPAPQtPGR-73747889-Phospho (ST)(10)	NA	13.9287	33.8148	24.0248	29.4966	107.82	106.021	16.1114	51.5767	80.8043	57.3624	43.4733
ADAM17	sFEDLTDHPVTR-73747889-Phospho (ST)(1)	NA	NA	6.31605	22.0373	5.10122	76.0275	NA	52.9596	10.8841	30.7866	11.0446	17.2768
ADAM28	RHDIAQLITAtELAGTTVGLAFMSTmCSPYsVGVVQDHSDNLLR-54292117-Phospho (ST)(11);Oxidation (M)(26);Phospho (ST)(31)	NA	NA	NA	NA	NA	NA	NA	NA	NA	NA	NA	0
ADAM8	RPPPAPPVTVSsPPFPVPVYTR-256773264-Phospho (ST)(12)	NA	NA	NA	NA	NA	NA	4.14525	NA	NA	NA	NA	NA
ADAM9	HVsPVTPPR-4501915-Phospho (ST)(3)	NA	1.84667	NA	NA	3.75209	NA	NA	NA	NA	NA	NA	NA
ADAM9	HVSPVtPPR-4501915-Phospho (ST)(6)	2.28719	NA	NA	3.53539	6.33688	NA	NA	NA	NA	NA	NA	NA
ADAMTS12	mLTtPTGPESmSTStPAISSPSPTTASK-51558724-Oxidation (M)(1);Phospho (ST)(4);Oxidation (M)(11);Phospho (ST)(15)	NA	NA	NA	NA	NA	NA	0	NA	NA	NA	NA	NA
ADAMTSL1	sEEEVLAGR-154275767-Phospho (ST)(1)	NA	8.14096	NA	3.04171	NA	NA	NA	NA	NA	NA	NA	NA
ADAMTSL3	LPTERPCLLEACDESPAsR-145275198-Phospho (ST)(18)	#N/A	#N/A	#N/A	NA	NA	7.90133	35.6162	11.5984	13.3459	29.6983	NA	1.96194
ADAR	LsYGEAKK-301601658-Phospho (ST)(2)	8.55463	NA	NA	#N/A	#N/A	#N/A	NA	NA	NA	NA	NA	NA
ADAR	sPVTTLLECMHK-301601658-Phospho (ST)(1)	#N/A	#N/A	#N/A	53.3974	NA	83.4745	NA	NA	7.63907	NA	NA	NA
ADAR	TAESQTPTPsATSFFSGK-301601658-Phospho (ST)(10)	NA	13.6938	NA	#N/A	#N/A	#N/A	NA	NA	NA	NA	120.082	NA
ADAR	TAEsQTPTPSATSFFSGK-301601658-Phospho (ST)(4)	#N/A	#N/A	#N/A	NA	33.0244	198.762	NA	NA	NA	290.411	21.1467	23.4169
ADAR	TAESQtPTPSATSFFSGK-301601658-Phospho (ST)(6)	59.3605	NA	10.0321	110.092	103.759	250.765	124.515	104.466	226.386	NA	NA	163.354
ADAR	TAESQTPtPSATSFFSGK-301601658-Phospho (ST)(8)	13.8631	7.25761	NA	NA	72.0472	NA	155.959	NA	238.032	NA	NA	153.979
ADAT1	SGPISPGIHsCDLTVEGLATVTR-302058269-Phospho (ST)(10)	NA	NA	NA	NA	NA	NA	0	NA	NA	NA	NA	NA
ADAT1	SGPIsPGIHSCDLTVEGLATVTR-302058269-Phospho (ST)(5)	#N/A	#N/A	#N/A	NA	NA	4.71416	NA	6.18896	NA	NA	NA	NA
ADCK5	FSsPTPLWR-41393593-Phospho (ST)(3)	#N/A	#N/A	#N/A	NA	2.77237	NA	NA	13.5916	12.7113	NA	NA	14.3326
ADCK5	VLStAVVGAPLLLGAR-41393593-Phospho (ST)(4)	#N/A	#N/A	#N/A	0.376802	NA	NA	NA	NA	NA	NA	NA	NA
ADCY3	SSsPALIETK-148536830-Phospho (ST)(3)	#N/A	#N/A	#N/A	0	NA	NA	NA	NA	NA	NA	NA	NA
ADCY6	ANsMEGLMPR-10181096-Phospho (ST)(3)	#N/A	#N/A	#N/A	NA	7.40612	8.40009	NA	21.0056	8.75905	33.0027	8.49505	10.8337
ADCY6	DAEPPsPTPAGPPR-10181096-Phospho (ST)(6)	3.41076	NA	4.00315	NA	3.60707	13.5853	NA	60.0078	33.7619	76.3225	42.9358	45.6039
ADCY6	DAEPPSPtPAGPPR-10181096-Phospho (ST)(8)	#N/A	#N/A	#N/A	0	NA	NA	NA	NA	NA	NA	NA	NA
ADCY9	VIPQHQLsISPDIR-50959205-Phospho (ST)(8)	#N/A	#N/A	#N/A	NA	1.47169	2.65751	24.3245	NA	NA	19.4748	0	NA
ADD1	AAVVtSPPPTTAPHK-29826319-Phospho (ST)(5)	NA	NA	NA	NA	NA	NA	NA	NA	18.5604	NA	NA	NA
ADD1	AAVVTsPPPTTAPHK-29826319-Phospho (ST)(6)	92.7471	88.4927	47.682	144.162	144.49	37.2552	NA	305.635	21.6214	598.956	306.649	21.7423
ADD1	EDGHRTSTsAVPNLFVPLNTNPK-29826319-Phospho (ST)(9)	NA	NA	NA	NA	NA	NA	7.56872	NA	NA	NA	NA	NA
ADD1	EKsPPDQPAVPHPPPSTPIK-29826319-Phospho (ST)(3)	NA	NA	NA	NA	NA	NA	NA	NA	17.1645	NA	13.3573	NA
ADD1	LEEDLVPEPTtGDDSDAATFKPTLPDLSPDEPSEALGFPmLEK-29826319-Phospho (ST)(11);Oxidation (M)(40)	#N/A	#N/A	#N/A	NA	NA	3.02879	NA	NA	NA	NA	NA	NA
ADD1	LEEDLVPEPTTGDDSDAATFKPTLPDLsPDEPSEALGFPmLEK-29826319-Phospho (ST)(28);Oxidation (M)(40)	#N/A	#N/A	#N/A	1.43526	NA	NA	NA	NA	NA	NA	NA	NA
ADD1	QKGsEENLDEAR-29826319-Phospho (ST)(4)	0	NA	NA	#N/A	#N/A	#N/A	NA	NA	NA	NA	NA	NA
ADD1	RVsMILQSPAFCEELESMIQEQFK-29826319-Phospho (ST)(3)	NA	NA	NA	NA	NA	NA	0	NA	NA	NA	NA	NA
ADD1	RVsmILQSPAFCEELESMIQEQFK-29826319-Phospho (ST)(3);Oxidation (M)(4)	#N/A	#N/A	#N/A	NA	NA	3.05394	NA	NA	NA	NA	NA	NA
ADD1	sPGSPVGEGTGSPPK-29826319-Phospho (ST)(1)	17.8298	NA	NA	#N/A	#N/A	#N/A	NA	NA	NA	NA	NA	NA
ADD1	SPGSPVGEGTGsPPK-29826319-Phospho (ST)(12)	#N/A	#N/A	#N/A	1.79928	NA	NA	NA	NA	NA	NA	NA	NA
ADD1	SPGsPVGEGTGSPPK-29826319-Phospho (ST)(4)	23.2057	454.3	52.3505	23.2332	103.302	NA	NA	0	6.96494	NA	14.8153	8.22862
ADD1	SPPDQPAVPHPPPsTPIK-29826319-Phospho (ST)(14)	NA	NA	NA	NA	NA	NA	NA	49.6172	NA	NA	NA	NA
ADD1	SPPDQPAVPHPPPStPIK-29826319-Phospho (ST)(15)	NA	NA	NA	NA	NA	NA	127.271	NA	NA	135.416	NA	NA
ADD1	sRSPGSPVGEGTGSPPK-29826319-Phospho (ST)(1)	0.997057	NA	NA	#N/A	#N/A	#N/A	NA	NA	NA	NA	NA	NA
ADD1	TStSAVPNLFVPLNTNPK-29826319-Phospho (ST)(3)	NA	NA	NA	NA	NA	NA	NA	NA	2.69377	NA	NA	NA
ADD1	TSTsAVPNLFVPLNTNPK-29826319-Phospho (ST)(4)	#N/A	#N/A	#N/A	NA	NA	10.0694	NA	NA	NA	23.0157	NA	NA
ADD1	VsMILQSPAFCEELESMIQEQFK-29826319-Phospho (ST)(2)	NA	NA	NA	NA	NA	NA	0	NA	NA	NA	NA	NA
ADD1	VSMILQsPAFCEELESMIQEQFK-29826319-Phospho (ST)(7)	#N/A	#N/A	#N/A	NA	NA	0.43417	NA	NA	0	NA	NA	NA
ADD1	YSDVEVPASVtGYSFASDGDSGTCSPLR-29826319-Phospho (ST)(11)	#N/A	#N/A	#N/A	NA	7.05577	NA	NA	NA	NA	NA	NA	NA
ADD1	YSDVEVPASVTGYSFASDGDSGTCsPLR-29826319-Phospho (ST)(25)	#N/A	#N/A	#N/A	NA	NA	3.85322	29.758	32.5453	26.7723	29.9381	NA	0
ADD2	sEETVPEAASPPPPQGQPYFDR-297307158-Acetyl (Protein N-term);Phospho (ST)(1)	NA	5.71998	NA	NA	NA	20.1858	NA	NA	NA	NA	0	NA
ADD2	sEETVPEAAsPPPPQGQPYFDR-297307158-Acetyl (Protein N-term);Phospho (ST)(10)	NA	NA	NA	NA	NA	NA	NA	NA	NA	46.1211	NA	NA
ADD2	sEEtVPEAASPPPPQGQPYFDR-297307158-Acetyl (Protein N-term);Phospho (ST)(4)	4.92248	NA	4.57689	8.57896	4.37855	0	NA	NA	54.025	NA	NA	NA
ADD2	TPsFLKK-297307158-Phospho (ST)(3)	NA	5.36409	2.22572	NA	10.6971	NA	NA	NA	NA	NA	NA	NA
ADD3	HKsDVEIPATVTAFSFEDDTVPLSPLK-62912453-Phospho (ST)(3)	NA	NA	NA	NA	NA	NA	NA	NA	NA	11.0023	8.13224	9.96373
ADD3	IEEVLSPEGsPSK-62912453-Phospho (ST)(10)	#N/A	#N/A	#N/A	NA	7.9823	NA	NA	NA	NA	21.2271	NA	NA
ADD3	IEEVLSPEGSPsK-62912453-Phospho (ST)(12)	2.96319	NA	0.571404	3.96106	NA	1.98313	NA	16.4462	NA	NA	4.46497	NA
ADD3	IEEVLSPEGsPSKsPSK-62912453-Phospho (ST)(10);Phospho (ST)(14)	NA	NA	0	NA	NA	0	NA	19.0864	NA	0	14.8669	11.7896
ADD3	IEEVLSPEGSPsKSPSK-62912453-Phospho (ST)(12)	NA	NA	12.13	24.6308	NA	NA	NA	265.138	NA	NA	NA	60.9647
ADD3	IEEVLSPEGSPsKsPSK-62912453-Phospho (ST)(12);Phospho (ST)(14)	NA	NA	NA	NA	NA	NA	NA	NA	NA	NA	NA	5.22396
ADD3	IEEVLSPEGSPSKsPSK-62912453-Phospho (ST)(14)	14.9929	13.7702	8.60277	NA	NA	90.8446	NA	144.816	6.56468	382.941	101.187	NA
ADD3	IEEVLSPEGSPSKSPsK-62912453-Phospho (ST)(16)	11.7312	10.1868	NA	21.4013	50.7469	NA	NA	NA	14.0253	NA	132.546	112.151
ADD3	IEEVLSPEGSPsKSPSKK-62912453-Phospho (ST)(12)	0	NA	NA	#N/A	#N/A	#N/A	NA	NA	NA	NA	NA	NA
ADD3	IEEVLSPEGSPSKsPSKK-62912453-Phospho (ST)(14)	#N/A	#N/A	#N/A	4.14471	NA	0	NA	29.0114	NA	50.9087	13.6436	NA
ADD3	IEEVLSPEGSPSKSPsKK-62912453-Phospho (ST)(16)	#N/A	#N/A	#N/A	NA	4.94527	NA	NA	NA	NA	NA	NA	NA
ADD3	KQQGLEDAEQELLSDDASsVSQIQSQTQSPQNVPEK-9943848-Phospho (ST)(19)	NA	NA	NA	NA	NA	NA	NA	NA	NA	NA	0	NA
ADD3	KQQGLEDAEQELLSDDASSVsQIQSQTQSPQNVPEK-9943848-Phospho (ST)(21)	NA	NA	NA	NA	NA	NA	NA	NA	NA	NA	NA	0
ADD3	LsTSTTIENIEITIK-62912453-Phospho (ST)(2)	#N/A	#N/A	#N/A	NA	NA	12.3545	43.2058	NA	16.2167	NA	27.915	NA
ADD3	LStSTTIENIEITIK-62912453-Phospho (ST)(3)	NA	NA	5.82181	#N/A	#N/A	#N/A	NA	46.9405	NA	76.9917	NA	14.1454
ADD3	SDVEIPATVTAFSFEDDTVPLsPLK-62912453-Phospho (ST)(22)	#N/A	#N/A	#N/A	1.7524	NA	NA	55.4995	21.0987	NA	43.5246	NA	NA
ADD3	sSDASQGVItTPPPPSmPHK-62912453-Acetyl (Protein N-term);Phospho (ST)(10);Oxidation (M)(17)	NA	6.52002	NA	NA	4.16487	NA	18.4646	NA	NA	25.7254	NA	NA
ADD3	sSDASQGVITtPPPPSMPHK-62912453-Acetyl (Protein N-term);Phospho (ST)(11)	1.18047	NA	NA	2.10755	0	0	36.2346	NA	NA	0	33.2068	15.3374
ADD3	sSDASQGVITtPPPPSmPHK-62912453-Acetyl (Protein N-term);Phospho (ST)(11);Oxidation (M)(17)	26.4584	NA	8.22685	17.1873	NA	NA	NA	15.5754	15.8915	NA	27.8874	9.49931
ADD3	VTQILQsPAFR-62912453-Phospho (ST)(7)	#N/A	#N/A	#N/A	1.97613	1.70765	4.69602	NA	NA	8.84304	NA	24.9132	20.3225
ADH1B	KFsLDALITHVLPFEK-34577061-Phospho (ST)(3)	NA	NA	NA	NA	NA	NA	2.10057	NA	NA	NA	NA	NA
ADH1C	KFsLDALITNILPFEK-4501933-Phospho (ST)(3)	NA	NA	NA	NA	NA	NA	1.07392	NA	NA	NA	NA	NA
ADH5	VDEFVTHNLsFDEINK-71565154-Phospho (ST)(10)	NA	NA	NA	NA	NA	NA	NA	NA	NA	NA	NA	3.50356
ADNP	KLDDDsDSPSFFEEKPEEPVVLALDPK-31563503-Phospho (ST)(6)	#N/A	#N/A	#N/A	2.59471	NA	18.3907	NA	NA	NA	NA	NA	NA
ADNP	LmHNAsDSEVDQDDVVEWK-31563503-Oxidation (M)(2);Phospho (ST)(6)	#N/A	#N/A	#N/A	28.8604	NA	NA	NA	NA	5.86944	NA	6.63333	NA
ADNP	LmHNASDsEVDQDDVVEWK-31563503-Oxidation (M)(2);Phospho (ST)(8)	NA	NA	NA	NA	NA	NA	NA	NA	NA	NA	NA	8.61656
ADNP	LMHNAsDSEVDQDDVVEWK-31563503-Phospho (ST)(6)	#N/A	#N/A	#N/A	NA	NA	79.6351	NA	5.28653	NA	NA	NA	NA
ADNP	LMHNASDsEVDQDDVVEWK-31563503-Phospho (ST)(8)	#N/A	#N/A	#N/A	2.18348	32.5769	40.6605	NA	NA	18.0495	NA	NA	37.1757
ADNP	LNQsPSLAPVK-31563503-Phospho (ST)(4)	0	NA	NA	6.63028	2.48943	NA	NA	NA	NA	NA	NA	NA
ADNP	sSPQAAVPYK-31563503-Phospho (ST)(1)	#N/A	#N/A	#N/A	2.2918	NA	NA	NA	NA	NA	NA	NA	NA
ADNP	VIPEDAsESEEK-31563503-Phospho (ST)(7)	#N/A	#N/A	#N/A	4.92477	NA	NA	NA	NA	NA	NA	NA	NA
ADNP	VIPEDAsESEEKLDQK-31563503-Phospho (ST)(7)	#N/A	#N/A	#N/A	NA	NA	14.5702	NA	NA	NA	NA	NA	NA
ADPRHL2	HVQSLEPDPGtPGSER-8923417-Phospho (ST)(11)	30.0285	NA	NA	10.2568	NA	11.2027	NA	NA	NA	NA	NA	NA
ADRA2A	ASQVKPGDsLPR-194353970-Phospho (ST)(9)	#N/A	#N/A	#N/A	0	NA	NA	NA	NA	NA	NA	NA	NA
ADRBK1	sPVVELSK-148539876-Phospho (ST)(1)	35.5651	30.0474	10.0751	297.225	26.4966	NA	NA	NA	NA	NA	NA	NA
ADRM1	SQSAAVtPSSTTSSTR-28373194-Phospho (ST)(7)	NA	10.782	NA	NA	0	NA	NA	NA	NA	NA	NA	NA
ADRM1	SQSAAVTPsSTTSSTR-28373194-Phospho (ST)(9)	#N/A	#N/A	#N/A	4.74503	NA	NA	NA	NA	NA	NA	NA	NA
ADSL	aAGGDHGsPDSYR-183227688-Acetyl (Protein N-term);Phospho (ST)(8)	0	NA	NA	6.2475	2.51131	NA	NA	NA	NA	NA	NA	NA
AEBP1	EHQPEPEEEtEQPTLDYNDQIEREDYEDFEYIR-53692189-Phospho (ST)(10)	#N/A	#N/A	#N/A	NA	NA	0	NA	NA	NA	NA	NA	NA
AEBP2	aAAITDmADLEELsRLSPLPPGsPGSAAR-166795262-Acetyl (Protein N-term);Oxidation (M)(7);Phospho (ST)(14);Phospho (ST)(23)	#N/A	#N/A	#N/A	1.24785	NA	NA	NA	NA	NA	NA	NA	NA
AEBP2	aAAITDmADLEELSRLsPLPPGsPGSAAR-166795262-Acetyl (Protein N-term);Oxidation (M)(7);Phospho (ST)(17);Phospho (ST)(23)	#N/A	#N/A	#N/A	NA	NA	2.8911	NA	NA	NA	NA	NA	NA
AEBP2	aAAItDMADLEELSRLSPLPPGsPGSAAR-166795262-Acetyl (Protein N-term);Phospho (ST)(5);Phospho (ST)(23)	#N/A	#N/A	#N/A	NA	NA	1.32914	NA	NA	NA	NA	NA	NA
AEBP2	LSPLPPGsPGSAAR-166795262-Phospho (ST)(8)	#N/A	#N/A	#N/A	4.10597	3.51058	NA	NA	NA	NA	NA	NA	NA
AEBP2	RGsLEMSSDGEPLSR-166795262-Phospho (ST)(3)	#N/A	#N/A	#N/A	NA	4.14057	NA	NA	NA	NA	NA	NA	NA
AEBP2	RGsLEmSSDGEPLSR-166795262-Phospho (ST)(3);Oxidation (M)(6)	#N/A	#N/A	#N/A	24.3385	NA	NA	NA	NA	NA	NA	NA	NA
AEBP2	sLPRPHDFFDAQTLDAIR-166795262-Phospho (ST)(1)	NA	7.74623	NA	8.59947	43.1764	55.7381	23.7575	4.31831	14.6362	NA	7.15848	9.60876
AFAP1	EAYSGCSGPVDSECPPPPsSPVHK-197382472-Phospho (ST)(19)	#N/A	#N/A	#N/A	NA	NA	17.1554	NA	NA	NA	NA	NA	NA
AFAP1	EAYSGCSGPVDSECPPPPSsPVHK-197382472-Phospho (ST)(20)	NA	NA	NA	NA	NA	NA	NA	NA	NA	NA	8.75599	7.05501
AFAP1	SGTSSPQsPVFR-197382472-Phospho (ST)(8)	8.13582	7.97884	5.78727	22.4388	12.2988	NA	NA	NA	NA	NA	NA	NA
AFAP1L1	EVSKPVGGAEGVEVPRsPVLLCK-226437595-Phospho (ST)(17)	NA	NA	NA	NA	NA	NA	NA	6.3937	NA	NA	NA	NA
AFAP1L2	KFsEPNTYIDGLPSQDR-24308338-Phospho (ST)(3)	#N/A	#N/A	#N/A	0	NA	25.8202	NA	14.8391	NA	NA	58.7054	7.36879
AFAP1L2	KFSEPNtYIDGLPSQDR-24308338-Phospho (ST)(7)	#N/A	#N/A	#N/A	63.3951	21.1154	26.4496	29.8829	3.59215	34.295	36.4871	26.5985	22.2999
AFAP1L2	KKsTSLEPVER-24308338-Phospho (ST)(3)	#N/A	#N/A	#N/A	NA	0	NA	NA	NA	NA	NA	NA	NA
AFAP1L2	sAPYQWPSPEAGIELMR-24308338-Phospho (ST)(1)	#N/A	#N/A	#N/A	NA	NA	1.10317	NA	NA	NA	NA	NA	NA
AFAP1L2	SFLHGPSSAQAQASSPTLSCLDNAtEALPADSGPGPTPDEPCIK-24308338-Phospho (ST)(25)	#N/A	#N/A	#N/A	NA	NA	0	NA	NA	NA	NA	NA	NA
AFAP1L2	SFLHGPSSAQAQASSPTLSCLDNATEALPADsGPGPTPDEPCIK-24308338-Phospho (ST)(32)	#N/A	#N/A	#N/A	NA	0	NA	NA	NA	NA	NA	NA	NA
AFAP1L2	StSLEPVER-24308338-Phospho (ST)(2)	14.2631	6.80875	0	9.29227	13.9894	NA	NA	NA	NA	NA	NA	NA
AFAP1L2	VAQQPLSLVGCEVVPDPSPDHLYsFR-24308338-Phospho (ST)(24)	#N/A	#N/A	#N/A	6.84282	NA	8.3019	NA	NA	NA	2.69382	NA	NA
AFAP1L2	VYLDLtPVK-24308338-Phospho (ST)(6)	NA	1.89776	0.752587	3.94608	5.48702	10.0377	NA	NA	4.44607	NA	3.48551	NA
AFF1	ELSPLISLPsPVPPLsPIHSNQQTLPR-262359911-Phospho (ST)(10);Phospho (ST)(16)	#N/A	#N/A	#N/A	0.421231	NA	NA	NA	NA	NA	NA	NA	NA
AFF1	ELsPLISLPsPVPPLsPIHSNQQTLPR-262359911-Phospho (ST)(3);Phospho (ST)(10);Phospho (ST)(16)	#N/A	#N/A	#N/A	1.34758	NA	NA	NA	NA	NA	NA	NA	NA
AFF1	ELsPLISLPSPVPPLsPIHSNQQTLPR-262359911-Phospho (ST)(3);Phospho (ST)(16)	NA	NA	NA	NA	NA	NA	NA	NA	0	NA	NA	0
AFF4	DLLPsPAGPVPSK-7656879-Phospho (ST)(5)	#N/A	#N/A	#N/A	3.89446	NA	4.26083	9.72175	8.7056	8.92196	NA	0	26.8992
AFF4	EKDLLPsPAGPVPSK-7656879-Phospho (ST)(7)	#N/A	#N/A	#N/A	NA	NA	4.87526	NA	3.41456	4.08901	NA	2.64141	NA
AFF4	ELLsPLSEPDDRYPLIVK-7656879-Phospho (ST)(4)	#N/A	#N/A	#N/A	NA	14.3579	12.1339	14.8726	7.27241	NA	8.43757	NA	NA
AFF4	ELLSPLsEPDDRYPLIVK-7656879-Phospho (ST)(7)	#N/A	#N/A	#N/A	2.3009	NA	NA	28.0859	10.9144	NA	NA	NA	24.5249
AFF4	LsPGNSGNYSSGASSASASGSSVTIPQK-7656879-Phospho (ST)(2)	NA	NA	NA	NA	NA	NA	NA	NA	16.5823	0	NA	NA
AFF4	LSPGNsGNYSSGASSASASGSSVTIPQK-7656879-Phospho (ST)(6)	#N/A	#N/A	#N/A	0	2.61353	NA	NA	15.3136	NA	NA	NA	NA
AFF4	NQEIQQGEDAFPPsSPLFAEPYK-7656879-Phospho (ST)(14)	#N/A	#N/A	#N/A	NA	NA	8.05507	NA	NA	NA	NA	NA	NA
AFF4	NQEIQQGEDAFPPSsPLFAEPYK-7656879-Phospho (ST)(15)	#N/A	#N/A	#N/A	2.97782	11.0707	13.145	NA	NA	NA	NA	NA	NA
AFF4	NSYNNSQAPsPGLGSK-7656879-Phospho (ST)(10)	#N/A	#N/A	#N/A	1.53482	NA	NA	NA	NA	NA	NA	NA	NA
AFF4	tPVKPSSVEEEDSFFR-7656879-Phospho (ST)(1)	3.04299	NA	NA	1.98049	NA	24.2727	NA	7.05448	0	NA	NA	8.85896
AFF4	TPVKPsSVEEEDSFFR-7656879-Phospho (ST)(6)	#N/A	#N/A	#N/A	6.11777	NA	NA	NA	NA	NA	NA	NA	NA
AFF4	TPVKPSsVEEEDSFFR-7656879-Phospho (ST)(7)	#N/A	#N/A	#N/A	NA	19.9692	NA	NA	16.6162	15.984	NA	12.6858	20.372
AFF4	VNPHKVsPASSVDSNIPSSQGYK-7656879-Phospho (ST)(7)	NA	NA	NA	NA	NA	NA	NA	NA	0	NA	NA	0
AFF4	YPEsNRTPVKPSSVEEEDSFFR-7656879-Phospho (ST)(4)	#N/A	#N/A	#N/A	11.6105	14.3446	41.3306	NA	23.6237	NA	NA	NA	NA
AFF4	YPESNRtPVKPSSVEEEDSFFR-7656879-Phospho (ST)(7)	#N/A	#N/A	#N/A	1.99097	NA	7.16138	NA	NA	32.7484	NA	23.1009	NA
AFTPH	FTNFQSPNIDPTEENDLDDSLsVK-50409856-Phospho (ST)(22)	#N/A	#N/A	#N/A	0.586452	NA	NA	NA	NA	NA	NA	NA	NA
AFTPH	KPLSTHSTEYNLDsVPSPAEEFADFATFSK-50409856-Phospho (ST)(14)	NA	NA	NA	NA	NA	NA	16.2014	NA	NA	NA	2.30568	NA
AFTPH	KPLSTHSTEYNLDSVPsPAEEFADFATFSK-50409856-Phospho (ST)(17)	NA	NA	NA	NA	NA	NA	13.8504	NA	NA	NA	NA	0
AFTPH	TDENIDTPGtPK-50409856-Phospho (ST)(10)	7.54819	3.11369	NA	3.91926	2.73369	NA	NA	NA	NA	NA	NA	NA
AFTPH	TSDDEVGsPKEESR-50409856-Phospho (ST)(8)	0	NA	NA	#N/A	#N/A	#N/A	NA	NA	NA	NA	NA	NA
AGAP1	FVLMAtPNLSR-80978930-Phospho (ST)(6)	#N/A	#N/A	#N/A	NA	1.82263	5.33453	52.2618	33.7405	12.0659	22.8363	12.124	NA
AGAP1	LDPPPsPHANR-80978930-Phospho (ST)(6)	NA	1.50752	NA	5.44094	0	NA	NA	NA	NA	NA	NA	NA
AGAP1	LTsQSEAMALQSIR-80978930-Phospho (ST)(3)	NA	NA	NA	NA	NA	NA	NA	NA	NA	5.30168	NA	NA
AGAP1	LTsQSEAmALQSIR-80978930-Phospho (ST)(3);Oxidation (M)(8)	NA	NA	NA	NA	NA	NA	NA	NA	NA	NA	2.45827	NA
AGAP2	ALsTDCTPSGDLSPLSR-170650694-Phospho (ST)(3)	#N/A	#N/A	#N/A	2.36078	NA	NA	NA	NA	NA	NA	NA	NA
AGAP2	ALStDCTPSGDLSPLSR-170650694-Phospho (ST)(4)	#N/A	#N/A	#N/A	NA	NA	12.575	NA	NA	NA	NA	NA	NA
AGAP2	ALSTDCtPSGDLSPLSR-170650694-Phospho (ST)(7)	#N/A	#N/A	#N/A	NA	NA	0	NA	NA	NA	NA	NA	NA
AGAP3	ATPATAPGTsPR-110227613-Phospho (ST)(10)	0	NA	NA	#N/A	#N/A	#N/A	NA	NA	NA	NA	NA	NA
AGAP3	IETIAASsTPTPIR-110227613-Phospho (ST)(8)	NA	NA	NA	NA	NA	NA	NA	9.88253	NA	NA	NA	NA
AGAP3	IETIAASStPTPIR-110227613-Phospho (ST)(9)	2.18673	NA	0	#N/A	#N/A	#N/A	NA	NA	NA	NA	NA	NA
AGAP3	LDPPPsPHSNR-110227613-Phospho (ST)(6)	9.09793	NA	NA	22.8555	NA	NA	NA	NA	NA	NA	NA	NA
AGAP3	NASEVPmVLVGtQDAISAANPR-110227613-Oxidation (M)(7);Phospho (ST)(12)	NA	NA	NA	NA	NA	NA	NA	NA	NA	1.81466	NA	NA
AGFG1	APVGSVVsVPSQSSASSDK-206597505-Phospho (ST)(8)	#N/A	#N/A	#N/A	0	NA	6.1632	NA	NA	NA	13.4428	9.63383	5.79437
AGFG1	GTPSQsPVVGR-206597505-Phospho (ST)(6)	6.45037	NA	NA	#N/A	#N/A	#N/A	NA	NA	NA	NA	NA	NA
AGFG1	SLLGDsAPTLHLNK-206597505-Phospho (ST)(6)	#N/A	#N/A	#N/A	NA	NA	4.83981	18.494	NA	NA	0	NA	10.3253
AGFG1	SSSADFGTFNtSQSHQTASAVSK-206597505-Phospho (ST)(11)	NA	NA	NA	NA	NA	NA	NA	NA	NA	41.7694	NA	NA
AGFG1	SsSADFGTFNTSQSHQTASAVSK-206597505-Phospho (ST)(2)	#N/A	#N/A	#N/A	NA	5.42319	20.3698	NA	NA	26.5264	NA	21.4364	NA
AGFG1	SSsADFGTFNTSQSHQTASAVSK-206597505-Phospho (ST)(3)	NA	NA	0	NA	5.42319	21.5635	0	22.1745	26.5264	89.1195	21.4364	91.4879
AGFG1	SSSADFGtFNTSQSHQTASAVSK-206597505-Phospho (ST)(8)	NA	0	NA	#N/A	#N/A	#N/A	NA	NA	NA	NA	NA	NA
AGL	FPsLPILSPALMDVPYR-116734849-Phospho (ST)(3)	NA	NA	NA	NA	NA	NA	0	NA	NA	NA	NA	NA
AGPAT9	NSAsVGIIQR-374088036-Phospho (ST)(4)	#N/A	#N/A	#N/A	3.68296	NA	NA	NA	NA	NA	33.5409	12.6654	NA
AGPS	AAsAATAAPTATPAAQESGTIPK-4501993-Phospho (ST)(3)	#N/A	#N/A	#N/A	1.61814	1.14892	NA	NA	4.26253	9.69654	13.2156	6.07264	NA
AGPS	AASAAtAAPTATPAAQESGTIPK-4501993-Phospho (ST)(6)	NA	NA	NA	NA	NA	NA	NA	NA	NA	NA	NA	5.22905
AGR3	ImFVDPsLTVR-28827801-Oxidation (M)(2);Phospho (ST)(7)	NA	NA	NA	NA	NA	NA	NA	NA	NA	0	NA	NA
AGTPBP1	VTsPTTYVLDEDEPR-170763513-Phospho (ST)(3)	#N/A	#N/A	#N/A	0	NA	4.60979	NA	NA	NA	NA	NA	NA
AHCTF1	AILLPDLSEPNNEPLFsPASEVPR-262359929-Phospho (ST)(17)	NA	3.06843	3.03418	1.90368	2.03226	2.89811	0	0	NA	3.70836	5.27704	3.13662
AHCTF1	CLVAGLLsPR-262359929-Phospho (ST)(8)	#N/A	#N/A	#N/A	3.04622	NA	6.99888	NA	NA	NA	NA	NA	NA
AHCTF1	ELVSDLSSQFVIsPPALR-262359929-Phospho (ST)(13)	#N/A	#N/A	#N/A	0.105338	NA	NA	NA	NA	NA	NA	NA	NA
AHCTF1	ESAWsPPPIEIR-262359929-Phospho (ST)(5)	NA	3.92427	0	5.45742	5.61612	5.59624	3.55365	NA	11.5041	7.9488	NA	NA
AHCTF1	EVsPSDVR-262359929-Phospho (ST)(3)	15.102	NA	NA	#N/A	#N/A	#N/A	NA	NA	NA	NA	NA	NA
AHCTF1	IEEPSPIVYsLPAPELPEAFFGTPISK-262359929-Phospho (ST)(10)	NA	NA	NA	NA	NA	NA	NA	NA	0	NA	NA	NA
AHCTF1	IEEPsPIVYSLPAPELPEAFFGTPISK-262359929-Phospho (ST)(5)	NA	1.3397	1.19442	NA	NA	9.60856	0	NA	NA	0	8.53784	NA
AHCTF1	IsFVEEDVHPK-262359929-Phospho (ST)(2)	NA	3.76588	9.87402	76.4546	27.6363	122.413	NA	19.9187	55.3472	145.558	52.9773	48.7047
AHCTF1	NLsFNELYPSGTLK-262359929-Phospho (ST)(3)	#N/A	#N/A	#N/A	0	0.691545	6.21606	2.77709	NA	NA	NA	NA	7.81099
AHCTF1	sPLYLVSR-262359929-Phospho (ST)(1)	NA	1.81541	NA	9.22453	6.93579	8.39181	NA	9.06942	NA	5.53334	8.08555	8.92791
AHCTF1	STPLAsPSPSPGR-262359929-Phospho (ST)(6)	#N/A	#N/A	#N/A	8.78967	NA	NA	NA	NA	NA	NA	NA	NA
AHCTF1	STPLASPsPSPGR-262359929-Phospho (ST)(8)	#N/A	#N/A	#N/A	NA	4.4376	NA	NA	NA	NA	NA	NA	NA
AHCTF1	STPLASPSPSPGRsPQR-262359929-Phospho (ST)(14)	#N/A	#N/A	#N/A	NA	49.6536	0	NA	10.9732	NA	NA	7.11926	NA
AHCTF1	TTSFFLNsPEK-262359929-Phospho (ST)(8)	#N/A	#N/A	#N/A	0	NA	NA	NA	NA	NA	NA	NA	NA
AHCYL1	SISQSSTDSYSSAASYTDsSDDEVSPR-21361647-Phospho (ST)(19)	NA	NA	NA	NA	NA	NA	NA	9.50845	NA	NA	NA	NA
AHCYL1	SISQSSTDSYSSAASYTDSsDDEVSPR-21361647-Phospho (ST)(20)	NA	NA	NA	NA	NA	NA	0	20.0277	14.5941	NA	40.2117	NA
AHCYL1	SISQsSTDSYSSAASYTDSsDDEVSPR-21361647-Phospho (ST)(5);Phospho (ST)(20)	NA	NA	NA	NA	NA	NA	6.61822	NA	NA	NA	NA	NA
AHCYL2	DGGEALVsPDGTVTEAPR-195539337-Phospho (ST)(8)	1.65076	NA	NA	0	NA	4.65462	NA	NA	NA	NA	11.0819	NA
AHCYL2	HRDGGEALVsPDGTVTEAPR-195539337-Phospho (ST)(10)	NA	5.49475	NA	1.62346	NA	4.86476	NA	NA	NA	NA	NA	NA
AHCYL2	SISQSSTDSYSSAAsYTDSSDDETSPR-195539337-Phospho (ST)(15)	NA	NA	NA	NA	NA	NA	NA	0	NA	NA	NA	NA
AHCYL2	SISQSSTDSYSSAASYTDsSDDETSPR-195539337-Phospho (ST)(19)	NA	NA	NA	NA	NA	NA	NA	NA	NA	NA	14.3842	NA
AHCYL2	SISQSSTDSYSSAASYTDSsDDETSPR-195539337-Phospho (ST)(20)	NA	NA	NA	NA	NA	NA	NA	8.27051	0	NA	NA	NA
AHDC1	AsPVAVGSSGAGADPSFQPVLSAR-71274144-Phospho (ST)(2)	NA	4.43605	3.85395	NA	NA	29.1495	NA	NA	0	NA	0	NA
AHDC1	ASPVAVGSsGAGADPSFQPVLSAR-71274144-Phospho (ST)(9)	4.61258	NA	NA	#N/A	#N/A	#N/A	NA	NA	NA	NA	NA	NA
AHDC1	ASTVsPGGYMVPK-71274144-Phospho (ST)(5)	#N/A	#N/A	#N/A	1.8119	NA	12.2643	NA	NA	NA	NA	NA	NA
AHDC1	ASTVsPGGYmVPK-71274144-Phospho (ST)(5);Oxidation (M)(10)	NA	NA	0	5.76413	NA	NA	NA	NA	NA	NA	NA	NA
AHDC1	AYsPTCSPTLGFK-71274144-Phospho (ST)(3)	#N/A	#N/A	#N/A	5.08232	NA	20.4298	NA	NA	NA	NA	NA	NA
AHDC1	AYsPTCsPTLGFK-71274144-Phospho (ST)(3);Phospho (ST)(7)	#N/A	#N/A	#N/A	NA	NA	5.6069	NA	NA	NA	NA	NA	NA
AHDC1	GPAAAAAGYGCPLLSDLTLsPVPR-71274144-Phospho (ST)(20)	NA	1.70928	1.08354	2.1803	NA	18.8324	NA	NA	NA	NA	NA	NA
AHDC1	KASGtYAGPPTSALPAQR-71274144-Phospho (ST)(5)	#N/A	#N/A	#N/A	1.1647	NA	NA	NA	NA	NA	NA	NA	NA
AHDC1	LAsPQPSYAADANDSK-71274144-Phospho (ST)(3)	#N/A	#N/A	#N/A	4.61863	NA	NA	NA	NA	NA	NA	NA	NA
AHDC1	TEAACLSAPHLAsPPAtPK-71274144-Phospho (ST)(13);Phospho (ST)(17)	#N/A	#N/A	#N/A	NA	NA	0	NA	NA	NA	NA	NA	NA
AHDC1	TEAACLSAPHLASPPAtPK-71274144-Phospho (ST)(17)	#N/A	#N/A	#N/A	6.27864	NA	NA	NA	NA	NA	NA	NA	NA
AHNAK	ADIDVsGPK-61743954-Phospho (ST)(6)	NA	2.37722	NA	10.5684	2.90546	NA	NA	NA	NA	NA	NA	NA
AHNAK	ADIKSPSLDVtVPEAELNLETPEISVGGK-61743954-Phospho (ST)(11)	NA	23.3833	NA	#N/A	#N/A	#N/A	NA	NA	NA	NA	NA	NA
AHNAK	ADIKsPSLDVTVPEAELNLETPEISVGGK-61743954-Phospho (ST)(5)	NA	24.54	13.1198	#N/A	#N/A	#N/A	19.5694	5.83965	3.8057	12.8298	20.8153	NA
AHNAK	ADIKSPsLDVTVPEAELNLETPEISVGGK-61743954-Phospho (ST)(7)	#N/A	#N/A	#N/A	NA	0	NA	NA	NA	NA	NA	NA	NA
AHNAK	AEAPLPsPK-61743954-Phospho (ST)(7)	579.687	766.757	342.253	641.205	148.573	NA	NA	NA	3.68885	NA	12.3159	NA
AHNAK	AGLRVsAPEVSVGHK-61743954-Phospho (ST)(6)	#N/A	#N/A	#N/A	2.98502	1.39348	8.96994	NA	NA	NA	4.28453	3.72765	NA
AHNAK	APDVEGQGLDWsLK-61743954-Phospho (ST)(12)	NA	2.49313	NA	3.55397	NA	3.62111	17.8991	NA	NA	NA	5.63165	NA
AHNAK	APsLDIK-61743954-Phospho (ST)(3)	NA	3.40539	NA	3.00061	NA	NA	NA	NA	NA	NA	NA	NA
AHNAK	ASLGSLEGEAEAEASsPK-61743954-Phospho (ST)(16)	53.7696	108.128	27.3716	76.0825	5.6787	28.6708	21.5547	58.6619	30.7817	48.7405	64.8868	1.36937
AHNAK	AsLGSLEGEAEAEASSPK-61743954-Phospho (ST)(2)	2.119	NA	20.1428	NA	NA	172.687	38.2326	35.7671	NA	NA	22.9454	NA
AHNAK	AsLGSLEGEAEAEASsPK-61743954-Phospho (ST)(2);Phospho (ST)(16)	#N/A	#N/A	#N/A	25.1122	NA	NA	NA	NA	NA	NA	NA	NA
AHNAK	AsLGsLEGEAEAEASSPK-61743954-Phospho (ST)(2);Phospho (ST)(5)	#N/A	#N/A	#N/A	NA	NA	400.697	662.234	NA	NA	115.438	NA	121.754
AHNAK	ASLGsLEGEAEAEASSPK-61743954-Phospho (ST)(5)	115.982	151.495	304.256	309.503	419.084	373.367	537.008	371.771	171.315	498.343	286.359	224.979
AHNAK	ASLGsLEGEAEAEASsPK-61743954-Phospho (ST)(5);Phospho (ST)(16)	NA	NA	33.0329	28.5864	20.2417	NA	28.83	NA	NA	11.9967	NA	NA
AHNAK	DDGVFVQEVTQNsPAAR-55769541-Phospho (ST)(13)	112.903	86.3008	18.6697	18.2587	14.6108	15.7065	NA	10.269	15.2771	NA	13.6424	NA
AHNAK	DIDISsPEFK-61743954-Phospho (ST)(6)	NA	NA	8.30895	14.6889	16.0008	NA	NA	NA	NA	NA	10.0989	NA
AHNAK	EFSGPSTPTGtLEFEGGEVSLEGGK-61743954-Phospho (ST)(11)	22.5056	67.7737	54.9433	63.0727	NA	103.929	322.279	40.0817	13.7495	158.338	73.5869	74.4432
AHNAK	EFsGPSTPTGTLEFEGGEVSLEGGK-61743954-Phospho (ST)(3)	NA	6.41916	40.6839	NA	31.1512	2.129	NA	NA	23.1578	NA	NA	NA
AHNAK	EFSGPsTPTGTLEFEGGEVSLEGGK-61743954-Phospho (ST)(6)	13.613	NA	NA	#N/A	#N/A	#N/A	NA	NA	NA	NA	NA	NA
AHNAK	EFSGPStPTGTLEFEGGEVSLEGGK-61743954-Phospho (ST)(7)	#N/A	#N/A	#N/A	2.62422	NA	NA	NA	NA	NA	NA	NA	NA
AHNAK	EFSGPSTPtGTLEFEGGEVSLEGGK-61743954-Phospho (ST)(9)	NA	NA	NA	NA	NA	NA	285.52	NA	NA	NA	NA	NA
AHNAK	EFSGPSTPtGtLEFEGGEVSLEGGK-61743954-Phospho (ST)(9);Phospho (ST)(11)	#N/A	#N/A	#N/A	0.731676	NA	NA	NA	NA	NA	NA	NA	NA
AHNAK	EFsGPSTPTGTLEFEGGEVSLEGGKVK-61743954-Phospho (ST)(3)	NA	9.04769	NA	#N/A	#N/A	#N/A	NA	NA	NA	NA	NA	NA
AHNAK	ELLLPNWQGsGSHGLTIAQR-55769541-Phospho (ST)(10)	#N/A	#N/A	#N/A	0.625142	NA	NA	NA	NA	NA	NA	4.71182	0
AHNAK	ELLLPNWQGSGSHGLtIAQR-55769541-Phospho (ST)(16)	NA	NA	NA	NA	NA	NA	NA	3.10477	3.55933	NA	NA	NA
AHNAK	EVFSSCSSEVVLsGDDEEYQR-61743954-Phospho (ST)(13)	NA	NA	NA	NA	NA	NA	NA	8.09538	NA	16.1335	NA	NA
AHNAK	FAGGLHFsGPK-61743954-Phospho (ST)(8)	NA	2.73791	NA	3.48664	NA	8.40387	NA	10.0828	NA	NA	6.44547	NA
AHNAK	FGtFGGLGSK-61743954-Phospho (ST)(3)	54.5018	40.6632	109.924	68.9579	156.757	35.3793	NA	9.75681	0	45.1108	47.8122	17.8152
AHNAK	FGTFGGLGsK-61743954-Phospho (ST)(9)	45.9382	17.3714	13.0415	20.0694	16.855	8.95394	NA	NA	NA	28.7262	28.6842	NA
AHNAK	FKAEAPLPsPK-61743954-Phospho (ST)(9)	54.9768	52.6412	61.7982	89.7582	37.5734	58.8541	NA	21.3387	32.85	76.0777	52.3479	16.361
AHNAK	FsMPGFK-61743954-Phospho (ST)(2)	NA	16.153	NA	NA	27.7703	NA	NA	NA	NA	NA	NA	NA
AHNAK	FSmPsLK-61743954-Oxidation (M)(3);Phospho (ST)(5)	NA	NA	7.44328	#N/A	#N/A	#N/A	NA	NA	NA	NA	NA	NA
AHNAK	FsMPSLK-61743954-Phospho (ST)(2)	NA	2.79572	NA	#N/A	#N/A	#N/A	NA	NA	NA	NA	3.89915	NA
AHNAK	FSMPsLK-61743954-Phospho (ST)(5)	NA	0	NA	11.7563	0	0	NA	NA	NA	NA	NA	NA
AHNAK	FSmPsLKGEGPEFDVNLSK-61743954-Oxidation (M)(3);Phospho (ST)(5)	NA	NA	2.59008	2.08079	NA	NA	NA	NA	NA	NA	NA	NA
AHNAK	FSMPsLKGEGPEFDVNLSK-61743954-Phospho (ST)(5)	#N/A	#N/A	#N/A	0.552357	NA	NA	NA	NA	NA	NA	NA	NA
AHNAK	FSMPsLKGEGPEVDVNLPK-61743954-Phospho (ST)(5)	#N/A	#N/A	#N/A	NA	NA	5.83783	NA	NA	NA	NA	NA	NA
AHNAK	FsVPGFK-61743954-Phospho (ST)(2)	#N/A	#N/A	#N/A	NA	1.06049	NA	NA	NA	NA	NA	NA	NA
AHNAK	FsVSGLK-61743954-Phospho (ST)(2)	NA	7.19772	6.68115	#N/A	#N/A	#N/A	NA	NA	NA	23.8062	NA	NA
AHNAK	GDmDIsVPK-61743954-Oxidation (M)(3);Phospho (ST)(6)	NA	NA	3.03662	#N/A	#N/A	#N/A	NA	NA	NA	NA	NA	NA
AHNAK	GDRsPEPGQTWTR-55769541-Phospho (ST)(4)	144.696	160.376	96.1401	345.903	123.106	NA	1.40387	2.27347	NA	0	8.603	1.34685
AHNAK	GDVDVsLPK-61743954-Phospho (ST)(6)	NA	NA	1.87269	#N/A	#N/A	#N/A	NA	NA	NA	NA	NA	NA
AHNAK	GEETGIDVTLPTGEVTVPGVSGDVsLPEIATGGLEGK-61743954-Phospho (ST)(25)	NA	NA	NA	NA	NA	NA	10.885	NA	NA	NA	NA	NA
AHNAK	GEIDAsVPELEGDLR-61743954-Phospho (ST)(6)	NA	NA	7.96136	#N/A	#N/A	#N/A	NA	NA	NA	NA	NA	NA
AHNAK	GGADVSGGVSAPDISLGEGHLsVK-61743954-Phospho (ST)(22)	NA	NA	6.4642	NA	2.2803	NA	NA	NA	NA	NA	NA	NA
AHNAK	GGLKGsEVGFHGAAPDISVK-61743954-Phospho (ST)(6)	#N/A	#N/A	#N/A	4.78555	NA	36.3247	93.0977	NA	NA	15.0779	23.6481	15.4898
AHNAK	GGVDVtLPR-61743954-Phospho (ST)(6)	#N/A	#N/A	#N/A	7.83436	NA	NA	NA	NA	NA	NA	13.0732	NA
AHNAK	GGVQVPAVDISSsLGGR-61743954-Phospho (ST)(13)	NA	NA	2.86158	#N/A	#N/A	#N/A	NA	NA	NA	NA	4.22439	NA
AHNAK	GGVTGSPEAsISGSK-61743954-Phospho (ST)(10)	#N/A	#N/A	#N/A	3.10987	NA	NA	NA	NA	NA	NA	NA	NA
AHNAK	GGVTGSPEASISGsK-61743954-Phospho (ST)(14)	#N/A	#N/A	#N/A	101.248	NA	NA	NA	NA	NA	NA	NA	NA
AHNAK	GGVtGSPEASISGSK-61743954-Phospho (ST)(4)	#N/A	#N/A	#N/A	0.191677	NA	NA	NA	NA	NA	NA	NA	NA
AHNAK	GGVTGsPEASISGSK-61743954-Phospho (ST)(6)	56.2246	113.714	96.9085	101.248	79.3097	NA	NA	0	NA	35.7195	NA	NA
AHNAK	GGVTGsPEAsISGSK-61743954-Phospho (ST)(6);Phospho (ST)(10)	#N/A	#N/A	#N/A	14.3345	NA	NA	NA	NA	NA	NA	NA	NA
AHNAK	GGVTGSPEAsISGsKGDLK-61743954-Phospho (ST)(10);Phospho (ST)(14)	#N/A	#N/A	#N/A	4.05416	NA	12.1646	NA	NA	NA	NA	NA	NA
AHNAK	GGVTGSPEASIsGSKGDLK-61743954-Phospho (ST)(12)	NA	NA	0	#N/A	#N/A	#N/A	NA	NA	NA	NA	NA	20.583
AHNAK	GGVTGSPEASISGsKGDLK-61743954-Phospho (ST)(14)	NA	NA	16.4766	21.9562	0	38.2937	NA	83.8153	NA	0	41.7009	22.4766
AHNAK	GGVTGsPEASISGsKGDLK-61743954-Phospho (ST)(6);Phospho (ST)(14)	#N/A	#N/A	#N/A	6.8159	NA	NA	NA	14.8991	NA	NA	5.72045	NA
AHNAK	GHYEVTGSDDEtGK-61743954-Phospho (ST)(12)	NA	4.95125	NA	#N/A	#N/A	#N/A	NA	NA	NA	NA	NA	NA
AHNAK	GHYEVTGsDDETGK-61743954-Phospho (ST)(8)	27.3059	0	NA	#N/A	#N/A	#N/A	NA	NA	NA	NA	NA	NA
AHNAK	GHYEVTGSDDEtGKLQGSGVSLASK-61743954-Phospho (ST)(12)	NA	NA	NA	NA	NA	NA	NA	NA	8.85704	NA	16.9858	NA
AHNAK	GHYEVtGSDDETGKLQGSGVSLASK-61743954-Phospho (ST)(6)	NA	NA	NA	NA	NA	NA	72.933	26.6784	NA	NA	NA	NA
AHNAK	GHYEVTGsDDETGKLQGSGVSLASK-61743954-Phospho (ST)(8)	NA	NA	0	NA	NA	21.584	72.933	NA	NA	33.8282	NA	NA
AHNAK	GPAFNmAsPESDFGINLK-61743954-Oxidation (M)(6);Phospho (ST)(8)	13.3896	8.33554	8.64172	3.1694	NA	NA	NA	NA	NA	NA	6.52677	NA
AHNAK	GPAFNMAsPESDFGINLK-61743954-Phospho (ST)(8)	NA	8.99497	1.55222	#N/A	#N/A	#N/A	NA	NA	NA	NA	NA	NA
AHNAK	GPGVDLPSVNLsMPK-61743954-Phospho (ST)(12)	NA	NA	NA	NA	NA	NA	18.2946	NA	NA	NA	NA	NA
AHNAK	GPGVDLPSVNLsmPK-61743954-Phospho (ST)(12);Oxidation (M)(13)	NA	NA	NA	NA	NA	NA	14.0773	NA	NA	NA	NA	NA
AHNAK	GPHVDVsGPDIDIEGPEGK-61743954-Phospho (ST)(7)	#N/A	#N/A	#N/A	NA	NA	7.43929	NA	NA	NA	NA	NA	NA
AHNAK	GPQITGPsLEGDLGLK-61743954-Phospho (ST)(8)	NA	3.71093	3.07543	3.58587	NA	NA	NA	NA	NA	9.48736	NA	NA
AHNAK	GPQVALKGsRVDIETPNLEGTLTGPR-61743954-Phospho (ST)(9)	NA	NA	NA	NA	NA	NA	3.2697	NA	NA	NA	NA	NA
AHNAK	GPsLDIDTPDVNIEGPEGK-61743954-Phospho (ST)(3)	NA	NA	11.1053	NA	NA	3.9796	NA	NA	NA	NA	NA	NA
AHNAK	GPSLDIDtPDVNIEGPEGK-61743954-Phospho (ST)(8)	NA	10.4678	14.1708	9.62862	NA	36.7313	74.573	NA	NA	14.8125	NA	NA
AHNAK	GPsLQGDLAVSGDIK-61743954-Phospho (ST)(3)	NA	NA	10.1311	7.5375	8.17126	NA	NA	NA	NA	NA	18.6661	NA
AHNAK	GsRVDIETPNLEGTLTGPR-61743954-Phospho (ST)(2)	NA	6.44678	52.3508	NA	NA	9.85673	129.936	2.1118	8.45256	NA	24.2581	NA
AHNAK	GSRVDIEtPNLEGTLTGPR-61743954-Phospho (ST)(8)	#N/A	#N/A	#N/A	7.29418	NA	NA	NA	NA	NA	NA	NA	NA
AHNAK	HRsNsFSDER-61743954-Phospho (ST)(3);Phospho (ST)(5)	NA	NA	NA	NA	NA	NA	NA	NA	NA	2.32274	NA	NA
AHNAK	IDVTAPDVsIEEPEGK-61743954-Phospho (ST)(9)	#N/A	#N/A	#N/A	1.04697	NA	NA	NA	NA	NA	NA	NA	NA
AHNAK	IKGDmDIsVPK-61743954-Oxidation (M)(5);Phospho (ST)(8)	#N/A	#N/A	#N/A	2.19377	NA	NA	NA	NA	NA	NA	NA	NA
AHNAK	IKGDVPsVGLEGPDVDLQGPEAK-61743954-Phospho (ST)(7)	NA	NA	2.23734	#N/A	#N/A	#N/A	NA	NA	NA	NA	NA	NA
AHNAK	IsAPNVDFNLEGPK-61743954-Phospho (ST)(2)	49.3217	134.102	57.3475	173.694	171.794	361.54	758.878	179.47	62.805	297.347	238.609	87.2659
AHNAK	IsIPDVDLDLK-61743954-Phospho (ST)(2)	#N/A	#N/A	#N/A	0.419478	NA	4.86575	NA	NA	NA	NA	NA	NA
AHNAK	IsIPDVGLHLK-61743954-Phospho (ST)(2)	NA	NA	4.48071	5.32556	7.92876	13.6092	14.5379	NA	NA	13.2769	6.78422	NA
AHNAK	IsMPDFDLHLK-61743954-Phospho (ST)(2)	#N/A	#N/A	#N/A	NA	2.96322	20.0728	123.898	NA	16.7041	11.9728	7.8577	32.5081
AHNAK	IsmPDFDLHLK-61743954-Phospho (ST)(2);Oxidation (M)(3)	NA	0.916512	5.76411	3.41362	NA	1.67055	40.5986	NA	NA	3.90086	14.8384	NA
AHNAK	IsMPDIDLNLK-61743954-Phospho (ST)(2)	#N/A	#N/A	#N/A	NA	4.17211	13.7285	28.7724	NA	NA	NA	NA	6.26413
AHNAK	IsmPDIDLNLK-61743954-Phospho (ST)(2);Oxidation (M)(3)	NA	NA	6.25099	2.04771	NA	19.1012	30.5387	NA	NA	NA	NA	5.45858
AHNAK	IsMPDLDLHLK-61743954-Phospho (ST)(2)	#N/A	#N/A	#N/A	NA	1.4749	7.00283	37.1964	NA	NA	NA	NA	3.55408
AHNAK	ISmPDLDLHLKsPK-61743954-Oxidation (M)(3);Phospho (ST)(12)	20.9159	31.3062	49.2791	12.5829	9.8124	0	11.7415	16.9295	NA	43.107	80.4838	NA
AHNAK	ISMPDLDLHLKsPK-61743954-Phospho (ST)(12)	5.11325	48.8572	14.7496	10.3946	71.9801	34.2996	NA	NA	NA	52.9375	86.3944	NA
AHNAK	IsMPDVDLHLK-61743954-Phospho (ST)(2)	#N/A	#N/A	#N/A	NA	NA	9.03605	17.5531	NA	NA	NA	NA	NA
AHNAK	IsmPDVDLHLK-61743954-Phospho (ST)(2);Oxidation (M)(3)	#N/A	#N/A	#N/A	1.17978	NA	NA	NA	NA	NA	NA	NA	NA
AHNAK	IsMPDVGLNLK-61743954-Phospho (ST)(2)	#N/A	#N/A	#N/A	NA	2.94271	7.35899	20.7236	NA	NA	NA	NA	NA
AHNAK	ISmQDVDLSLGsPK-61743954-Oxidation (M)(3);Phospho (ST)(12)	19.7036	NA	8.21862	#N/A	#N/A	#N/A	NA	12.5302	6.30166	NA	11.819	NA
AHNAK	ISMQDVDLSLGsPK-61743954-Phospho (ST)(12)	14.8144	30.694	9.92262	7.75418	NA	7.69624	29.0587	32.5879	NA	53.0123	25.74	13.1418
AHNAK	ISMQDVDLsLGSPK-61743954-Phospho (ST)(9)	#N/A	#N/A	#N/A	NA	20.6861	NA	NA	NA	NA	NA	NA	NA
AHNAK	ISmsEVDLNVAAPK-61743954-Oxidation (M)(3);Phospho (ST)(4)	47.9435	82.2939	NA	23.9682	71.7134	65.9347	136.466	NA	NA	NA	277.238	NA
AHNAK	IsMSEVDLNVAAPK-61743954-Phospho (ST)(2)	NA	13.5095	7.24434	7.55398	43.2926	52.8799	103.292	44.029	34.4936	83.6842	88.9796	28.5703
AHNAK	IsmSEVDLNVAAPK-61743954-Phospho (ST)(2);Oxidation (M)(3)	45.2354	NA	NA	95.7389	20.7419	35.2348	100.777	71.1759	48.5464	224.466	157.274	27.9444
AHNAK	ISMsEVDLNVAAPK-61743954-Phospho (ST)(4)	NA	8.87776	3.81032	1.88177	14.7105	8.3215	136.526	NA	18.6423	16.1484	17.349	11.0017
AHNAK	KGDRsPEPGQTWTR-55769541-Phospho (ST)(5)	19.5518	86.2615	72.5234	4.16286	67.1371	NA	NA	NA	NA	NA	NA	NA
AHNAK	LKsEDGVEGDLGETQSR-61743954-Phospho (ST)(3)	758.558	1022.52	286.787	714.836	504.741	330.447	10.4954	614.132	42.3696	4141.74	755.91	163.864
AHNAK	LPQFGIsTPGSDLHVNAK-61743954-Phospho (ST)(7)	NA	5.10197	NA	#N/A	#N/A	#N/A	NA	NA	NA	NA	NA	NA
AHNAK	LPSGSGAASPtGSAVDIR-61743954-Phospho (ST)(11)	NA	770.269	NA	#N/A	#N/A	#N/A	NA	NA	NA	NA	NA	NA
AHNAK	LPSGSGAASPtGsAVDIR-61743954-Phospho (ST)(11);Phospho (ST)(13)	#N/A	#N/A	#N/A	2.77152	NA	NA	NA	NA	NA	NA	NA	NA
AHNAK	LPSGSGAASPTGsAVDIR-61743954-Phospho (ST)(13)	#N/A	#N/A	#N/A	270.001	56.2702	NA	NA	NA	923.597	NA	983.009	698.945
AHNAK	LPsGSGAASPTGSAVDIR-61743954-Phospho (ST)(3)	277.979	390.009	226.165	1171.13	427.325	2273.73	41.5025	336.702	969.119	2343.98	829.152	578.985
AHNAK	LPsGSGAASPTGsAVDIR-61743954-Phospho (ST)(3);Phospho (ST)(13)	15.4522	NA	NA	27.1837	168.299	NA	236.278	NA	NA	NA	NA	199.692
AHNAK	LPsGsGAASPTGSAVDIR-61743954-Phospho (ST)(3);Phospho (ST)(5)	NA	19.721	NA	#N/A	#N/A	#N/A	NA	NA	NA	81.5734	38.9506	NA
AHNAK	LPsGSGAAsPTGSAVDIR-61743954-Phospho (ST)(3);Phospho (ST)(9)	101.575	1474.86	1219.51	424.191	574.221	1272.57	219.833	382.574	296.336	1389.27	938.634	200.03
AHNAK	LPSGsGAASPTGSAVDIR-61743954-Phospho (ST)(5)	#N/A	#N/A	#N/A	59.9632	NA	117.034	NA	NA	NA	NA	NA	NA
AHNAK	LPSGsGAASPtGSAVDIR-61743954-Phospho (ST)(5);Phospho (ST)(11)	NA	NA	0	#N/A	#N/A	#N/A	NA	NA	NA	NA	NA	NA
AHNAK	LPSGsGAASPTGsAVDIR-61743954-Phospho (ST)(5);Phospho (ST)(13)	NA	31.0791	NA	#N/A	#N/A	#N/A	NA	NA	NA	NA	NA	NA
AHNAK	LPSGsGAAsPTGSAVDIR-61743954-Phospho (ST)(5);Phospho (ST)(9)	113.208	137.662	79.0213	239.375	25.1628	46.4981	10.0549	435.519	295.973	NA	NA	8.05879
AHNAK	LPSGsGAAsPtGSAVDIR-61743954-Phospho (ST)(5);Phospho (ST)(9);Phospho (ST)(11)	NA	NA	NA	NA	NA	NA	78.2037	NA	NA	NA	NA	NA
AHNAK	LPSGsGAAsPTGsAVDIR-61743954-Phospho (ST)(5);Phospho (ST)(9);Phospho (ST)(13)	#N/A	#N/A	#N/A	NA	NA	4.84066	65.9656	NA	NA	NA	NA	NA
AHNAK	LPSGSGAAsPTGSAVDIR-61743954-Phospho (ST)(9)	1827.01	877.91	1242.49	2183.2	1363.89	711.81	25.0513	4424.38	1007.92	1126.55	1038.43	760.99
AHNAK	LPSGSGAAsPtGSAVDIR-61743954-Phospho (ST)(9);Phospho (ST)(11)	#N/A	#N/A	#N/A	NA	NA	31.4896	NA	NA	NA	NA	NA	NA
AHNAK	LPSGSGAAsPTGsAVDIR-61743954-Phospho (ST)(9);Phospho (ST)(13)	NA	NA	144.167	73.5039	NA	NA	9.67991	NA	23.4311	18.2378	NA	NA
AHNAK	LQGSGVSLAsK-61743954-Phospho (ST)(10)	#N/A	#N/A	#N/A	NA	40.0306	NA	NA	NA	NA	NA	NA	NA
AHNAK	LQGsGVSLASK-61743954-Phospho (ST)(4)	NA	2.31031	NA	1.94538	NA	NA	NA	NA	NA	NA	NA	NA
AHNAK	LQGSGVSLAsKK-61743954-Phospho (ST)(10)	NA	20.0451	NA	2.77207	8.10664	NA	NA	NA	NA	NA	NA	NA
AHNAK	LSGPsLK-61743954-Phospho (ST)(5)	4.01295	5.2253	NA	NA	1.71624	NA	NA	NA	NA	NA	NA	NA
AHNAK	mEGGGAEVHAQLPsLEGDLR-61743954-Oxidation (M)(1);Phospho (ST)(14)	#N/A	#N/A	#N/A	8.54928	NA	NA	NA	NA	NA	NA	NA	NA
AHNAK	MEGGGAEVHAQLPsLEGDLR-61743954-Phospho (ST)(14)	NA	NA	NA	NA	NA	NA	NA	NA	NA	13.5259	13.019	NA
AHNAK	MPFLSIsSPK-61743954-Phospho (ST)(7)	NA	NA	NA	NA	NA	NA	8.62076	NA	NA	NA	17.4073	NA
AHNAK	MPFLSISsPK-61743954-Phospho (ST)(8)	12.6327	80.2084	13.4612	26.7057	14.6149	27.1933	29.1065	NA	NA	10.0976	NA	NA
AHNAK	mPsLEISAPK-61743954-Oxidation (M)(1);Phospho (ST)(3)	NA	NA	6.76751	0	NA	NA	NA	NA	NA	NA	NA	NA
AHNAK	MPsLEISAPK-61743954-Phospho (ST)(3)	#N/A	#N/A	#N/A	2.8611	NA	NA	NA	6.95014	NA	17.4433	12.5446	NA
AHNAK	msLPDVDLDLK-61743954-Oxidation (M)(1);Phospho (ST)(2)	#N/A	#N/A	#N/A	8.28291	NA	NA	NA	NA	NA	NA	NA	NA
AHNAK	MsLPDVDLDLK-61743954-Phospho (ST)(2)	#N/A	#N/A	#N/A	NA	5.19381	13.5086	19.1872	NA	NA	NA	NA	NA
AHNAK	mYFPDVEFDIKsPK-61743954-Oxidation (M)(1);Phospho (ST)(12)	4.76298	10.8324	16.7389	1.37977	NA	NA	NA	NA	NA	NA	NA	NA
AHNAK	MYFPDVEFDIKsPK-61743954-Phospho (ST)(12)	NA	13.1017	5.32424	0.641926	8.56215	12.8532	30.9754	NA	NA	18.9555	25.8511	NA
AHNAK	RVtAYTVDVTGR-61743954-Phospho (ST)(3)	NA	NA	9.33901	21.2983	NA	29.9976	NA	NA	NA	34.3139	43.0727	NA
AHNAK	sEDGVEGDLGETQSR-61743954-Phospho (ST)(1)	#N/A	#N/A	#N/A	1.54086	NA	NA	NA	NA	NA	NA	NA	NA
AHNAK	SNsFSDER-61743954-Phospho (ST)(3)	NA	NA	NA	NA	NA	NA	NA	0	0	NA	NA	0
AHNAK	sPEPGQTWTR-55769541-Phospho (ST)(1)	148.24	209.856	103.327	213.108	90.8876	NA	NA	0	4.7023	NA	12.2498	4.73109
AHNAK	sPQISmSDIDLNLK-61743954-Phospho (ST)(1);Oxidation (M)(6)	NA	NA	4.73782	#N/A	#N/A	#N/A	NA	NA	NA	NA	NA	NA
AHNAK	SPQISMsDIDLNLK-61743954-Phospho (ST)(7)	NA	NA	NA	NA	NA	NA	16.3163	NA	NA	NA	NA	NA
AHNAK	SsKAsLGsLEGEAEAEASSPK-61743954-Phospho (ST)(2);Phospho (ST)(5);Phospho (ST)(8)	#N/A	#N/A	#N/A	NA	NA	2.39951	NA	NA	NA	NA	NA	NA
AHNAK	SsKASLGsLEGEAEAEASSPK-61743954-Phospho (ST)(2);Phospho (ST)(8)	NA	NA	NA	NA	NA	NA	12.6096	NA	NA	NA	NA	NA
AHNAK	SSKAsLGsLEGEAEAEASSPK-61743954-Phospho (ST)(5);Phospho (ST)(8)	#N/A	#N/A	#N/A	NA	NA	19.0625	0	NA	NA	NA	NA	NA
AHNAK	tPEMIIQKPK-61743954-Phospho (ST)(1)	2.44914	7.78348	1.87058	1.31553	NA	NA	NA	NA	NA	NA	2.86238	NA
AHNAK	tPEmIIQKPK-61743954-Phospho (ST)(1);Oxidation (M)(4)	4.72144	NA	3.17092	2.38659	NA	NA	NA	NA	NA	NA	NA	NA
AHNAK	TPSFGISAPQVsIPDVNVNLK-61743954-Phospho (ST)(12)	#N/A	#N/A	#N/A	0.181912	NA	NA	NA	NA	NA	NA	NA	NA
AHNAK	TVIRLPSGSGAAsPTGSAVDIR-61743954-Phospho (ST)(13)	NA	NA	0	#N/A	#N/A	#N/A	4.51426	NA	NA	NA	NA	NA
AHNAK	TVIRLPSGsGAASPTGSAVDIR-61743954-Phospho (ST)(9)	NA	NA	NA	NA	NA	NA	NA	NA	NA	1.75369	NA	NA
AHNAK	VDIDtPDIDIHGPEGK-61743954-Phospho (ST)(5)	23.2638	551.368	451.741	188.587	46.571	804.146	1586.4	51.8389	64.5766	416.482	413.593	113.977
AHNAK	VDIDtPDINIEGSEGK-61743954-Phospho (ST)(5)	NA	21.4941	53.9278	37.8037	NA	34.7099	173.98	NA	NA	0	32.1881	9.85155
AHNAK	VDIETPNLEGtLTGPR-61743954-Phospho (ST)(11)	NA	NA	61.5858	10.6076	NA	NA	NA	NA	NA	NA	25.606	NA
AHNAK	VDIETPNLEGTLtGPR-61743954-Phospho (ST)(13)	#N/A	#N/A	#N/A	3.01697	NA	NA	NA	NA	NA	NA	NA	NA
AHNAK	VDIEtPNLEGTLTGPR-61743954-Phospho (ST)(5)	104.537	113.633	77.1687	7.18623	NA	16.6077	42.3161	NA	NA	NA	40.4713	NA
AHNAK	VDINtPDVDVHGPDWHLK-61743954-Phospho (ST)(5)	3.19315	140.31	31.3171	24.0518	13.06	65.9644	138.188	7.55117	18.4376	51.5225	22.2289	22.8735
AHNAK	VDVEVPDVsLEGPEGK-61743954-Phospho (ST)(9)	#N/A	#N/A	#N/A	NA	NA	4.93555	NA	NA	NA	NA	NA	NA
AHNAK	VEAPSLDVHmDsPDINIEGPDVK-61743954-Oxidation (M)(10);Phospho (ST)(12)	NA	88.7641	46.9119	73.3349	NA	65.2254	41.0416	NA	NA	NA	NA	14.1577
AHNAK	VEAPSLDVHMDsPDINIEGPDVK-61743954-Phospho (ST)(12)	NA	13.9847	NA	NA	NA	43.5768	62.1939	NA	NA	NA	NA	NA
AHNAK	VEAPsLDVHMDSPDINIEGPDVK-61743954-Phospho (ST)(5)	#N/A	#N/A	#N/A	3.02945	2.59961	NA	NA	NA	NA	1.57469	NA	NA
AHNAK	VEAPsLDVHmDSPDINIEGPDVK-61743954-Phospho (ST)(5);Oxidation (M)(10)	NA	56.4578	40.5426	#N/A	#N/A	#N/A	NA	NA	NA	NA	NA	NA
AHNAK	VEsDLKGPEVDIEGPEGK-61743954-Phospho (ST)(3)	NA	NA	5.42933	8.27603	13.2479	23.9261	24.8948	NA	NA	30.3309	NA	34.1916
AHNAK	VEsEIKVPDVELK-61743954-Phospho (ST)(3)	NA	NA	0	NA	NA	4.38601	51.7103	NA	NA	NA	NA	8.01634
AHNAK	VGIDtPDIDIHGPEGK-61743954-Phospho (ST)(5)	380.7	1021.97	600.401	193.422	102.342	564.929	365.077	17.7309	42.8303	10.2477	86.5503	71.1116
AHNAK	VHAPGLNLsGVGGK-61743954-Phospho (ST)(9)	#N/A	#N/A	#N/A	NA	NA	0.738333	0.934978	NA	NA	NA	NA	0.910553
AHNAK	VKtPEMIIQKPK-61743954-Phospho (ST)(3)	10.5921	28.0476	11.8262	NA	12.2043	38.8026	NA	19.7823	8.90955	22.4665	72.9752	7.15089
AHNAK	VKtPEmIIQKPK-61743954-Phospho (ST)(3);Oxidation (M)(6)	41.0837	25.9661	33.0184	21.9055	3.47359	13.5293	NA	14.6619	NA	NA	69.5997	NA
AHNAK	VKtPSFGISAPQVSIPDVNVNLK-61743954-Phospho (ST)(3)	NA	NA	NA	NA	NA	NA	25.3044	NA	NA	NA	NA	NA
AHNAK	VKTPsFGISAPQVSIPDVNVNLK-61743954-Phospho (ST)(5)	NA	13.3361	NA	0	NA	NA	NA	NA	NA	NA	NA	NA
AHNAK	VKTPSFGIsAPQVSIPDVNVNLK-61743954-Phospho (ST)(9)	#N/A	#N/A	#N/A	NA	NA	5.80635	NA	NA	NA	NA	NA	NA
AHNAK	VQtPEVDVK-61743954-Phospho (ST)(3)	2.22856	7.50932	6.27253	4.53782	NA	NA	NA	NA	NA	NA	NA	NA
AHNAK	VsAPEVSVGHK-61743954-Phospho (ST)(2)	3.45958	NA	1.43202	7.53745	5.20487	NA	NA	NA	NA	0	NA	NA
AHNAK	VSAPEVsVGHK-61743954-Phospho (ST)(7)	NA	NA	0	0.693744	NA	NA	NA	NA	NA	NA	NA	NA
AHNAK	VsGPDLDLNLK-61743954-Phospho (ST)(2)	#N/A	#N/A	#N/A	1.84516	NA	0	9.32406	NA	NA	NA	NA	NA
AHNAK	VSmPDVELNLKsPK-61743954-Oxidation (M)(3);Phospho (ST)(12)	67.2828	75.1654	45.3222	25.9184	9.85999	30.1472	NA	26.3974	NA	70.1132	87.2427	NA
AHNAK	VSMPDVELNLKsPK-61743954-Phospho (ST)(12)	NA	NA	3.50706	4.336	21.3496	25.0822	102.527	9.79193	5.31522	61.0153	39.486	NA
AHNAK	VSVGAPDLSLEASEGsIK-61743954-Phospho (ST)(16)	NA	9.98243	20.3788	47.7943	4.8148	38.1429	70.65	NA	NA	17.7666	34.7724	29.641
AHNAK	VsVGAPDLSLEASEGSIK-61743954-Phospho (ST)(2)	NA	NA	NA	NA	NA	NA	NA	NA	NA	NA	6.23593	NA
AHNAK	VSVGAPDLSLEASEGsIKLPK-61743954-Phospho (ST)(16)	NA	NA	NA	NA	NA	NA	62.0358	NA	NA	NA	NA	NA
AHNAK2	ADVmtPVVEVSLPSmEVDVEAPGAK-156766050-Oxidation (M)(4);Phospho (ST)(5);Oxidation (M)(15)	NA	NA	2.74103	#N/A	#N/A	#N/A	NA	NA	NA	NA	NA	NA
AHNAK2	AGVLEELGPWGDsLEETGAATGSR-156766050-Phospho (ST)(13)	#N/A	#N/A	#N/A	3.95703	NA	NA	NA	NA	NA	NA	NA	NA
AHNAK2	DAHDVSPTStDTEAQLTVER-156766050-Phospho (ST)(10)	53.7608	67.1496	103.481	NA	118.354	NA	146.398	NA	NA	4.6971	NA	NA
AHNAK2	DAHDVSPTSTDtEAQLTVER-156766050-Phospho (ST)(12)	#N/A	#N/A	#N/A	NA	5.00672	NA	NA	NA	NA	NA	NA	NA
AHNAK2	DAHDVsPTSTDTEAQLTVER-156766050-Phospho (ST)(6)	241.386	297.249	42.3062	733.943	127.191	180.391	0	30.6055	18.6335	NA	33.7707	NA
AHNAK2	DAHDVsPTStDTEAQLTVER-156766050-Phospho (ST)(6);Phospho (ST)(10)	#N/A	#N/A	#N/A	70.6879	NA	NA	NA	NA	NA	NA	NA	NA
AHNAK2	DAHDVsPtSTDTEAQLTVER-156766050-Phospho (ST)(6);Phospho (ST)(8)	#N/A	#N/A	#N/A	NA	NA	3.96023	NA	NA	NA	NA	NA	NA
AHNAK2	DAHDVSPtSTDTEAQLTVER-156766050-Phospho (ST)(8)	110.681	271.457	221.384	964.663	121.397	1.88008	NA	1.69247	NA	180.796	NA	15.482
AHNAK2	DAHDVSPtStDTEAQLTVER-156766050-Phospho (ST)(8);Phospho (ST)(10)	#N/A	#N/A	#N/A	27.4873	NA	NA	NA	NA	NA	NA	NA	NA
AHNAK2	DAHDVSPtsTDTEAQLTVER-156766050-Phospho (ST)(8);Phospho (ST)(9)	NA	NA	5.88518	#N/A	#N/A	#N/A	NA	NA	NA	NA	NA	NA
AHNAK2	DAHDVSPTsTDTEAQLTVER-156766050-Phospho (ST)(9)	NA	NA	NA	NA	NA	NA	NA	30.6055	18.6335	NA	NA	NA
AHNAK2	EKEDTDVADGCREtPTK-156766050-Phospho (ST)(14)	NA	NA	9.02703	7.82984	NA	NA	NA	NA	NA	NA	NA	NA
AHNAK2	ESEIPTSEIQtPSYGFSLLK-156766050-Phospho (ST)(11)	NA	1.83382	NA	#N/A	#N/A	#N/A	NA	NA	NA	NA	NA	NA
AHNAK2	ESFsPEEKEEGELIGPVGTGLDSR-156766050-Phospho (ST)(4)	NA	11.8501	5.00482	#N/A	#N/A	#N/A	NA	NA	NA	NA	NA	NA
AHNAK2	FAFsTEKEPER-156766050-Phospho (ST)(4)	NA	NA	3.93525	#N/A	#N/A	#N/A	NA	NA	NA	NA	NA	NA
AHNAK2	FVFSVPQMAVPEGDLHAAVGAPVmSPLsPGER-156766050-Oxidation (M)(24);Phospho (ST)(28)	#N/A	#N/A	#N/A	0.515823	NA	NA	NA	NA	NA	NA	NA	NA
AHNAK2	FVFSVPQmAVPEGDLHAAVGAPVmSPLsPGER-156766050-Oxidation (M)(8);Oxidation (M)(24);Phospho (ST)(28)	#N/A	#N/A	#N/A	4.5814	NA	NA	NA	NA	NA	NA	NA	NA
AHNAK2	IPSLGWsPSK-156766050-Phospho (ST)(7)	#N/A	#N/A	#N/A	2.18207	NA	NA	NA	NA	NA	NA	NA	NA
AHNAK2	KPDAEVLTVEsPEEEAMTK-156766050-Phospho (ST)(11)	NA	15.8631	NA	NA	1.51027	7.23365	9.50959	NA	NA	NA	NA	NA
AHNAK2	KPDAEVLTVEsPEEEAmTK-156766050-Phospho (ST)(11);Oxidation (M)(17)	67.3372	51.8246	16.1638	48.7913	0	6.84383	NA	NA	NA	14.8417	NA	NA
AHNAK2	KPDAEVLTVESPEEEAMtK-156766050-Phospho (ST)(18)	NA	NA	NA	NA	NA	NA	NA	NA	NA	2.50639	NA	NA
AHNAK2	KPDAEVLtVESPEEEAMTK-156766050-Phospho (ST)(8)	NA	NA	1.20585	#N/A	#N/A	#N/A	NA	NA	NA	NA	NA	NA
AHNAK2	LDLTGPHFESSILsPCEDVTLTK-156766050-Phospho (ST)(14)	NA	29.0056	26.8281	11.5053	7.74026	NA	NA	NA	NA	13.555	NA	NA
AHNAK2	LGFSSsPTK-156766050-Phospho (ST)(6)	8.08017	2.99471	3.23066	9.22075	4.84955	NA	NA	NA	NA	NA	NA	NA
AHNAK2	LGFSSsPTKK-156766050-Phospho (ST)(6)	#N/A	#N/A	#N/A	23.4526	NA	NA	NA	NA	NA	NA	NA	NA
AHNAK2	LQmPsFK-156766050-Oxidation (M)(3);Phospho (ST)(5)	#N/A	#N/A	#N/A	1.56258	NA	NA	NA	NA	NA	NA	NA	NA
AHNAK2	LQMPsFK-156766050-Phospho (ST)(5)	#N/A	#N/A	#N/A	1.70721	NA	NA	NA	NA	NA	NA	NA	NA
AHNAK2	MPsFGASAPGK-156766050-Phospho (ST)(3)	NA	3.77478	NA	#N/A	#N/A	#N/A	NA	NA	NA	NA	NA	NA
AHNAK2	MPSFGmLsPGK-156766050-Oxidation (M)(6);Phospho (ST)(8)	NA	5.19188	NA	10.409	NA	NA	NA	NA	NA	NA	NA	NA
AHNAK2	MPSFGMLsPGK-156766050-Phospho (ST)(8)	NA	5.16314	NA	3.36563	3.77296	NA	NA	NA	NA	NA	NA	NA
AHNAK2	mPsFGVSAPGK-156766050-Oxidation (M)(1);Phospho (ST)(3)	10.7463	27.8858	55.6571	40.9548	NA	NA	NA	NA	NA	NA	NA	NA
AHNAK2	MPsFGVSAPGK-156766050-Phospho (ST)(3)	9.58455	NA	13.9975	37.8382	NA	27.6517	NA	NA	NA	24.8348	NA	NA
AHNAK2	MPSFGVsAPGKSmEDSVDVSAPK-156766050-Phospho (ST)(7);Oxidation (M)(13)	NA	NA	NA	NA	NA	NA	NA	NA	NA	NA	6.01429	NA
AHNAK2	mPsFGVSAPGR-156766050-Oxidation (M)(1);Phospho (ST)(3)	NA	3.16544	4.17837	#N/A	#N/A	#N/A	NA	NA	NA	NA	NA	NA
AHNAK2	MPsFGVSAPGR-156766050-Phospho (ST)(3)	NA	9.33234	3.53691	5.36167	1.33188	6.18926	NA	NA	NA	NA	NA	NA
AHNAK2	SHsSSEAYEPR-156766050-Phospho (ST)(3)	0	NA	NA	#N/A	#N/A	#N/A	NA	NA	NA	NA	NA	NA
AHNAK2	SKStEDGAELEEQK-156766050-Phospho (ST)(4)	#N/A	#N/A	#N/A	0	NA	NA	NA	NA	NA	NA	NA	NA
AHNAK2	TTDLSIQSPsADLEVQAGQVNVK-156766050-Phospho (ST)(10)	NA	5.5475	NA	#N/A	#N/A	#N/A	NA	NA	NA	NA	NA	NA
AHNAK2	TtDLSIQSPSADLEVQAGQVNVK-156766050-Phospho (ST)(2)	2.51505	NA	2.50021	9.47822	0.848726	NA	NA	NA	NA	NA	NA	NA
AHNAK2	VDLKsPQVDIK-156766050-Phospho (ST)(5)	NA	3.64174	0	11.1713	NA	NA	NA	NA	NA	NA	NA	NA
AHNAK2	VEVTSPNLDVsLPSmEVDIQAPGAK-156766050-Phospho (ST)(11);Oxidation (M)(15)	#N/A	#N/A	#N/A	NA	NA	3.69371	NA	NA	NA	NA	NA	NA
AHNAK2	VEVTsPNLDVSLPSMEVDIQAPGAK-156766050-Phospho (ST)(5)	#N/A	#N/A	#N/A	NA	2.36975	NA	NA	NA	NA	NA	NA	NA
AHNAK2	VEVTsPNLDVSLPSmEVDIQAPGAK-156766050-Phospho (ST)(5);Oxidation (M)(15)	NA	13.5933	NA	4.23226	NA	NA	NA	NA	NA	NA	NA	NA
AHSA1	EAMGIyISTLKTEFtQGmILPTMNGESVDPVGQPALK-6912280-Phospho (Y)(6);Phospho (ST)(15);Oxidation (M)(18)	NA	NA	6.42153	#N/A	#N/A	#N/A	NA	NA	NA	NA	NA	NA
AHSG	CDSSPDsAEDVR-156523970-Phospho (ST)(7)	NA	NA	NA	NA	NA	NA	NA	NA	0	NA	NA	NA
AHSG	CDSSPDsAEDVRK-156523970-Phospho (ST)(7)	137.425	NA	NA	0	19.5964	1.61954	NA	15.3429	3.42583	NA	13.3238	7.94447
AHSG	HTFmGVVSLGSPsGEVSHPR-156523970-Oxidation (M)(4);Phospho (ST)(13)	10.5054	3.50917	9.90311	7.63649	NA	10.9196	21.0657	22.5717	32.2622	30.3765	28.4712	41.4957
AHSG	HTFmGVVSLGSPSGEVsHPR-156523970-Oxidation (M)(4);Phospho (ST)(17)	#N/A	#N/A	#N/A	7.9437	NA	NA	NA	NA	NA	NA	NA	NA
AHSG	HTFMGVVSLGSPsGEVSHPR-156523970-Phospho (ST)(13)	#N/A	#N/A	#N/A	8.61752	NA	30.5913	44.3919	61.0261	52.8736	53.7791	55.04	32.1077
AIDA	ILAPGEEENLEFEEDEEEGGAGAGsPDSFPAR-124248539-Phospho (ST)(25)	#N/A	#N/A	#N/A	NA	NA	162.994	NA	NA	NA	NA	316.953	NA
AIDA	LPsEPGMTLLTIR-124248539-Phospho (ST)(3)	#N/A	#N/A	#N/A	NA	NA	6.4956	NA	NA	NA	NA	NA	NA
AIF1	YSsDEDLPSK-14574568-Phospho (ST)(3)	3.73005	NA	NA	11.1125	0	NA	NA	NA	NA	NA	NA	NA
AIF1	YSsDEDLPSKLEGFK-14574568-Phospho (ST)(3)	#N/A	#N/A	#N/A	1.40105	NA	NA	NA	5.13309	4.22038	NA	6.8463	NA
AIF1L	ANEsSPKPVGPPPER-13899241-Phospho (ST)(4)	NA	NA	1.28973	#N/A	#N/A	#N/A	NA	NA	NA	NA	NA	NA
AIF1L	ANESsPKPVGPPPER-13899241-Phospho (ST)(5)	1.96598	2.83608	NA	1.95591	NA	NA	NA	NA	NA	NA	NA	NA
AIFM1	SLsAIDR-195927006-Phospho (ST)(3)	#N/A	#N/A	#N/A	5.91818	3.25377	NA	NA	NA	1.30672	NA	NA	NA
AIM1	AALDGGVASAAsPESKPSPGTK-62988361-Phospho (ST)(12)	4.4296	8.98797	2.74524	6.4427	9.5296	NA	NA	NA	NA	NA	NA	NA
AIM1	AALDGGVASAASPESKPsPGTK-62988361-Phospho (ST)(18)	NA	8.98797	2.74524	11.2925	NA	NA	NA	NA	NA	NA	NA	NA
AIM1	AALDGGVASAASPESKPSPGtK-62988361-Phospho (ST)(21)	4.4296	NA	NA	#N/A	#N/A	#N/A	NA	NA	NA	NA	NA	0
AIM1	DTCVQsPISSFPCTDLK-62988361-Phospho (ST)(6)	13.6435	14.0607	7.726	11.5318	NA	NA	19.6717	NA	NA	NA	NA	NA
AIM1	LLEKEDsEAADSK-62988361-Phospho (ST)(7)	NA	0	NA	0	NA	NA	NA	NA	NA	NA	NA	NA
AIM1	mPLLELGGEtTPPLSTER-62988361-Oxidation (M)(1);Phospho (ST)(10)	34.4118	NA	NA	#N/A	#N/A	#N/A	NA	NA	NA	NA	NA	NA
AIM1	mPLLELGGETtPPLSTER-62988361-Oxidation (M)(1);Phospho (ST)(11)	67.7038	90.989	66.8056	55.7831	3.97778	9.41902	NA	NA	NA	NA	40.3396	NA
AIM1	MPLLELGGEtTPPLSTER-62988361-Phospho (ST)(10)	NA	39.0757	NA	#N/A	#N/A	#N/A	NA	4.55247	NA	NA	NA	NA
AIM1	MPLLELGGETtPPLSTER-62988361-Phospho (ST)(11)	3.2326	27.4198	6.57594	2.31282	15.1336	14.0834	37.2745	NA	8.72713	18.9518	10.7425	16.6163
AIM1	mPLLELGGEtTPPLStERSPEAVGSECPSR-62988361-Oxidation (M)(1);Phospho (ST)(10);Phospho (ST)(16)	#N/A	#N/A	#N/A	7.08231	NA	NA	NA	NA	NA	NA	NA	NA
AIM1	mPLLELGGEtTPPLSTERsPEAVGSECPSR-62988361-Oxidation (M)(1);Phospho (ST)(10);Phospho (ST)(19)	#N/A	#N/A	#N/A	6.84356	NA	NA	NA	NA	NA	NA	NA	NA
AIM1	mPLLELGGETtPPLSTERSPEAVGSECPSR-62988361-Oxidation (M)(1);Phospho (ST)(11)	3.97516	NA	NA	#N/A	#N/A	#N/A	NA	NA	NA	NA	NA	NA
AIM1	mPLLELGGETTPPLsTERSPEAVGSECPSR-62988361-Oxidation (M)(1);Phospho (ST)(15)	#N/A	#N/A	#N/A	9.49702	NA	NA	NA	NA	NA	NA	NA	NA
AIM1	mPLLELGGETTPPLStERSPEAVGSECPSR-62988361-Oxidation (M)(1);Phospho (ST)(16)	NA	NA	NA	NA	NA	NA	NA	NA	NA	NA	19.2136	NA
AIM1	mPLLELGGETTPPLSTERsPEAVGSECPSR-62988361-Oxidation (M)(1);Phospho (ST)(19)	NA	NA	6.15647	10.7743	NA	NA	NA	NA	NA	NA	NA	NA
AIM1	MPNsPAPHFAMPPIHEDHLEK-62988361-Phospho (ST)(4)	NA	6.62778	NA	#N/A	#N/A	#N/A	25.4797	NA	NA	NA	NA	NA
AIM1	RGsQKsTDSPGADAELPESAAR-62988361-Phospho (ST)(3);Phospho (ST)(6)	#N/A	#N/A	#N/A	1.86896	NA	NA	NA	NA	NA	NA	NA	NA
AIM1	RGsQKstDSPGADAELPESAAR-62988361-Phospho (ST)(3);Phospho (ST)(6);Phospho (ST)(7)	#N/A	#N/A	#N/A	NA	NA	11.6318	NA	NA	NA	NA	NA	NA
AIM1	RGsQKStDSPGADAELPESAAR-62988361-Phospho (ST)(3);Phospho (ST)(7)	#N/A	#N/A	#N/A	NA	NA	19.1938	NA	NA	NA	NA	NA	NA
AIM1	RGSQKStDsPGADAELPESAAR-62988361-Phospho (ST)(7);Phospho (ST)(9)	NA	NA	3.69453	#N/A	#N/A	#N/A	NA	NA	NA	NA	NA	NA
AIM1	RVPDPsPVTK-62988361-Phospho (ST)(6)	9.03174	17.0852	11.2289	0	NA	NA	NA	NA	NA	NA	NA	NA
AIM1	sFVLPVESTQDVSSQVIPESSEVR-62988361-Phospho (ST)(1)	#N/A	#N/A	#N/A	NA	1.45253	NA	NA	NA	NA	NA	NA	NA
AIM1	sLVLENVTDTAQDIPTTVDTK-62988361-Phospho (ST)(1)	NA	21.0853	NA	2.17276	NA	NA	NA	NA	NA	0	NA	NA
AIM1	sTDSPGADAELPESAAR-62988361-Phospho (ST)(1)	NA	9.06035	NA	NA	26.8799	NA	NA	NA	NA	NA	NA	NA
AIM1	StDSPGADAELPESAAR-62988361-Phospho (ST)(2)	113.918	84.3128	29.1352	52.4513	NA	17.7025	NA	NA	6.48119	NA	15.6094	13.924
AIM1	STDsPGADAELPESAAR-62988361-Phospho (ST)(4)	39.7556	NA	38.4526	43.8458	18.8829	5.3934	NA	NA	NA	NA	NA	9.64651
AIM1	VmPNsPQNGVLVK-62988361-Oxidation (M)(2);Phospho (ST)(5)	7.83886	3.95125	4.2229	#N/A	#N/A	#N/A	NA	NA	NA	NA	NA	NA
AIM1	VPDPsPVTK-62988361-Phospho (ST)(5)	4.80114	4.60142	1.90864	4.27646	NA	NA	NA	NA	NA	NA	NA	NA
AIM1	VTVsEEEILPATR-62988361-Phospho (ST)(4)	NA	2.50932	10.4335	2.30081	NA	NA	NA	NA	NA	NA	NA	NA
AIM1L	ACELWQVLGAPSSTELPLQTSQGQASVPSsPR-301069394-Phospho (ST)(30)	1.48519	7.88756	1.22203	0	NA	NA	NA	0	NA	NA	NA	NA
AIM1L	DVPSPGGLSAPssPR-301069394-Phospho (ST)(12);Phospho (ST)(13)	#N/A	#N/A	#N/A	0	NA	NA	NA	NA	NA	NA	NA	NA
AIM1L	DVPSPGGLSAPSsPR-301069394-Phospho (ST)(13)	159.999	78.9168	56.3307	99.385	13.3635	37.9452	NA	28.7416	16.7419	33.9498	90.4167	16.0961
AIM1L	DVPsPGGLSAPsSPR-301069394-Phospho (ST)(4);Phospho (ST)(12)	NA	NA	3.69149	#N/A	#N/A	#N/A	NA	NA	NA	NA	NA	NA
AIM1L	DVPsPGGLSAPSsPR-301069394-Phospho (ST)(4);Phospho (ST)(13)	#N/A	#N/A	#N/A	3.09102	NA	NA	NA	NA	NA	NA	NA	NA
AIM1L	EAStPEPLGTK-301069394-Phospho (ST)(4)	4.29942	NA	NA	#N/A	#N/A	#N/A	NA	NA	NA	NA	NA	NA
AIM1L	EPsPHPGVGLTSGSSR-301069394-Phospho (ST)(3)	NA	NA	3.24558	1.51125	NA	NA	NA	NA	NA	NA	9.12358	NA
AIM1L	EVVQGSGAPAALsPK-301069394-Phospho (ST)(13)	19.1384	16.0333	8.2361	9.23829	NA	NA	NA	NA	NA	NA	22.1268	NA
AIM1L	EVVQGSSASAASsPTWK-301069394-Phospho (ST)(13)	16.3159	NA	3.89169	#N/A	#N/A	#N/A	NA	5.97639	NA	NA	11.2749	NA
AIM1L	EVVQGSSASAASSPtWK-301069394-Phospho (ST)(15)	NA	8.42909	NA	8.40746	NA	NA	NA	NA	NA	NA	NA	NA
AIM1L	GPCAPAASsPTQK-301069394-Phospho (ST)(9)	4.50263	NA	NA	#N/A	#N/A	#N/A	NA	NA	NA	NA	NA	NA
AIM1L	GPGAPAASsPTQK-301069394-Phospho (ST)(9)	0	NA	NA	#N/A	#N/A	#N/A	NA	NA	NA	NA	NA	NA
AIM1L	GPGAPAASsPTR-301069394-Phospho (ST)(9)	6.68853	NA	NA	#N/A	#N/A	#N/A	NA	NA	NA	NA	NA	NA
AIM1L	GVQDSEGsPISSLTQK-301069394-Phospho (ST)(8)	NA	NA	NA	NA	NA	NA	NA	NA	NA	NA	0	NA
AIM1L	KDVPSPGGLSAPsSPR-301069394-Phospho (ST)(13)	NA	NA	NA	NA	NA	NA	NA	NA	NA	NA	0	NA
AIM1L	LETHVPsPGLTHPAK-301069394-Phospho (ST)(7)	12.4211	20.2857	1.75247	6.52585	NA	NA	NA	2.46096	NA	NA	6.34897	NA
AIM1L	msSSVTVRPVSSGEALPR-301069394-Oxidation (M)(1);Phospho (ST)(2)	0	NA	NA	2.07497	NA	NA	NA	NA	NA	NA	NA	NA
AIM1L	mVPPVVVGsPPGSPSR-301069394-Oxidation (M)(1);Phospho (ST)(9)	22.6266	15.5481	19.1528	24.4351	NA	NA	NA	NA	NA	NA	NA	NA
AIM1L	mVPPVVVGsPPGsPSR-301069394-Oxidation (M)(1);Phospho (ST)(9);Phospho (ST)(13)	NA	NA	22.8947	26.6316	NA	NA	NA	NA	NA	NA	NA	NA
AIM1L	mVPPVVVGsPPGSPsR-301069394-Oxidation (M)(1);Phospho (ST)(9);Phospho (ST)(15)	NA	NA	28.7789	#N/A	#N/A	#N/A	NA	NA	NA	NA	NA	NA
AIM1L	MVPPVVVGSPPGsPSR-301069394-Phospho (ST)(13)	NA	NA	NA	NA	NA	NA	16.2085	NA	NA	NA	NA	NA
AIM1L	MVPPVVVGSPPGSPsR-301069394-Phospho (ST)(15)	#N/A	#N/A	#N/A	6.84203	NA	NA	NA	NA	NA	NA	4.87818	NA
AIM1L	MVPPVVVGsPPGSPSR-301069394-Phospho (ST)(9)	1.62201	0	10.02	3.22499	NA	NA	NA	22.5011	NA	NA	NA	NA
AIM1L	VSPSPGGTPAPVPTGAEAStESQLVSDPTEGK-301069394-Phospho (ST)(20)	5.86658	NA	NA	#N/A	#N/A	#N/A	NA	NA	NA	NA	NA	NA
AIM1L	VSPSPGGtPAPVPTGAEASTESQLVSDPTEGK-301069394-Phospho (ST)(8)	NA	1.75226	NA	#N/A	#N/A	#N/A	NA	NA	NA	NA	NA	NA
AIP	TLHsDDEGTVLDDSR-201860300-Phospho (ST)(4)	#N/A	#N/A	#N/A	2.56959	NA	NA	NA	NA	NA	NA	NA	NA
AJUBA	GAQPGRHsVTGYGDCAVGAR-14249622-Phospho (ST)(8)	#N/A	#N/A	#N/A	NA	NA	10.7342	NA	NA	NA	NA	NA	NA
AJUBA	HsVTGYGDCAVGAR-14249622-Phospho (ST)(2)	#N/A	#N/A	#N/A	7.73832	NA	NA	NA	NA	NA	NA	NA	NA
AJUBA	HSVtGYGDCAVGAR-14249622-Phospho (ST)(4)	#N/A	#N/A	#N/A	NA	0	NA	NA	NA	NA	NA	NA	NA
AJUBA	HsYPPALGSPGALAGAGVGAAGPLER-14249622-Phospho (ST)(2)	#N/A	#N/A	#N/A	0.31875	NA	NA	NA	NA	NA	NA	NA	NA
AJUBA	HSYPPALGsPGALAGAGVGAAGPLER-14249622-Phospho (ST)(9)	#N/A	#N/A	#N/A	NA	3.25283	NA	NA	NA	NA	NA	NA	NA
AJUBA	LEPTAPALsPR-14249622-Phospho (ST)(9)	12.5476	8.17202	6.11441	85.0285	37.5545	21.735	NA	NA	NA	NA	NA	NA
AK1	YGYTHLsTGDLLR-4502011-Phospho (ST)(7)	NA	NA	NA	NA	NA	NA	NA	NA	NA	NA	5.57056	NA
AK1	YGYTHLStGDLLR-4502011-Phospho (ST)(8)	NA	NA	NA	NA	NA	NA	13.4873	NA	NA	5.67561	NA	NA
AKAP1	DKAItPPLPESTVPFSNGVLK-339275976-Phospho (ST)(5)	NA	NA	NA	NA	NA	NA	49.0635	10.6528	NA	14.4494	NA	NA
AKAP1	sESSGILPNTTDMR-339275976-Phospho (ST)(1)	NA	NA	NA	NA	NA	NA	NA	NA	NA	NA	4.56596	NA
AKAP1	sESSGILPNTTDmR-339275976-Phospho (ST)(1);Oxidation (M)(13)	1.42513	NA	NA	#N/A	#N/A	#N/A	NA	NA	NA	NA	NA	NA
AKAP1	SEsSGILPNTTDMR-339275976-Phospho (ST)(3)	#N/A	#N/A	#N/A	0	NA	6.7065	NA	NA	63.9741	37.2654	NA	51.9023
AKAP1	SEsSGILPNTTDmR-339275976-Phospho (ST)(3);Oxidation (M)(13)	NA	NA	NA	NA	NA	NA	NA	NA	NA	19.8798	9.47489	NA
AKAP1	SESsGILPNTTDmR-339275976-Phospho (ST)(4);Oxidation (M)(13)	#N/A	#N/A	#N/A	2.07299	NA	NA	NA	NA	NA	NA	NA	NA
AKAP1	SIPLECPLSsPK-339275976-Phospho (ST)(10)	NA	8.70761	0.147756	NA	0	28.3469	NA	30.0581	NA	NA	32.0079	NA
AKAP1	SLLSsPTK-339275976-Phospho (ST)(5)	4.01688	NA	NA	#N/A	#N/A	#N/A	NA	NA	NA	NA	NA	NA
AKAP1	TVLGPDTAEPATAEAAVAPPDAGLPLPGLPAEGsPPPK-339275976-Phospho (ST)(34)	1.01988	NA	NA	1.6544	9.65826	16.4485	4.01435	23.5431	29.7067	0	47.5244	44.3773
AKAP10	QSSLAEPVsPSK-21493033-Phospho (ST)(9)	#N/A	#N/A	#N/A	87.8916	NA	NA	NA	NA	NA	NA	NA	NA
AKAP10	QSSLAEPVsPSKK-21493033-Phospho (ST)(9)	#N/A	#N/A	#N/A	4.11878	4.81646	NA	NA	NA	NA	NA	NA	NA
AKAP11	KPEsPYGNLCDAPDSPRPVK-7706457-Phospho (ST)(4)	NA	NA	NA	NA	NA	NA	NA	0.72293	NA	NA	NA	NA
AKAP11	SSAFSPLGGCtPAECFCQTDIGGDR-7706457-Phospho (ST)(11)	NA	NA	NA	NA	NA	NA	NA	0	NA	NA	NA	NA
AKAP11	SSAFsPLGGCTPAECFCQTDIGGDR-7706457-Phospho (ST)(5)	#N/A	#N/A	#N/A	NA	0.526653	NA	NA	NA	2.26948	NA	NA	NA
AKAP11	SVsPTFLNPSDENLK-7706457-Phospho (ST)(3)	11.7413	12.1719	5.31236	30.2585	25.2402	31.0873	49.8666	36.8478	36.8061	47.4889	38.0647	44.5637
AKAP12	AItPQAQEELQK-21493022-Phospho (ST)(3)	#N/A	#N/A	#N/A	0.687124	NA	NA	NA	NA	NA	NA	NA	NA
AKAP12	DKETGTDGILAGSQEHDPGQGSsSPEQAGSPTEGEGVSTWESFK-21493022-Phospho (ST)(23)	#N/A	#N/A	#N/A	NA	NA	2.06075	NA	NA	NA	NA	NA	NA
AKAP12	EGVTPWAsFK-21493022-Phospho (ST)(8)	NA	5.8682	2.90696	9.84695	NA	13.4691	18.8357	NA	NA	56.1265	20.1506	18.9077
AKAP12	EGVTPWAsFKK-21493022-Phospho (ST)(8)	#N/A	#N/A	#N/A	NA	NA	28.5751	NA	NA	NA	59.2682	12.8978	NA
AKAP12	EQsHAEISPPAESGQAVEECKEEGEEK-21493022-Phospho (ST)(3)	#N/A	#N/A	#N/A	0	NA	NA	NA	NA	NA	NA	NA	NA
AKAP12	EVSsLEGSPPPCLGQEEAVCTK-21493022-Phospho (ST)(4)	NA	NA	NA	NA	NA	NA	NA	NA	NA	16.4695	NA	NA
AKAP12	LsAEYEKVELPSEEQVSGSQGPSEEKPAPLATEVFDEK-21493022-Phospho (ST)(2)	#N/A	#N/A	#N/A	0.440405	NA	8.93782	21.447	6.68454	4.97578	17.9482	NA	NA
AKAP12	LTAsEQAHPQEPAESAHEPR-21493022-Phospho (ST)(4)	NA	NA	NA	NA	NA	NA	NA	NA	NA	0	NA	NA
AKAP12	LTASEQAHPQEPAESAHEPRLsAEYEK-21493022-Phospho (ST)(22)	NA	NA	NA	NA	NA	NA	NA	0	NA	NA	NA	NA
AKAP12	RPsESDKEDELDK-21493022-Phospho (ST)(3)	55.0089	32.0845	NA	5.16334	NA	NA	NA	NA	NA	NA	NA	NA
AKAP12	RPsEsDKEDELDK-21493022-Phospho (ST)(3);Phospho (ST)(5)	NA	NA	NA	NA	NA	NA	NA	NA	NA	NA	2.70367	NA
AKAP12	RPSEsDKEDELDK-21493022-Phospho (ST)(5)	#N/A	#N/A	#N/A	NA	0	NA	NA	NA	NA	NA	NA	NA
AKAP12	RPsESDKEDELDKVK-21493022-Phospho (ST)(3)	8.93974	NA	0	7.58452	5.17717	4.85976	NA	NA	NA	59.1489	NA	NA
AKAP12	RPSEsDKEDELDKVK-21493022-Phospho (ST)(5)	NA	3.88901	NA	6.89337	NA	NA	NA	NA	NA	NA	0	NA
AKAP12	SAEsPTSPVTSETGSTFK-21493022-Phospho (ST)(4)	#N/A	#N/A	#N/A	4.02274	NA	16.5993	NA	NA	6.47753	11.3065	0	8.48692
AKAP12	SAEsPTsPVTSETGSTFK-21493022-Phospho (ST)(4);Phospho (ST)(7)	NA	NA	NA	NA	NA	NA	NA	NA	NA	18.1886	NA	NA
AKAP12	SAESPtSPVTSETGSTFK-21493022-Phospho (ST)(6)	NA	NA	NA	NA	NA	NA	NA	NA	NA	57.2753	NA	NA
AKAP12	SAESPTsPVTSETGSTFK-21493022-Phospho (ST)(7)	11.1957	7.64798	6.02291	10.8963	0	0	NA	NA	17.8552	NA	25.2352	10.0153
AKAP12	sPPSPVER-21493022-Phospho (ST)(1)	NA	NA	NA	NA	NA	NA	NA	NA	5.11998	NA	NA	NA
AKAP12	VELPsEEQVSGSQGPSEEKPAPLATEVFDEK-21493022-Phospho (ST)(5)	#N/A	#N/A	#N/A	NA	NA	13.0309	25.0209	NA	12.375	11.0449	35.543	NA
AKAP13	AAGALLTEGEACHMSLSsPELGPLTK-21493029-Phospho (ST)(18)	#N/A	#N/A	#N/A	NA	NA	5.65377	NA	NA	NA	NA	NA	NA
AKAP13	AAGALLtEGEACHMSLSSPELGPLTK-21493029-Phospho (ST)(7)	#N/A	#N/A	#N/A	NA	NA	1.80057	NA	NA	NA	NA	NA	NA
AKAP13	AAGALLtEGEACHmSLSSPELGPLTK-21493029-Phospho (ST)(7);Oxidation (M)(14)	#N/A	#N/A	#N/A	6.31225	NA	NA	NA	NA	NA	NA	NA	NA
AKAP13	AEtFGGFDSHQMNASK-21493029-Phospho (ST)(3)	#N/A	#N/A	#N/A	NA	NA	43.1415	NA	NA	5.47925	NA	9.26733	28.8245
AKAP13	AEtFGGFDSHQmNASK-21493029-Phospho (ST)(3);Oxidation (M)(12)	#N/A	#N/A	#N/A	9.73968	NA	NA	NA	NA	NA	8.23213	11.2755	NA
AKAP13	DEDEGIPsENEEEKK-21493029-Phospho (ST)(8)	#N/A	#N/A	#N/A	3.35357	NA	NA	NA	NA	NA	NA	NA	NA
AKAP13	DmAECSTPLPEDCsPTHSPR-21493029-Oxidation (M)(2);Phospho (ST)(14)	NA	NA	NA	NA	NA	NA	NA	NA	NA	NA	12.367	NA
AKAP13	DMAECSTPLPEDCSPtHSPR-21493029-Phospho (ST)(16)	NA	NA	NA	NA	NA	NA	NA	NA	NA	NA	10.4016	NA
AKAP13	DRQSLDGFYsHGmGAEGR-21493029-Phospho (ST)(10);Oxidation (M)(13)	#N/A	#N/A	#N/A	0	NA	NA	NA	NA	NA	NA	NA	NA
AKAP13	DRQsLDGFYSHGMGAEGR-21493029-Phospho (ST)(4)	#N/A	#N/A	#N/A	NA	NA	5.58679	NA	NA	3.24417	NA	0	NA
AKAP13	DRQsLDGFYSHGmGAEGR-21493029-Phospho (ST)(4);Oxidation (M)(13)	#N/A	#N/A	#N/A	11.1013	NA	NA	NA	NA	NA	NA	NA	NA
AKAP13	ELVPDQAVISDSTFSLANsPGSESVTK-21493029-Phospho (ST)(19)	#N/A	#N/A	#N/A	1.20168	NA	NA	0	16.6435	NA	NA	13.6968	NA
AKAP13	ELVPDQAVISDSTFSLANSPGsESVTK-21493029-Phospho (ST)(22)	#N/A	#N/A	#N/A	NA	NA	10.2838	NA	NA	NA	NA	NA	NA
AKAP13	FLSHsTDSLNK-21493029-Phospho (ST)(5)	#N/A	#N/A	#N/A	2.4403	NA	NA	NA	NA	NA	NA	NA	NA
AKAP13	GSLQAHDTSsLPTVIMR-21493029-Phospho (ST)(10)	#N/A	#N/A	#N/A	NA	NA	7.02404	NA	4.44423	NA	NA	6.48339	NA
AKAP13	GsLQAHDTSSLPTVIMR-21493029-Phospho (ST)(2)	#N/A	#N/A	#N/A	NA	1.48004	NA	NA	NA	NA	NA	NA	NA
AKAP13	HsSHGSDVSLSQILKPNR-21493029-Phospho (ST)(2)	NA	NA	NA	NA	NA	NA	NA	NA	NA	NA	NA	0
AKAP13	HSsHGSDVSLSQILKPNR-21493029-Phospho (ST)(3)	#N/A	#N/A	#N/A	NA	NA	1.4909	18.5578	NA	NA	NA	NA	NA
AKAP13	HSSHGsDVSLSQILKPNR-21493029-Phospho (ST)(6)	#N/A	#N/A	#N/A	NA	NA	0	17.038	NA	13.1315	20.374	NA	12.2034
AKAP13	IPSFFPSPEEPPsPSAPSIAK-21493029-Phospho (ST)(13)	14.1933	27.6191	18.3326	8.15127	21.3238	120.211	111.675	19.8059	32.7192	67.7138	43.8517	43.4932
AKAP13	LSSSEETESTQCCPGSPVAQTEsPCDLSSIVEEENTDR-21493029-Phospho (ST)(23)	NA	0	NA	#N/A	#N/A	#N/A	0	9.50674	NA	NA	NA	0
AKAP13	LSSsEETESTQCCPGSPVAQTESPCDLSSIVEEENTDR-21493029-Phospho (ST)(4)	#N/A	#N/A	#N/A	3.79131	2.83504	0	NA	NA	0	NA	NA	NA
AKAP13	QsPECENFLDVGLGR-21493029-Phospho (ST)(2)	#N/A	#N/A	#N/A	NA	NA	3.57627	NA	NA	NA	NA	NA	NA
AKAP13	SAINEVEILQGLVsGNLGGTLGPTVSSPIEQDVVGPVSLPR-21493029-Phospho (ST)(14)	#N/A	#N/A	#N/A	NA	NA	0.168998	NA	NA	NA	NA	NA	NA
AKAP13	SAINEVEILQGLVSGNLGGtLGPTVSSPIEQDVVGPVSLPR-21493029-Phospho (ST)(20)	#N/A	#N/A	#N/A	NA	NA	2.09805	NA	NA	NA	NA	NA	NA
AKAP13	SAINEVEILQGLVSGNLGGTLGPtVSSPIEQDVVGPVSLPR-21493029-Phospho (ST)(24)	NA	NA	NA	NA	NA	NA	NA	NA	NA	NA	1.89973	NA
AKAP13	SAINEVEILQGLVSGNLGGTLGPTVSsPIEQDVVGPVSLPR-21493029-Phospho (ST)(27)	NA	NA	0	#N/A	#N/A	#N/A	NA	NA	NA	NA	NA	NA
AKAP13	sAVLLVDETATTPIFANR-21493029-Phospho (ST)(1)	#N/A	#N/A	#N/A	0.774648	1.37521	7.06277	13.9233	4.28942	2.46878	10.0624	5.57288	0
AKAP13	sFSLEGLTGGAGVGNKPSSSLEVSSANAEELR-21493029-Phospho (ST)(1)	#N/A	#N/A	#N/A	17.1215	NA	NA	NA	NA	NA	88.2506	NA	NA
AKAP13	SFsLEGLTGGAGVGNKPSSSLEVSSANAEELR-21493029-Phospho (ST)(3)	NA	14.3389	12.9927	5.64766	27.7828	53.0275	115.901	81.3809	60.4409	NA	103.662	92.8902
AKAP13	SGSLDSELSVsPK-21493029-Phospho (ST)(11)	9.7051	NA	5.05008	24.4789	17.4197	20.3815	17.3065	28.7993	28.3386	29.527	32.5831	30.7262
AKAP13	SGsLDSELSVSPK-21493029-Phospho (ST)(3)	#N/A	#N/A	#N/A	3.52758	NA	NA	NA	NA	NA	14.1265	4.96071	7.14602
AKAP13	SGSLDSELsVSPK-21493029-Phospho (ST)(9)	NA	NA	NA	NA	NA	NA	NA	NA	NA	NA	15.7523	NA
AKAP13	SLsRPSSLIEQEK-21493029-Phospho (ST)(3)	NA	4.58441	NA	NA	8.02443	51.6518	NA	NA	47.3406	98.6544	13.7521	28.5247
AKAP13	SLSRPSsLIEQEK-21493029-Phospho (ST)(7)	#N/A	#N/A	#N/A	9.05863	16.9874	NA	NA	7.61684	NA	NA	15.2229	NA
AKAP13	VDSLVsLSEEDLESDQR-21493029-Phospho (ST)(6)	#N/A	#N/A	#N/A	NA	NA	0	NA	NA	NA	NA	NA	NA
AKAP17A	LLsILLSK-41152097-Phospho (ST)(3)	#N/A	#N/A	#N/A	NA	NA	1.10988	6.3877	NA	0	2.98919	1.25772	NA
AKAP17A	VVPEDGsPEKR-41152097-Phospho (ST)(7)	2.01739	NA	NA	#N/A	#N/A	#N/A	NA	NA	NA	NA	NA	NA
AKAP2	DALGDSLQVPVsPSSTTSSR-211971074-Phospho (ST)(12)	7.20904	11.6741	4.85183	18.9017	16.1567	41.7981	42.6609	15.2101	18.0882	48.6809	72.6787	39.0101
AKAP2	DALGDSLQVPVSPsSTTSSR-211971074-Phospho (ST)(14)	#N/A	#N/A	#N/A	13.3755	NA	NA	NA	NA	NA	NA	NA	NA
AKAP2	DALGDSLQVPVSPSSTTSsR-211971074-Phospho (ST)(19)	#N/A	#N/A	#N/A	NA	12.9641	NA	12.8153	NA	NA	NA	NA	NA
AKAP2	DGAEQQGPEATVEEAEAAAFGSEKPQSmFEPPQVSsPVQEK-211971074-Oxidation (M)(28);Phospho (ST)(36)	#N/A	#N/A	#N/A	NA	NA	0	NA	NA	0	17.8222	NA	NA
AKAP2	DGAEQQGPEATVEEAEAAAFGsEKPQSmFEPPQVSSPVQEK-211971074-Phospho (ST)(22);Oxidation (M)(28)	NA	NA	NA	NA	NA	NA	NA	NA	NA	NA	5.69585	NA
AKAP2	DGAEQQGPEATVEEAEAAAFGSEKPQSMFEPPQVsSPVQEK-211971074-Phospho (ST)(35)	NA	NA	NA	NA	NA	NA	NA	NA	NA	NA	NA	0
AKAP2	QVLQSTQsPR-211971074-Phospho (ST)(8)	8.97641	NA	NA	#N/A	#N/A	#N/A	NA	NA	NA	NA	NA	NA
AKAP2	sPGALETPSAAGSQGNTASQGK-211971074-Phospho (ST)(1)	#N/A	#N/A	#N/A	5.8489	NA	NA	NA	9.55111	NA	NA	44.8706	NA
AKAP2	SVNVsLTQEELDSGLDELSVR-211971074-Phospho (ST)(5)	#N/A	#N/A	#N/A	NA	NA	2.99049	NA	NA	NA	NA	NA	NA
AKAP2	TLsMIEEEIR-211971074-Phospho (ST)(3)	#N/A	#N/A	#N/A	NA	NA	4.71165	29.2921	4.09069	3.3318	18.1687	12.7812	7.18826
AKAP2	TLsmIEEEIR-211971074-Phospho (ST)(3);Oxidation (M)(4)	#N/A	#N/A	#N/A	4.05945	NA	NA	4.92252	NA	NA	10.6082	16.8983	NA
AKAP2	VKPPPSPTTEGPsLQPDLAPEEAAGTQRPK-211971074-Phospho (ST)(13)	#N/A	#N/A	#N/A	14.7011	NA	NA	NA	NA	NA	NA	NA	NA
AKAP2	VKPPPsPTTEGPSLQPDLAPEEAAGTQRPK-211971074-Phospho (ST)(6)	#N/A	#N/A	#N/A	14.7011	11.8315	NA	118.226	47.3705	45.0932	NA	78.1696	NA
AKAP2	VKPPPSPTtEGPSLQPDLAPEEAAGTQRPK-211971074-Phospho (ST)(9)	NA	6.51941	NA	NA	NA	59.1323	NA	NA	NA	NA	NA	37.3938
AKAP6	DmDsDQQyEKPPPLHTGADWK-21493045-Oxidation (M)(2);Phospho (ST)(4);Phospho (Y)(8)	#N/A	#N/A	#N/A	NA	0	NA	NA	NA	NA	NA	NA	NA
AKAP7	ISELESsSSAVLQR-20336196-Phospho (ST)(7)	NA	NA	NA	NA	NA	NA	NA	NA	NA	NA	21.7612	NA
AKAP7	ISELESSsSAVLQR-20336196-Phospho (ST)(8)	NA	NA	NA	NA	NA	NA	52.8351	NA	NA	NA	NA	NA
AKAP7	ISELESSSsAVLQR-20336196-Phospho (ST)(9)	NA	NA	NA	NA	NA	NA	NA	9.66318	18.2703	72.7507	23.0637	0
AKAP8	sGDEEFKGEDELCDSGR-5031579-Phospho (ST)(1)	#N/A	#N/A	#N/A	22.1409	7.7874	12.7233	NA	40.5887	30.3086	48.0845	54.5027	114.581
AKAP8	VDsEGDFSENDDAAGDFR-5031579-Phospho (ST)(3)	#N/A	#N/A	#N/A	1.21788	0	0	NA	NA	13.9712	NA	NA	NA
AKAP8	VDsEGDFsENDDAAGDFR-5031579-Phospho (ST)(3);Phospho (ST)(8)	#N/A	#N/A	#N/A	26.9667	NA	9.89898	NA	NA	NA	NA	NA	NA
AKAP8	VDSEGDFsENDDAAGDFR-5031579-Phospho (ST)(8)	NA	NA	1.51793	12.0705	8.84297	12.3346	0	NA	31.4165	14.0683	NA	39.7624
AKAP9	IHtPVSQEER-22538387-Phospho (ST)(3)	1.87802	NA	NA	#N/A	#N/A	#N/A	NA	NA	NA	NA	NA	NA
AKAP9	LTGQQGEEPSLVsPSTSCGSLTER-22538387-Phospho (ST)(13)	NA	NA	NA	NA	NA	NA	25.081	NA	NA	NA	NA	NA
AKAP9	SDLDYIRsPLPFQNR-22538387-Phospho (ST)(8)	3.19311	NA	NA	#N/A	#N/A	#N/A	NA	NA	NA	NA	NA	43.0106
AKAP9	SsIDNENLVSER-22538387-Phospho (ST)(2)	#N/A	#N/A	#N/A	0	33.0304	NA	NA	NA	NA	NA	NA	NA
AKAP9	YPGTPADFNPGsLACSQLQNYDPDR-22538387-Phospho (ST)(12)	NA	NA	NA	NA	NA	NA	0	NA	NA	NA	NA	NA
AKAP9	YPGtPADFNPGSLACSQLQNYDPDR-22538387-Phospho (ST)(4)	#N/A	#N/A	#N/A	NA	NA	5.32467	NA	NA	NA	NA	NA	NA
AKAP9	yPGTPADFNPGSLACSQLQNYDPDR-22538387-Phospho (Y)(1)	NA	NA	NA	NA	NA	NA	NA	NA	NA	NA	NA	4.70014
AKIRIN2	TLDFDPLLSPAsPK-14149718-Phospho (ST)(12)	#N/A	#N/A	#N/A	NA	5.01403	6.68125	NA	NA	NA	NA	NA	NA
AKNA	GDLSPSSLTsMPTLGWLPENR-151301137-Phospho (ST)(10)	NA	NA	NA	NA	NA	NA	3.05795	NA	NA	2.75644	NA	4.30713
AKNA	GDLSPSSLTsmPTLGWLPENR-151301137-Phospho (ST)(10);Oxidation (M)(11)	NA	NA	NA	NA	NA	NA	NA	NA	NA	4.8659	NA	NA
AKNA	GDLsPSSLTSMPTLGWLPENR-151301137-Phospho (ST)(4)	#N/A	#N/A	#N/A	NA	2.02445	2.1963	NA	NA	3.00002	NA	NA	NA
AKNA	GDLsPSSLTSmPTLGWLPENR-151301137-Phospho (ST)(4);Oxidation (M)(11)	#N/A	#N/A	#N/A	0	NA	NA	NA	NA	NA	NA	NA	NA
AKNA	GQYTGHEYHVLsPK-151301137-Phospho (ST)(12)	#N/A	#N/A	#N/A	NA	NA	3.69844	NA	0	NA	0	NA	0
AKNA	LFPNATsPELLEDFR-151301137-Phospho (ST)(7)	#N/A	#N/A	#N/A	3.24434	3.29651	18.4161	39.9293	NA	NA	23.2201	4.51899	10.8408
AKNA	LSEHSEVNPSVELsPAR-151301137-Phospho (ST)(14)	#N/A	#N/A	#N/A	NA	13.1543	NA	NA	NA	NA	NA	NA	0
AKNA	RATEPSTPRsQAQR-151301137-Phospho (ST)(10)	NA	NA	NA	NA	NA	NA	NA	NA	NA	37.6666	NA	NA
AKNA	TIsPPPAPAPAAAPLPCGPTETIPSFLLTR-151301137-Phospho (ST)(3)	#N/A	#N/A	#N/A	1.20611	2.16039	0	0	8.36801	0	0	0	5.09501
AKNA	VsPLTQTPEHR-151301137-Phospho (ST)(2)	#N/A	#N/A	#N/A	3.38829	2.18179	NA	NA	NA	NA	NA	NA	NA
AKNA	YLSsPSGPLR-151301137-Phospho (ST)(4)	#N/A	#N/A	#N/A	0	NA	NA	NA	NA	NA	NA	NA	NA
AKR1A1	GLEVTAYsPLGSSDR-320202988-Phospho (ST)(8)	10.1295	2.40174	NA	#N/A	#N/A	#N/A	NA	NA	NA	NA	NA	NA
AKR1C3	AQLDYVDLYLIHSPmSLKPGEELsPTDENGK-24497583-Oxidation (M)(15);Phospho (ST)(24)	#N/A	#N/A	#N/A	0.840508	NA	NA	NA	NA	NA	NA	49.3427	NA
AKR1C3	AQLDYVDLYLIHSPMSLKPGEELsPTDENGK-24497583-Phospho (ST)(24)	#N/A	#N/A	#N/A	NA	NA	1.09295	49.8395	NA	NA	NA	36.9039	NA
AKR1C3	AQLDYVDLYLIHSPMSLKPGEELSPtDENGK-24497583-Phospho (ST)(26)	NA	NA	NA	NA	NA	NA	9.07601	NA	NA	NA	NA	NA
AKR1C3	HIDsAHLYNNEEQVGLAIR-24497583-Phospho (ST)(4)	NA	NA	NA	NA	NA	NA	NA	NA	2.38761	NA	NA	NA
AKR1C3	WVDPNsPVLLEDPVLCALAK-24497583-Phospho (ST)(6)	NA	NA	NA	NA	NA	NA	3.5542	9.7664	NA	NA	NA	NA
AKR7A2	FFGNsWAETYR-41327764-Phospho (ST)(5)	NA	NA	NA	NA	NA	NA	NA	13.515	4.3461	5.04664	18.2115	NA
AKR7A3	ALQAAyGAsAPSMTSATLR-41152114-Phospho (Y)(6);Phospho (ST)(9)	NA	17.4138	NA	#N/A	#N/A	#N/A	NA	NA	NA	NA	NA	NA
AKR7A3	ARPAtVLGAMEMGR-41152114-Phospho (ST)(5)	NA	NA	NA	NA	NA	NA	66.335	6.01261	7.31457	7.84474	2.78482	NA
AKR7A3	FFGNtWAEmYR-41152114-Phospho (ST)(5);Oxidation (M)(9)	NA	NA	NA	NA	NA	NA	NA	NA	NA	NA	7.55113	NA
AKR7A3	GHTEIDTAFVysEGQSETILGGLGLR-41152114-Phospho (Y)(11);Phospho (ST)(12)	NA	NA	0	#N/A	#N/A	#N/A	NA	NA	NA	NA	NA	NA
AKT1	sGSPSDNSGAEEMEVSLAKPK-62241015-Phospho (ST)(1)	#N/A	#N/A	#N/A	NA	NA	13.5975	NA	NA	NA	NA	NA	NA
AKT1	SGsPSDNSGAEEMEVSLAKPK-62241015-Phospho (ST)(3)	#N/A	#N/A	#N/A	NA	2.5348	NA	NA	NA	10.2012	NA	1.37108	5.55855
AKT1	SGsPSDNSGAEEmEVSLAKPK-62241015-Phospho (ST)(3);Oxidation (M)(13)	#N/A	#N/A	#N/A	NA	4.03241	20.1548	NA	22.562	0	NA	NA	5.50921
AKT1	SGSPSDNsGAEEMEVSLAKPK-62241015-Phospho (ST)(8)	NA	NA	NA	NA	NA	NA	NA	NA	NA	9.66933	NA	NA
AKT1	YFDEEFTAQmITItPPDQDDSmECVDSER-62241015-Oxidation (M)(10);Phospho (ST)(14);Oxidation (M)(22)	#N/A	#N/A	#N/A	11.48	NA	NA	NA	NA	NA	NA	NA	NA
AKT1S1	AATAARPPAPPPAPQPPsPTPSPPRPTLAR-400153980-Phospho (ST)(18)	NA	NA	NA	NA	NA	NA	14.8132	NA	NA	NA	NA	NA
AKT1S1	AATAARPPAPPPAPQPPsPtPSPPRPTLAR-400153980-Phospho (ST)(18);Phospho (ST)(20)	NA	NA	NA	NA	NA	NA	302.258	NA	NA	NA	NA	NA
AKT1S1	AATAARPPAPPPAPQPPsPTPsPPRPTLAR-400153980-Phospho (ST)(18);Phospho (ST)(22)	NA	1.74037	11.1471	95.3942	23.8088	169.684	328.713	208.257	104.603	128.237	428.943	295.072
AKT1S1	AATAARPPAPPPAPQPPsPTPSPPRPtLAR-400153980-Phospho (ST)(18);Phospho (ST)(27)	NA	NA	NA	NA	NA	NA	NA	NA	103.923	NA	NA	NA
AKT1S1	AATAARPPAPPPAPQPPSPtPsPPRPTLAR-400153980-Phospho (ST)(20);Phospho (ST)(22)	#N/A	#N/A	#N/A	NA	26.3993	NA	NA	NA	NA	NA	NA	NA
AKT1S1	LNtSDFQK-400153980-Phospho (ST)(3)	6.38622	NA	NA	#N/A	#N/A	#N/A	NA	NA	NA	NA	NA	NA
AKT1S1	sLPVSVPVWGFK-400153980-Phospho (ST)(1)	#N/A	#N/A	#N/A	4.51245	NA	NA	NA	NA	NA	10.8351	26.2368	NA
AKT1S1	SsDEENGPPSSPDLDR-400153980-Phospho (ST)(2)	#N/A	#N/A	#N/A	5.14679	NA	NA	NA	NA	NA	NA	NA	NA
AKT1S1	SsDEENGPPSsPDLDR-400153980-Phospho (ST)(2);Phospho (ST)(11)	#N/A	#N/A	#N/A	21.5207	NA	NA	NA	NA	NA	0	NA	NA
AKT1S1	TEARssDEENGPPSSPDLDR-400153980-Phospho (ST)(5);Phospho (ST)(6)	#N/A	#N/A	#N/A	NA	NA	0	NA	NA	NA	NA	NA	7.15986
AKT3	RPHFPQFSYSAsGR-4885549-Phospho (ST)(12)	NA	NA	NA	NA	NA	NA	NA	NA	NA	NA	0.979913	NA
AKT3	RPHFPQFsYSASGR-4885549-Phospho (ST)(8)	NA	NA	NA	NA	NA	NA	0	NA	NA	NA	NA	NA
ALB	HPDYsVVLLLR-4502027-Phospho (ST)(5)	NA	NA	2.8729	#N/A	#N/A	#N/A	NA	NA	22.4561	NA	NA	NA
ALB	KQtALVELVK-4502027-Phospho (ST)(3)	NA	NA	NA	NA	NA	NA	NA	NA	14.1892	NA	NA	NA
ALB	KVPQVSTPTLVEVsR-4502027-Phospho (ST)(14)	NA	NA	1.88824	#N/A	#N/A	#N/A	NA	NA	29.2905	NA	NA	NA
ALB	KVPQVsTPTLVEVSR-4502027-Phospho (ST)(6)	NA	1.78802	NA	NA	1.63976	NA	NA	NA	8.71198	8.91151	NA	NA
ALB	KVPQVStPTLVEVSR-4502027-Phospho (ST)(7)	NA	NA	0.912259	0.655257	NA	NA	NA	10.4572	16.206	NA	NA	7.32727
ALB	KVPQVSTPtLVEVSR-4502027-Phospho (ST)(9)	NA	NA	NA	NA	NA	NA	NA	NA	16.0161	NA	NA	NA
ALB	LCtVATLR-4502027-Phospho (ST)(3)	NA	NA	0	#N/A	#N/A	#N/A	NA	NA	NA	NA	NA	NA
ALB	LVNEVtEFAK-4502027-Phospho (ST)(6)	NA	NA	NA	NA	NA	NA	NA	NA	16.5236	NA	NA	NA
ALB	RHPDYsVVLLLR-4502027-Phospho (ST)(6)	NA	NA	NA	NA	NA	NA	NA	NA	3.48289	NA	NA	NA
ALB	RPCFsALEVDETYVPK-4502027-Phospho (ST)(5)	#N/A	#N/A	#N/A	NA	NA	0	NA	NA	11.2715	NA	NA	4.33019
ALB	SLHtLFGDK-4502027-Phospho (ST)(4)	NA	NA	NA	NA	NA	NA	NA	9.66117	NA	10.0264	8.15679	14.5862
ALB	TCVADEsAENCDK-4502027-Phospho (ST)(7)	7.45792	NA	NA	#N/A	#N/A	#N/A	NA	NA	0	NA	NA	NA
ALB	VPQVSTPTLVEVsR-4502027-Phospho (ST)(13)	NA	NA	32.4175	#N/A	#N/A	#N/A	NA	NA	88.1894	NA	NA	NA
ALB	VPQVsTPTLVEVSR-4502027-Phospho (ST)(5)	NA	5.43183	3.35129	0.821143	4.08452	NA	6.09564	21.232	52.4749	17.5485	12.5644	32.1439
ALB	VPQVStPTLVEVSR-4502027-Phospho (ST)(6)	NA	NA	NA	NA	NA	NA	NA	7.39757	30.365	NA	NA	10.8713
ALB	VPQVSTPtLVEVSR-4502027-Phospho (ST)(8)	NA	NA	NA	NA	NA	NA	NA	32.5155	NA	NA	NA	NA
ALDH16A1	SSRPIRDSsGNLHGYVAEGGAK-223972651-Phospho (ST)(9)	NA	NA	NA	NA	NA	NA	NA	NA	0	NA	NA	NA
ALDH1A1	FKsLDDVIK-21361176-Phospho (ST)(3)	NA	NA	NA	NA	NA	NA	NA	NA	NA	NA	7.27514	NA
ALDH1A1	sSSGTPDLPVLLTDLK-21361176-Acetyl (Protein N-term);Phospho (ST)(1)	#N/A	#N/A	#N/A	NA	0	NA	NA	NA	NA	NA	NA	NA
ALDH1A1	ssSGTPDLPVLLTDLK-21361176-Acetyl (Protein N-term);Phospho (ST)(2)	NA	NA	0	NA	NA	2.81339	66.3208	34.5495	19.4116	94.3081	NA	20.7502
ALDH1A1	sSsGTPDLPVLLTDLK-21361176-Acetyl (Protein N-term);Phospho (ST)(3)	NA	NA	NA	NA	NA	NA	NA	NA	NA	NA	166.991	NA
ALDH1A1	sSSGtPDLPVLLTDLK-21361176-Acetyl (Protein N-term);Phospho (ST)(5)	NA	NA	0.823341	#N/A	#N/A	#N/A	66.3208	34.5495	19.4116	55.9772	NA	20.7502
ALDH1A1	SSsGTPDLPVLLTDLK-21361176-Phospho (ST)(3)	NA	NA	NA	NA	NA	NA	NA	NA	NA	NA	0	NA
ALDH1A1	SSsGtPDLPVLLTDLK-21361176-Phospho (ST)(3);Phospho (ST)(5)	NA	NA	NA	NA	NA	NA	NA	NA	NA	NA	1.33208	NA
ALDH1A1	YILGNPLtPGVTQGPQIDK-21361176-Phospho (ST)(8)	NA	NA	NA	NA	NA	NA	NA	0	NA	NA	5.89088	NA
ALDH2	tFPTVNPSTGEVICQVAEGDKEDVDK-25777732-Phospho (ST)(1)	NA	NA	NA	NA	NA	NA	50.2127	NA	NA	NA	NA	NA
ALDH2	TFPtVNPSTGEVICQVAEGDKEDVDK-25777732-Phospho (ST)(4)	NA	NA	NA	NA	NA	NA	NA	10.611	NA	NA	NA	NA
ALDH3A1	HLtPVTLELGGK-206597441-Phospho (ST)(3)	NA	3.84045	2.32711	#N/A	#N/A	#N/A	NA	NA	NA	NA	NA	NA
ALDH3A1	YIAPTILtDVDPQSPVmQEEIFGPVLPIVCVR-206597441-Phospho (ST)(8);Oxidation (M)(17)	NA	NA	0	#N/A	#N/A	#N/A	NA	NA	NA	NA	NA	NA
ALDH3A2	ILsLLEGQK-4557303-Phospho (ST)(3)	#N/A	#N/A	#N/A	NA	NA	2.74052	NA	NA	6.8799	NA	0.95524	NA
ALDH4A1	VANEPVLAFtQGSPER-25777736-Phospho (ST)(10)	#N/A	#N/A	#N/A	0	NA	NA	NA	NA	NA	NA	NA	NA
ALDH9A1	AGLAALsPLLR-115387104-Phospho (ST)(7)	NA	2.18177	0.211156	NA	NA	4.93331	5.98614	NA	NA	2.64491	NA	NA
ALDOA	GILAADESTGsIAK-193794814-Phospho (ST)(11)	21.2953	24.6591	16.151	88.2841	55.7011	71.5629	7.80003	87.1366	19.447	140.673	188.784	46.2736
ALDOA	GILAADEsTGSIAK-193794814-Phospho (ST)(8)	11.7083	13.0351	17.579	NA	31.8195	88.5107	NA	58.9799	56.5707	83.6872	65.0084	44.9697
ALDOA	GILAADEStGSIAK-193794814-Phospho (ST)(9)	NA	NA	NA	NA	NA	NA	NA	NA	NA	NA	7.08027	NA
ALDOA	IGEHtPSALAIMENANVLAR-193794814-Phospho (ST)(5)	NA	NA	0.533678	#N/A	#N/A	#N/A	NA	NA	NA	NA	NA	NA
ALDOA	IGEHTPsALAIMENANVLAR-193794814-Phospho (ST)(7)	NA	NA	NA	NA	NA	NA	NA	NA	5.34401	NA	NA	NA
ALDOA	LQsIGTENTEENR-193794814-Phospho (ST)(3)	2.62637	0	0	11.2081	7.63079	NA	NA	NA	NA	NA	NA	NA
ALDOA	TVPPAVTGITFLsGGQSEEEASINLNAINK-193794814-Phospho (ST)(13)	#N/A	#N/A	#N/A	158.137	NA	NA	NA	NA	NA	NA	NA	NA
ALDOA	TVPPAVTGITFLSGGQsEEEASINLNAINK-193794814-Phospho (ST)(17)	#N/A	#N/A	#N/A	NA	7.06736	29.7296	NA	10.8072	0	5.81654	NA	NA
ALDOA	TVPPAVtGITFLSGGQSEEEASINLNAINK-193794814-Phospho (ST)(7)	NA	3.37482	6.89845	#N/A	#N/A	#N/A	NA	NA	NA	NA	4.62111	NA
ALDOB	ETTIQGLDGLsER-40354205-Phospho (ST)(11)	NA	NA	NA	NA	NA	NA	NA	NA	NA	NA	5.87782	NA
ALDOB	GILAADESVGtMGNR-40354205-Phospho (ST)(11)	NA	NA	NA	NA	NA	NA	NA	11.2608	11.2745	39.8177	16.9562	22.0389
ALDOB	GILAADESVGtmGNR-40354205-Phospho (ST)(11);Oxidation (M)(12)	NA	NA	NA	NA	NA	NA	NA	19.0261	NA	22.2269	30.6484	NA
ALDOB	GILAADEsVGTMGNR-40354205-Phospho (ST)(8)	NA	NA	NA	NA	NA	NA	NA	NA	14.5848	28.4692	15.8131	11.6636
ALDOB	GILAADEsVGTmGNR-40354205-Phospho (ST)(8);Oxidation (M)(12)	NA	NA	NA	NA	NA	NA	NA	9.68325	8.52919	29.1097	20.6294	10.2015
ALG14	EVQQSWPSTVFtTLHSMWLSFPLIHR-21450685-Phospho (ST)(12)	#N/A	#N/A	#N/A	NA	22.373	NA	NA	NA	NA	NA	NA	NA
ALKBH5	GsFSSENYWR-148539642-Phospho (ST)(2)	#N/A	#N/A	#N/A	24.2408	4.74693	16.5749	NA	16.1334	11.331	16.5929	5.84358	12.7145
ALKBH5	SYESSEDCSEAAGsPAR-148539642-Phospho (ST)(14)	#N/A	#N/A	#N/A	12.5397	NA	NA	NA	NA	NA	NA	NA	NA
ALKBH5	YQEDSDPERsDYEEQQLQK-148539642-Phospho (ST)(10)	NA	NA	NA	NA	NA	NA	NA	NA	NA	NA	0	NA
ALKBH5	YQEDsDPERSDYEEQQLQK-148539642-Phospho (ST)(5)	NA	NA	NA	NA	NA	NA	NA	NA	16.1418	4.80543	NA	0
ALMS1	msAIPGLTDQKtVPTPTVPsGsFSHR-110349786-Oxidation (M)(1);Phospho (ST)(2);Phospho (ST)(12);Phospho (ST)(20);Phospho (ST)(22)	0.347317	NA	NA	#N/A	#N/A	#N/A	NA	NA	NA	NA	NA	NA
ALOX15	TGLVSDmGIFDQIMstGGGGHVQLLK-40316937-Oxidation (M)(7);Phospho (ST)(15);Phospho (ST)(16)	NA	NA	0	#N/A	#N/A	#N/A	NA	NA	NA	NA	NA	NA
ALOX15	TGLVsDMGIFDQImSTGGGGHVQLLK-40316937-Phospho (ST)(5);Oxidation (M)(14)	NA	NA	NA	NA	NA	NA	NA	NA	NA	NA	0	NA
ALOX15	tGSPPPPLFLPTDPPMAWLLAK-40316937-Phospho (ST)(1)	NA	NA	NA	NA	NA	NA	NA	NA	NA	NA	2.29674	NA
ALOX15	TGsPPPPLFLPTDPPMAWLLAK-40316937-Phospho (ST)(3)	#N/A	#N/A	#N/A	NA	0.250906	NA	2.32634	1.15585	0	NA	NA	NA
ALPI	QVPDsAATATAYLCGVK-157266292-Phospho (ST)(5)	NA	NA	NA	NA	NA	NA	NA	87.2662	98.6703	96.4707	126.195	16.1846
ALPL	TYNTNAQVPDsAGTATAYLCGVK-116734717-Phospho (ST)(11)	#N/A	#N/A	#N/A	5.25233	NA	NA	NA	NA	NA	NA	NA	NA
ALS2	LSLPGLLSQVsPR-40316935-Phospho (ST)(11)	NA	NA	NA	NA	NA	NA	26.0252	NA	1.75055	NA	7.41919	NA
ALS2	LSLPGLLsQVSPR-40316935-Phospho (ST)(8)	NA	NA	NA	NA	NA	NA	NA	21.4532	18.2585	NA	NA	14.2645
ALS2	RLsLPGLLSQVSPR-40316935-Phospho (ST)(3)	#N/A	#N/A	#N/A	0.615458	NA	15.231	19.5508	3.64623	NA	8.50242	3.40492	9.3176
ALS2	RLsLPGLLSQVsPR-40316935-Phospho (ST)(3);Phospho (ST)(12)	#N/A	#N/A	#N/A	1.93391	NA	8.30295	83.4243	21.5318	NA	110.599	17.6112	32.6709
ALS2	sESPEPGYVVTSSGLLLPVLLPR-40316935-Phospho (ST)(1)	#N/A	#N/A	#N/A	NA	NA	1.22195	NA	NA	NA	NA	NA	2.55977
ALS2	SEsPEPGYVVTSSGLLLPVLLPR-40316935-Phospho (ST)(3)	NA	NA	0	NA	NA	1.22195	11.0653	3.79992	3.10039	7.13016	6.57453	2.55977
ALS2	SESPEPGyVVTSSGLLLPVLLPR-40316935-Phospho (Y)(8)	NA	NA	NA	NA	NA	NA	NA	NA	3.10039	NA	NA	NA
ALS2	SSsLVDIR-40316935-Phospho (ST)(3)	#N/A	#N/A	#N/A	7.83587	6.44625	NA	NA	NA	NA	NA	NA	NA
ALS2	sSSLVDIREEETEGGSR-40316935-Phospho (ST)(1)	NA	NA	NA	NA	NA	NA	NA	4.55159	NA	NA	NA	NA
ALS2	SSsLVDIREEETEGGSR-40316935-Phospho (ST)(3)	#N/A	#N/A	#N/A	4.04919	NA	13.6334	NA	NA	7.096	NA	NA	6.04702
ALYREF	WQHDLFDsGFGGGAGVETGGK-238776833-Phospho (ST)(8)	NA	NA	NA	NA	NA	NA	NA	NA	NA	NA	0	NA
AMBRA1	MsAPSLGR-392306969-Phospho (ST)(2)	#N/A	#N/A	#N/A	NA	0.641259	NA	NA	NA	NA	NA	NA	NA
AMBRA1	SSQTGTEPGAAHTSsPQPSTSR-392306969-Phospho (ST)(15)	3.68265	NA	NA	NA	0	NA	NA	NA	NA	NA	NA	NA
AMBRA1	SsQTGTEPGAAHTSSPQPSTSR-392306969-Phospho (ST)(2)	#N/A	#N/A	#N/A	1.34786	NA	NA	NA	NA	NA	NA	NA	NA
AMER1	VSPTPEPsPPATEK-124244056-Phospho (ST)(8)	#N/A	#N/A	#N/A	NA	5.70449	NA	NA	NA	NA	NA	NA	NA
AMFR	sDSIRPALNSPVERPSSDQEEGETSAQTER-21071001-Phospho (ST)(1)	NA	NA	NA	NA	NA	NA	NA	NA	NA	NA	269.934	NA
AMFR	SDSIRPALNsPVERPSSDQEEGETSAQTER-21071001-Phospho (ST)(10)	NA	NA	0	#N/A	#N/A	#N/A	NA	NA	NA	0	NA	NA
AMFR	SDSIRPALNSPVERPssDQEEGETSAQTER-21071001-Phospho (ST)(16);Phospho (ST)(17)	NA	NA	NA	NA	NA	NA	0	NA	NA	NA	NA	NA
AMFR	SDSIRPALNSPVERPSsDQEEGETSAQTER-21071001-Phospho (ST)(17)	49.8198	NA	NA	#N/A	#N/A	#N/A	18.8173	NA	176.824	37.7638	NA	NA
AMFR	SDsIRPALNSPVERPSSDQEEGETSAQTER-21071001-Phospho (ST)(3)	#N/A	#N/A	#N/A	13.2001	51.7429	NA	NA	NA	NA	NA	14.7861	213.209
AMFR	VPLDLsPR-21071001-Phospho (ST)(6)	78.0561	28.7554	14.3789	38.5276	17.4707	23.9839	NA	55.4038	9.59859	68.5959	146.629	14.777
AMMECR1	LSsSPPSGSGGGGGASSSSHCSGESQCR-70995235-Phospho (ST)(3)	#N/A	#N/A	#N/A	0	NA	NA	NA	NA	NA	NA	NA	NA
AMMECR1	LSSsPPSGSGGGGGASSSSHCSGESQCR-70995235-Phospho (ST)(4)	#N/A	#N/A	#N/A	NA	0	NA	NA	NA	NA	NA	NA	NA
AMOT	DTTVISHSPNtSYDTALEAR-166064029-Phospho (ST)(11)	NA	NA	NA	NA	NA	NA	NA	NA	NA	NA	10.3765	NA
AMOT	DTTVIsHSPNTSYDTALEAR-166064029-Phospho (ST)(6)	NA	NA	7.09186	#N/A	#N/A	#N/A	11.0719	NA	NA	NA	NA	10.6729
AMOTL1	GsIGLLLGK-22027646-Phospho (ST)(2)	#N/A	#N/A	#N/A	1.03004	NA	5.38029	NA	NA	NA	NA	NA	NA
AMOTL1	QTsLTSSQLAEEK-22027646-Phospho (ST)(3)	#N/A	#N/A	#N/A	1.44828	NA	NA	NA	NA	NA	NA	NA	NA
AMOTL1	SVPSIAAATGTHsR-22027646-Phospho (ST)(13)	#N/A	#N/A	#N/A	0.891033	NA	NA	NA	NA	NA	NA	NA	NA
AMOTL2	AAsLDSVATSR-32484977-Phospho (ST)(3)	0	NA	0	5.78829	NA	NA	NA	NA	NA	NA	NA	NA
AMOTL2	APSHMSSSHsFPQLAR-32484977-Phospho (ST)(10)	#N/A	#N/A	#N/A	NA	23.8635	13.5551	NA	NA	5.96209	NA	NA	14.3706
AMOTL2	APSHMSSsHSFPQLAR-32484977-Phospho (ST)(8)	NA	NA	NA	NA	NA	NA	NA	6.11424	NA	NA	NA	NA
AMOTL2	HsPQPSPSSSFNEGLLTGGHR-32484977-Phospho (ST)(2)	#N/A	#N/A	#N/A	6.75918	NA	NA	NA	NA	NA	NA	NA	NA
AMOTL2	QAGAPGGSSGSGGsPELSALR-32484977-Phospho (ST)(14)	#N/A	#N/A	#N/A	3.23216	NA	NA	NA	NA	NA	NA	NA	NA
AMPD2	RAsLQASTAAPEAR-383209658-Phospho (ST)(3)	NA	5.12474	NA	7.20951	NA	NA	NA	NA	NA	NA	NA	NA
AMPD2	sLPGPAPCLK-34147621-Phospho (ST)(1)	NA	NA	NA	NA	NA	NA	NA	NA	NA	28.6163	11.2724	NA
AMPD2	TDsDSDLQLYK-34147621-Phospho (ST)(3)	NA	NA	NA	NA	NA	NA	NA	11.6199	NA	117.024	12.8876	7.28689
AMPD2	TYEQGPDTPVsADAPVHPPALEQHPYEHCEPSTMPGDLGLGLR-34147621-Phospho (ST)(11)	NA	NA	NA	NA	NA	NA	5.33775	NA	NA	NA	NA	NA
AMPD3	SQsLSLQmPPQQDWK-289063415-Phospho (ST)(3);Oxidation (M)(8)	#N/A	#N/A	#N/A	3.96287	NA	NA	NA	NA	NA	NA	NA	NA
AMPD3	SQSLsLQmPPQQDWK-289063415-Phospho (ST)(5);Oxidation (M)(8)	#N/A	#N/A	#N/A	NA	NA	2.02353	NA	NA	NA	NA	NA	NA
ANAPC1	LLGSLDEVVLLsPVPELR-12056971-Phospho (ST)(12)	NA	NA	0	NA	NA	0.938109	1.08561	NA	NA	0	NA	NA
ANAPC1	LLGsLDEVVLLSPVPELR-12056971-Phospho (ST)(4)	#N/A	#N/A	#N/A	NA	NA	0.500538	2.99033	NA	1.06605	0.562684	NA	0
ANAPC1	NFDFEGsLSPVIAPK-12056971-Phospho (ST)(7)	5.80704	NA	NA	#N/A	#N/A	#N/A	NA	NA	NA	NA	NA	NA
ANAPC1	NFDFEGSLsPVIAPK-12056971-Phospho (ST)(9)	NA	10.5155	8.3324	3.00642	23.5675	45.7113	63.533	25.2689	85.8731	41.6031	39.6034	59.905
ANAPC1	sPSISNMAALSR-12056971-Phospho (ST)(1)	#N/A	#N/A	#N/A	NA	NA	6.42243	NA	NA	NA	NA	NA	NA
ANAPC1	SPsISNMAALSR-12056971-Phospho (ST)(3)	#N/A	#N/A	#N/A	NA	4.30907	NA	NA	NA	8.65571	NA	NA	NA
ANAPC2	LLHQFSFsPER-7019327-Phospho (ST)(8)	NA	NA	NA	NA	NA	NA	NA	NA	2.87989	NA	2.67314	NA
ANAPC2	TDPASLETGQDsEDDSGEPEDWVPDPVDADPGK-7019327-Phospho (ST)(12)	#N/A	#N/A	#N/A	8.35112	NA	9.82282	NA	NA	NA	NA	NA	NA
ANAPC2	TDPAsLETGQDSEDDSGEPEDWVPDPVDADPGK-7019327-Phospho (ST)(5)	#N/A	#N/A	#N/A	8.72711	NA	NA	NA	NA	NA	NA	NA	NA
ANAPC2	VFLQDGPARPAsPEAGNTLR-7019327-Phospho (ST)(12)	NA	NA	4.94712	NA	NA	29.6077	NA	20.5318	NA	NA	NA	NA
ANAPC2	VFLQDGPARPASPEAGNtLR-7019327-Phospho (ST)(18)	#N/A	#N/A	#N/A	7.96897	NA	NA	NA	NA	NA	NA	NA	NA
ANAPC4	IKEEVLsESEAENQQAGAAALAPEIVIK-41327749-Phospho (ST)(7)	#N/A	#N/A	#N/A	7.3147	NA	6.2418	NA	7.59065	NA	NA	NA	16.3804
ANAPC4	IKEEVLSEsEAENQQAGAAALAPEIVIK-41327749-Phospho (ST)(9)	#N/A	#N/A	#N/A	NA	3.20465	6.2418	14.0156	NA	24.6465	NA	NA	NA
ANK1	ELQFsVEDINR-215598574-Phospho (ST)(5)	#N/A	#N/A	#N/A	1.74898	NA	3.20654	NA	NA	8.81389	NA	NA	NA
ANK1	ItHSPTVSQVTER-215598574-Phospho (ST)(2)	#N/A	#N/A	#N/A	NA	NA	2.70258	NA	NA	NA	NA	NA	NA
ANK1	ITHsPTVSQVTER-215598574-Phospho (ST)(4)	20.2403	33.659	59.7036	81.596	29.5491	12.2341	NA	12.7697	11.9028	56.844	20.775	0
ANK1	ITHsPTVsQVTER-215598574-Phospho (ST)(4);Phospho (ST)(8)	NA	NA	NA	NA	NA	NA	NA	NA	NA	NA	NA	8.54419
ANK1	ITHSPtVSQVTER-215598574-Phospho (ST)(6)	85.8422	NA	29.6319	49.4339	49.626	NA	NA	3.61184	7.69001	NA	0	NA
ANK1	LDQVVEsPAIPR-215598574-Phospho (ST)(7)	NA	NA	NA	NA	NA	NA	NA	NA	3.78001	NA	NA	NA
ANK1	LEGALsEEPR-215598574-Phospho (ST)(6)	#N/A	#N/A	#N/A	1.42021	NA	NA	NA	NA	NA	NA	NA	NA
ANK1	LGYIsVTDVLK-215598574-Phospho (ST)(5)	7.96037	65.8026	149.703	9.94021	116.058	148.711	96.8056	276.811	1197.22	62.4062	234.881	133.095
ANK1	LsTPPPLAEEEGLASR-215598574-Phospho (ST)(2)	NA	NA	NA	NA	NA	NA	NA	NA	208.97	NA	89.2607	NA
ANK1	LStPPPLAEEEGLASR-215598574-Phospho (ST)(3)	40.6125	12.5648	61.823	47.6244	65.1191	120.605	163.908	191.578	254.228	94.3956	100.339	169.67
ANK1	mSFPETVDEILDVsEDEGEELISFK-70780353-Oxidation (M)(1);Phospho (ST)(14)	NA	NA	2.06379	#N/A	#N/A	#N/A	NA	NA	NA	NA	NA	NA
ANK1	MSFPETVDEILDVsEDEGEELISFK-70780353-Phospho (ST)(14)	#N/A	#N/A	#N/A	NA	NA	1.7923	NA	NA	NA	NA	NA	NA
ANK1	PYsVGFR-70780353-Phospho (ST)(3)	NA	NA	NA	NA	NA	NA	NA	NA	NA	1.2392	NA	NA
ANK1	QDDATGAGQDsENEVSLVSGHQR-215598574-Phospho (ST)(11)	#N/A	#N/A	#N/A	0	NA	NA	NA	NA	NA	NA	NA	NA
ANK1	QDDAtGAGQDSENEVSLVSGHQR-215598574-Phospho (ST)(5)	#N/A	#N/A	#N/A	NA	NA	16.5452	NA	NA	18.1938	NA	6.7825	10.0654
ANK1	RQDDATGAGQDsENEVSLVSGHQR-215598574-Phospho (ST)(12)	NA	NA	NA	NA	NA	NA	NA	11.382	8.51235	NA	20.7063	NA
ANK1	tPTPLALR-215598574-Phospho (ST)(1)	110.502	NA	67.3597	244.237	156.435	51.4076	NA	67.2024	29.6249	171.938	71.2474	14.5045
ANK1	TPtPLALR-215598574-Phospho (ST)(3)	20.2604	13.589	29.1428	127.153	30.1691	16.8937	NA	13.0716	11.9846	40.8672	13.9894	NA
ANK2	AmIVPSsPSK-188595682-Oxidation (M)(2);Phospho (ST)(7)	5.13948	NA	NA	#N/A	#N/A	#N/A	NA	NA	NA	NA	NA	NA
ANK2	AMIVPsSPSKtPEEVSTPAEEEK-188595682-Phospho (ST)(6);Phospho (ST)(11)	#N/A	#N/A	#N/A	NA	NA	0	NA	NA	NA	NA	NA	NA
ANK2	EsESDQEQEEEIDmTSEK-188595682-Phospho (ST)(2);Oxidation (M)(14)	NA	NA	NA	NA	NA	NA	NA	NA	NA	0	NA	NA
ANK2	GGsPIIQEPEEPSEHR-188595682-Phospho (ST)(3)	4.67237	9.85516	3.87144	12.3708	3.19517	11.5804	NA	44.9927	15.6759	112.433	8.52052	9.49242
ANK2	GGSPIIQEPEEPSEHREESsPR-188595682-Phospho (ST)(20)	#N/A	#N/A	#N/A	2.95497	NA	NA	NA	18.3112	0	NA	0	NA
ANK2	GGsPIIQEPEEPSEHREESSPR-188595682-Phospho (ST)(3)	NA	NA	NA	NA	NA	NA	NA	NA	3.03636	32.3832	NA	NA
ANK2	HEGLAEtPETSPESLSFSPK-52426735-Phospho (ST)(7)	NA	NA	NA	NA	NA	NA	NA	NA	NA	0	NA	NA
ANK2	KtSLVIVESADNQPETCER-188595682-Phospho (ST)(2)	NA	NA	NA	NA	NA	NA	NA	53.9501	NA	NA	NA	NA
ANK2	KTsLVIVESADNQPETCER-188595682-Phospho (ST)(3)	8.70375	9.42237	NA	17.634	5.90529	77.9024	133.291	53.9501	64.9099	6.00054	57.1974	35.2114
ANK2	mADEQGDMDLQIsPDRK-52426735-Oxidation (M)(1);Phospho (ST)(13)	NA	NA	NA	NA	NA	NA	NA	NA	NA	2.75625	NA	NA
ANK2	RFtPEEEMFK-52426735-Phospho (ST)(3)	NA	NA	NA	NA	NA	NA	NA	NA	6.85638	8.67497	NA	NA
ANK2	SHLVNEVPVLAsPDLLSEVSEMK-52426735-Phospho (ST)(12)	NA	NA	NA	NA	NA	NA	3.93057	NA	2.82981	9.70194	NA	0
ANK2	TPEEVStPAEEEK-188595682-Phospho (ST)(7)	#N/A	#N/A	#N/A	16.1349	NA	NA	NA	NA	NA	NA	NA	NA
ANK3	IHGSGHVEEPAsPLAAYQK-325053666-Phospho (ST)(12)	10.382	9.35209	NA	48.0235	19.2598	30.7382	59.5469	39.0434	57.7807	122.913	69.189	34.1174
ANK3	LsDGLVPSQGNIEHSADGPPVVTAEDASLEDSK-325053666-Phospho (ST)(2)	NA	NA	NA	NA	NA	NA	NA	0	NA	NA	NA	NA
ANK3	LsLHEEEGSSGSEQK-325053666-Phospho (ST)(2)	9.09771	16.9533	3.92647	NA	24.6626	NA	5.11142	NA	0	NA	0	NA
ANK3	mNVPETMNEVLDmsDDEVR-325053666-Oxidation (M)(1);Oxidation (M)(13);Phospho (ST)(14)	#N/A	#N/A	#N/A	0.813674	NA	NA	NA	NA	NA	NA	NA	NA
ANK3	QsFASLALR-325053666-Phospho (ST)(2)	NA	4.46915	5.40679	31.9137	14.4863	15.1895	NA	11.7094	23.0224	136.665	NA	8.63754
ANK3	RQsFASLALR-325053666-Phospho (ST)(3)	#N/A	#N/A	#N/A	40.8165	NA	NA	NA	61.184	115.207	606.226	87.9654	NA
ANK3	RYsYLTEPGMSPQSPCER-325053666-Phospho (ST)(3)	NA	NA	NA	NA	NA	NA	13.972	NA	NA	NA	NA	NA
ANKHD1	LTsSVSCALDEAAAALTR-308044526-Phospho (ST)(3)	#N/A	#N/A	#N/A	NA	NA	0	NA	NA	NA	NA	NA	NA
ANKHD1	TGGGGGASGsDEDEVSEVESFILDQEDLDNPVLK-308044526-Phospho (ST)(10)	#N/A	#N/A	#N/A	0	NA	NA	NA	NA	NA	NA	NA	NA
ANKHD1-EIF4EBP3	GHNsSNSPSLQAGGAEGAGDR-37620163-Phospho (ST)(4)	0	NA	NA	0.700285	NA	NA	NA	NA	NA	NA	NA	NA
ANKHD1-EIF4EBP3	LNLTsPK-37620163-Phospho (ST)(5)	#N/A	#N/A	#N/A	4.83535	NA	NA	NA	NA	NA	NA	NA	NA
ANKHD1-EIF4EBP3	QHFSPHPWTSAsNSSTSAPPTLGQPK-37620163-Phospho (ST)(12)	#N/A	#N/A	#N/A	NA	NA	0	NA	NA	NA	NA	NA	NA
ANKHD1-EIF4EBP3	TVSLPLsSPNIK-37620163-Phospho (ST)(7)	3.29597	NA	NA	#N/A	#N/A	#N/A	NA	NA	NA	NA	NA	NA
ANKHD1-EIF4EBP3	TVSLPLSsPNIK-37620163-Phospho (ST)(8)	#N/A	#N/A	#N/A	NA	NA	6.47589	NA	NA	NA	NA	NA	NA
ANKHD1-EIF4EBP3	VFLQGPAPVGtPSFNR-37620163-Phospho (ST)(11)	1.07894	NA	NA	NA	2.28323	NA	NA	NA	NA	NA	NA	NA
ANKHD1-EIF4EBP3	VSTSPVGLPsIDPSGSSPSSSSAPLASFSGIPGTR-37620163-Phospho (ST)(10)	1.12924	3.57962	NA	0	11.7551	NA	NA	NA	NA	NA	NA	NA
ANKHD1-EIF4EBP3	VSTSPVGLPSIDPsGSSPSSSSAPLASFSGIPGTR-37620163-Phospho (ST)(14)	NA	NA	5.69014	#N/A	#N/A	#N/A	NA	NA	NA	NA	NA	NA
ANKHD1-EIF4EBP3	VsTSPVGLPSIDPSGSSPSSSSAPLASFSGIPGTR-37620163-Phospho (ST)(2)	#N/A	#N/A	#N/A	NA	11.7551	14.3526	NA	NA	NA	NA	NA	NA
ANKHD1-EIF4EBP3	VSTSPVGLPSIDPSGSSPSSsSAPLASFSGIPGTR-37620163-Phospho (ST)(21)	NA	NA	NA	NA	NA	NA	NA	NA	0	NA	6.74401	NA
ANKHD1-EIF4EBP3	VStsPVGLPSIDPSGSSPSSSSAPLASFSGIPGTR-37620163-Phospho (ST)(3);Phospho (ST)(4)	#N/A	#N/A	#N/A	NA	NA	1.90601	NA	NA	NA	NA	NA	NA
ANKHD1-EIF4EBP3	VSTsPVGLPSIDPSGSSPSSSSAPLASFSGIPGTR-37620163-Phospho (ST)(4)	NA	NA	NA	NA	NA	NA	NA	0	NA	NA	NA	0
ANKIB1	AALsSSELLELGDSLMR-148596953-Phospho (ST)(4)	NA	NA	NA	NA	NA	NA	4.22493	NA	NA	0.790355	NA	NA
ANKIB1	AALsSSELLELGDSLmR-148596953-Phospho (ST)(4);Oxidation (M)(16)	#N/A	#N/A	#N/A	0.161329	NA	NA	NA	NA	NA	NA	NA	NA
ANKIB1	AALSsSELLELGDSLMR-148596953-Phospho (ST)(5)	NA	NA	NA	NA	NA	NA	NA	0	2.33503	NA	NA	0
ANKIB1	AALSSsELLELGDSLMR-148596953-Phospho (ST)(6)	#N/A	#N/A	#N/A	NA	NA	0	NA	0	1.37708	NA	NA	0
ANKIB1	GVAPADsPEAPR-148596953-Phospho (ST)(7)	#N/A	#N/A	#N/A	0.625788	NA	NA	NA	NA	NA	NA	NA	NA
ANKLE2	MSLSPSsPR-148664230-Phospho (ST)(7)	#N/A	#N/A	#N/A	NA	2.63676	NA	NA	NA	NA	NA	NA	NA
ANKLE2	NSVAGSNPAKPGLGsPGR-148664230-Phospho (ST)(15)	0	NA	NA	0	NA	NA	NA	NA	NA	NA	NA	NA
ANKLE2	TSLPLsPVK-148664230-Phospho (ST)(6)	#N/A	#N/A	#N/A	NA	NA	6.89396	NA	NA	NA	NA	5.72623	NA
ANKRA2	AECNIHTSPsPGIQVR-12746412-Phospho (ST)(10)	NA	NA	NA	NA	NA	NA	NA	NA	2.04229	NA	NA	NA
ANKRD12	DNsPDSTPNHPSQTTPAQK-134948558-Phospho (ST)(3)	2.90278	NA	NA	NA	6.54655	NA	NA	NA	NA	NA	NA	NA
ANKRD12	IKDEDHsPTFENSDCTLK-134948558-Phospho (ST)(7)	#N/A	#N/A	#N/A	6.81899	NA	NA	NA	NA	NA	NA	NA	NA
ANKRD13A	LTsPVINTSLDTK-38683799-Phospho (ST)(3)	5.39014	NA	NA	#N/A	#N/A	#N/A	NA	NA	NA	NA	NA	NA
ANKRD13A	RLtSPVINTSLDTK-38683799-Phospho (ST)(3)	#N/A	#N/A	#N/A	NA	0	NA	NA	NA	NA	NA	NA	NA
ANKRD13A	RLTsPVINTSLDTK-38683799-Phospho (ST)(4)	#N/A	#N/A	#N/A	NA	1.55903	NA	NA	NA	NA	NA	NA	NA
ANKRD13D	GPGsPPRtPPAPGPPSFEEQLR-269315852-Phospho (ST)(4);Phospho (ST)(8)	2.16752	27.6235	NA	81.601	12.4704	NA	NA	40.7362	NA	46.0758	34.4731	NA
ANKRD13D	GPGSPPRtPPAPGPPSFEEQLR-269315852-Phospho (ST)(8)	#N/A	#N/A	#N/A	NA	NA	8.35307	8.92061	NA	NA	NA	NA	12.8745
ANKRD13D	tPPAPGPPSFEEQLR-269315852-Phospho (ST)(1)	#N/A	#N/A	#N/A	3.23273	NA	0	1.01012	NA	NA	NA	0	0
ANKRD17	APsPAPSSVPLGSEKPSNVSQDR-38683807-Phospho (ST)(3)	11.8379	17.3902	9.16343	56.8066	12.9718	98.916	48.3431	87.977	137.894	73.3211	78.5584	128.577
ANKRD17	ATVPVAAATAAEGEGsPPAVAAVAGPPAAAEVGGGVGGSSR-38683807-Phospho (ST)(16)	0	NA	NA	0.825805	NA	NA	NA	NA	NA	0	NA	NA
ANKRD17	AtVPVAAATAAEGEGSPPAVAAVAGPPAAAEVGGGVGGSSR-38683807-Phospho (ST)(2)	NA	NA	NA	NA	NA	NA	NA	NA	NA	NA	6.9284	NA
ANKRD17	ATVPVAAAtAAEGEGSPPAVAAVAGPPAAAEVGGGVGGSSR-38683807-Phospho (ST)(9)	NA	NA	NA	NA	NA	NA	NA	NA	0	NA	NA	7.77829
ANKRD17	DStGIVTPSGTFHQHVPAGYMDFPK-38683807-Phospho (ST)(3)	NA	NA	NA	NA	NA	NA	19.6554	NA	NA	NA	NA	NA
ANKRD17	DSTGIVtPSGTFHQHVPAGYMDFPK-38683807-Phospho (ST)(7)	#N/A	#N/A	#N/A	NA	NA	19.9164	NA	NA	NA	NA	NA	18.7941
ANKRD17	DSTGIVTPsGTFHQHVPAGYMDFPK-38683807-Phospho (ST)(9)	NA	NA	NA	NA	NA	NA	NA	NA	NA	7.17631	NA	NA
ANKRD17	EHYPVSSPSsPSPPAQPGGVSR-38683807-Phospho (ST)(10)	NA	NA	NA	NA	NA	NA	NA	9.98376	11.8213	NA	56.2679	NA
ANKRD17	EHYPVSSPSsPsPPAQPGGVSR-38683807-Phospho (ST)(10);Phospho (ST)(12)	NA	NA	NA	NA	NA	NA	NA	NA	33.7218	NA	NA	NA
ANKRD17	EHYPVSSPSSPsPPAQPGGVSR-38683807-Phospho (ST)(12)	7.16024	NA	NA	#N/A	#N/A	#N/A	45.037	30.1887	NA	NA	NA	24.0552
ANKRD17	EHYPVsSPSSPSPPAQPGGVSR-38683807-Phospho (ST)(6)	NA	NA	NA	NA	NA	NA	NA	NA	NA	NA	NA	111.263
ANKRD17	EHYPVsSPSSPsPPAQPGGVSR-38683807-Phospho (ST)(6);Phospho (ST)(12)	#N/A	#N/A	#N/A	NA	NA	32.9132	77.4456	NA	NA	NA	NA	NA
ANKRD17	EHYPVssPSSPSPPAQPGGVSR-38683807-Phospho (ST)(6);Phospho (ST)(7)	NA	NA	NA	NA	NA	NA	NA	NA	33.7218	NA	NA	39.243
ANKRD17	EHYPVsSPsSPSPPAQPGGVSR-38683807-Phospho (ST)(6);Phospho (ST)(9)	NA	NA	NA	NA	NA	NA	33.7188	NA	NA	NA	NA	NA
ANKRD17	EHYPVSsPSSPSPPAQPGGVSR-38683807-Phospho (ST)(7)	#N/A	#N/A	#N/A	12.7262	NA	34.7901	NA	NA	NA	NA	15.5226	NA
ANKRD17	EHYPVSsPSsPSPPAQPGGVSR-38683807-Phospho (ST)(7);Phospho (ST)(10)	NA	NA	NA	NA	NA	NA	NA	NA	NA	NA	NA	52.056
ANKRD17	EHYPVSsPSSPsPPAQPGGVSR-38683807-Phospho (ST)(7);Phospho (ST)(12)	#N/A	#N/A	#N/A	13.0207	NA	NA	NA	25.7012	NA	30.8843	NA	NA
ANKRD17	EHYPVSSPsSPSPPAQPGGVSR-38683807-Phospho (ST)(9)	NA	5.40001	NA	9.00124	NA	NA	45.037	NA	26.9079	NA	NA	101.107
ANKRD17	EHYPVSSPssPSPPAQPGGVSR-38683807-Phospho (ST)(9);Phospho (ST)(10)	#N/A	#N/A	#N/A	13.6902	2.6548	NA	NA	NA	NA	NA	23.9566	NA
ANKRD17	EHyPVSSPsSPSPPAQPGGVSR-38683807-Phospho (Y)(3);Phospho (ST)(9)	NA	NA	NA	NA	NA	NA	NA	25.5587	NA	NA	NA	NA
ANKRD17	KSDNHsPAVVTTTVSSK-38683807-Phospho (ST)(6)	#N/A	#N/A	#N/A	0	0	NA	NA	NA	NA	NA	NA	NA
ANKRD17	mTTVALSSTSQTATALtVPAISsASTHK-38683807-Oxidation (M)(1);Phospho (ST)(17);Phospho (ST)(23)	NA	NA	NA	NA	NA	NA	NA	NA	0	NA	NA	NA
ANKRD17	NSPLDCGSAsPNK-38683807-Phospho (ST)(10)	#N/A	#N/A	#N/A	4.52641	NA	NA	NA	NA	NA	NA	NA	NA
ANKRD27	DRsVPNLTEGSLHEPGR-116063534-Phospho (ST)(3)	#N/A	#N/A	#N/A	NA	NA	3.46034	NA	NA	NA	NA	NA	NA
ANKRD27	RHtVEDAVVSQGPEAAGPLSTPQEVSASR-116063534-Phospho (ST)(3)	#N/A	#N/A	#N/A	0	NA	0	0	0	NA	19.1738	6.7055	8.71031
ANKRD28	TVsFEALPIMR-304361760-Phospho (ST)(3)	#N/A	#N/A	#N/A	NA	NA	4.06826	18.0222	6.78368	10.0939	9.95398	5.28093	4.42258
ANKRD32	SsPSGITHVIASNAR-188219549-Phospho (ST)(2)	#N/A	#N/A	#N/A	NA	8.72168	125.501	NA	NA	NA	NA	NA	NA
ANKRD35	APAsPQVAALEQDLGK-121582655-Phospho (ST)(4)	7.92024	14.2893	9.47627	#N/A	#N/A	#N/A	NA	NA	NA	NA	NA	NA
ANKRD35	LSNsNLLEELGELGR-121582655-Phospho (ST)(4)	NA	NA	2.3367	#N/A	#N/A	#N/A	NA	NA	NA	NA	NA	NA
ANKRD35	LVQHPDLASQAsPSEPQAGSPPK-121582655-Phospho (ST)(12)	NA	32.6768	41.8215	#N/A	#N/A	#N/A	NA	NA	NA	NA	NA	NA
ANKRD35	LVQHPDLASQASPSEPQAGsPPK-121582655-Phospho (ST)(20)	17.8691	45.131	41.8215	NA	5.77813	NA	NA	NA	NA	NA	NA	NA
ANKRD35	SQPEEQGPPQsPASETIR-121582655-Phospho (ST)(11)	34.2079	37.6332	5.55456	9.46257	6.00104	NA	NA	NA	NA	NA	NA	NA
ANKRD36	DGLQCGTVSsQKQPALKATtDEEDSVsNIAtEIK-256222280-Phospho (ST)(10);Phospho (ST)(20);Phospho (ST)(27);Phospho (ST)(31)	NA	NA	NA	NA	NA	NA	NA	NA	NA	NA	NA	234.505
ANKRD40	tPESTKPGPVCQPPVSQSR-16418357-Phospho (ST)(1)	#N/A	#N/A	#N/A	NA	NA	8.10838	NA	NA	NA	NA	NA	NA
ANKS1A	HDsLHDPAAPSR-140161500-Phospho (ST)(3)	NA	NA	0.890606	3.18897	3.06822	NA	NA	NA	NA	NA	NA	NA
ANKS1A	ImsSIGEGIDFSQER-140161500-Oxidation (M)(2);Phospho (ST)(3)	NA	NA	NA	NA	NA	NA	NA	NA	28.9736	NA	NA	NA
ANKS1A	ImSsIGEGIDFSQER-140161500-Oxidation (M)(2);Phospho (ST)(4)	#N/A	#N/A	#N/A	7.95588	NA	NA	0	11.6319	NA	NA	NA	NA
ANKS1A	IMsSIGEGIDFSQER-140161500-Phospho (ST)(3)	NA	NA	NA	NA	NA	NA	NA	NA	NA	NA	NA	9.39645
ANKS1A	IMSsIGEGIDFSQER-140161500-Phospho (ST)(4)	#N/A	#N/A	#N/A	2.21287	3.2688	4.84374	18.231	18.6329	NA	11.2499	NA	NA
ANKS1A	LEKsPSFASEWDEIEK-140161500-Phospho (ST)(4)	#N/A	#N/A	#N/A	NA	NA	2.77375	7.76076	2.89894	NA	NA	NA	NA
ANKS1A	LEKSPsFASEWDEIEK-140161500-Phospho (ST)(6)	#N/A	#N/A	#N/A	1.21636	NA	NA	NA	NA	NA	4.33641	NA	1.75067
ANKS1A	LSsGFGGGGGGGSGGGGGGSGGGGGGLGsSSHPLSSLLSMWR-140161500-Phospho (ST)(3);Phospho (ST)(29)	#N/A	#N/A	#N/A	NA	NA	12.1432	NA	NA	NA	NA	NA	NA
ANKS1A	RHDsLHDPAAPSR-140161500-Phospho (ST)(4)	NA	6.14858	2.39691	15.2096	4.8766	NA	NA	NA	NA	NA	NA	NA
ANKS1A	RRHDsLHDPAAPSR-140161500-Phospho (ST)(5)	NA	NA	0	#N/A	#N/A	#N/A	NA	NA	NA	NA	NA	NA
ANKS1A	sDSDLLTCSPTEDATmGSR-140161500-Phospho (ST)(1);Oxidation (M)(16)	#N/A	#N/A	#N/A	2.63589	NA	NA	NA	NA	NA	NA	NA	NA
ANKS1A	SDsDLLTCSPTEDATMGSR-140161500-Phospho (ST)(3)	NA	NA	NA	NA	NA	NA	NA	NA	NA	NA	NA	2.6995
ANKS1A	SDSDLLtCSPTEDATMGSR-140161500-Phospho (ST)(7)	#N/A	#N/A	#N/A	NA	NA	1.09842	NA	NA	NA	NA	NA	NA
ANKS1A	SEsLSNCSIGK-140161500-Phospho (ST)(3)	#N/A	#N/A	#N/A	4.62045	NA	NA	NA	NA	NA	NA	NA	NA
ANKS1A	SLSKSDSDLLtCSPTEDATMGSR-140161500-Phospho (ST)(11)	NA	NA	NA	NA	NA	NA	59.2694	NA	NA	NA	NA	NA
ANKS1A	SLSKSDSDLLtCSPTEDATmGSR-140161500-Phospho (ST)(11);Oxidation (M)(20)	NA	NA	NA	NA	NA	NA	NA	NA	NA	NA	13.2169	NA
ANKS1A	SLsKSDSDLLTCSPTEDATMGSR-140161500-Phospho (ST)(3)	#N/A	#N/A	#N/A	1.87833	NA	NA	NA	NA	NA	NA	NA	NA
ANKS1A	SLsKSDSDLLTCSPTEDATmGSR-140161500-Phospho (ST)(3);Oxidation (M)(20)	NA	NA	0	11.6736	NA	NA	NA	NA	NA	NA	NA	NA
ANKS1A	SLSKsDSDLLTCSPTEDATMGSR-140161500-Phospho (ST)(5)	NA	NA	NA	NA	NA	NA	79.7698	31.099	NA	NA	NA	21.1849
ANKS1A	SLSKsDSDLLTCSPTEDATmGSR-140161500-Phospho (ST)(5);Oxidation (M)(20)	NA	NA	NA	NA	NA	NA	NA	NA	NA	NA	NA	9.62894
ANKS1A	SLSKSDsDLLTCSPTEDATMGSR-140161500-Phospho (ST)(7)	#N/A	#N/A	#N/A	NA	6.20141	9.42013	NA	NA	12.0303	16.3754	NA	NA
ANKS1A	SLSKSDsDLLTCSPTEDATmGSR-140161500-Phospho (ST)(7);Oxidation (M)(20)	NA	NA	NA	NA	NA	NA	44.0133	23.7475	6.08432	23.9547	NA	NA
ANKS1A	SPsFASEWDEIEK-140161500-Phospho (ST)(3)	28.2359	16.1767	7.33866	57.9446	68.6054	56.8789	205.218	169.245	NA	137.422	111.378	128.392
ANKS4B	LQLSAEEDGsVHHESILNRPGLGSIVFR-148664246-Phospho (ST)(10)	NA	NA	NA	NA	NA	NA	54.8302	NA	NA	NA	NA	NA
ANKS4B	LQLSAEEDGsVHHESILNRPGLGsIVFR-148664246-Phospho (ST)(10);Phospho (ST)(24)	NA	NA	NA	NA	NA	NA	43.6256	NA	NA	NA	NA	NA
ANKS4B	LQLSAEEDGSVHHEsILNRPGLGSIVFR-148664246-Phospho (ST)(15)	NA	NA	NA	NA	NA	NA	145.621	NA	NA	135.357	NA	NA
ANKS4B	LQLSAEEDGSVHHESILNRPGLGsIVFR-148664246-Phospho (ST)(24)	NA	NA	NA	NA	NA	NA	425.147	NA	NA	NA	NA	NA
ANKS4B	LQLsAEEDGSVHHESILNRPGLGSIVFR-148664246-Phospho (ST)(4)	NA	NA	NA	NA	NA	NA	13.1055	14.5339	7.36425	5.98755	46.2031	NA
ANKS4B	SSPSNASAPGtFGSLSK-148664246-Phospho (ST)(11)	NA	NA	NA	NA	NA	NA	NA	NA	NA	240.167	NA	NA
ANKS4B	SSPSNASAPGTFGsLSK-148664246-Phospho (ST)(14)	NA	NA	NA	NA	NA	NA	NA	92.7431	NA	NA	164.428	NA
ANKS4B	SsPSNASAPGTFGSLSK-148664246-Phospho (ST)(2)	NA	NA	NA	NA	NA	NA	NA	34.184	22.1472	0	71.0716	NA
ANKS4B	SsPSNASAPGTFGSLsK-148664246-Phospho (ST)(2);Phospho (ST)(16)	NA	NA	NA	NA	NA	NA	NA	NA	NA	NA	8.59943	NA
ANKS6	SGGsIDNVLSQIAAQR-67906195-Phospho (ST)(4)	NA	NA	NA	NA	NA	NA	3.57806	NA	NA	NA	NA	NA
ANKZF1	AQVPGPLtPEMEAR-109150435-Phospho (ST)(8)	#N/A	#N/A	#N/A	NA	NA	4.36542	NA	1.43786	7.03491	NA	NA	6.49254
ANKZF1	LAAQLGAPTsPIPDSAIVNTR-109150435-Phospho (ST)(10)	NA	0	NA	NA	NA	9.79768	2.88796	NA	NA	NA	NA	0
ANKZF1	LAAQLGAPtSPIPDSAIVNTR-109150435-Phospho (ST)(9)	0.943034	NA	NA	#N/A	#N/A	#N/A	NA	NA	NA	NA	NA	NA
ANKZF1	LHsPQTHWK-109150435-Phospho (ST)(3)	3.88133	NA	NA	#N/A	#N/A	#N/A	NA	NA	NA	NA	NA	NA
ANLN	AAsPPRPLLSNASATPVGR-31657094-Phospho (ST)(3)	#N/A	#N/A	#N/A	NA	NA	65.8861	50.9115	NA	44.7816	16.2873	NA	NA
ANLN	AESGDsLGSEDRDLLYSIDAYR-31657094-Phospho (ST)(6)	#N/A	#N/A	#N/A	2.74548	NA	NA	NA	NA	NA	NA	NA	NA
ANLN	EIEmSVDDDDINSsK-31657094-Oxidation (M)(4);Phospho (ST)(14)	#N/A	#N/A	#N/A	2.44868	NA	NA	NA	NA	NA	NA	NA	NA
ANLN	sCSPsPVSPQVQPQAADTISDSVAVPASLLGMR-31657094-Phospho (ST)(1);Phospho (ST)(5)	#N/A	#N/A	#N/A	NA	NA	0	NA	NA	NA	NA	NA	NA
ANLN	SCSPSPVSPQVQPQAADTIsDSVAVPASLLGMR-31657094-Phospho (ST)(20)	#N/A	#N/A	#N/A	NA	NA	0	NA	NA	NA	NA	NA	NA
ANLN	SCSPSPVsPQVQPQAADTISDSVAVPASLLGMR-31657094-Phospho (ST)(8)	#N/A	#N/A	#N/A	NA	0	NA	NA	NA	NA	NA	NA	NA
ANLN	StPHRtPIItPNTK-31657094-Phospho (ST)(2);Phospho (ST)(6);Phospho (ST)(10)	#N/A	#N/A	#N/A	0	NA	NA	NA	NA	NA	NA	NA	NA
ANLN	StTPGGTGIKPFLER-31657094-Phospho (ST)(2)	#N/A	#N/A	#N/A	3.61693	NA	NA	NA	NA	NA	NA	NA	NA
ANLN	STtPGGTGIKPFLER-31657094-Phospho (ST)(3)	#N/A	#N/A	#N/A	4.1002	1.39901	3.08077	NA	NA	NA	NA	NA	NA
ANLN	TPIsPLK-31657094-Phospho (ST)(4)	#N/A	#N/A	#N/A	55.2434	53.1399	NA	NA	NA	NA	NA	NA	NA
ANLN	TQsLPVTEK-31657094-Phospho (ST)(3)	#N/A	#N/A	#N/A	9.44352	NA	NA	NA	NA	NA	NA	NA	NA
ANO1	ACPDSLGsPAPSHAYHGGVL-194306539-Phospho (ST)(8)	#N/A	#N/A	#N/A	NA	NA	18.5072	NA	NA	NA	NA	NA	NA
ANO1	LsYPFSR-194306539-Phospho (ST)(2)	#N/A	#N/A	#N/A	NA	NA	3.65796	NA	NA	NA	NA	NA	NA
ANO10	VtLSALDTSESSFTPLVVIELAQDVK-325651946-Phospho (ST)(2)	NA	NA	NA	NA	NA	NA	NA	NA	NA	0	NA	NA
ANO10	VTLsALDTSESSFTPLVVIELAQDVK-325651946-Phospho (ST)(4)	NA	NA	NA	NA	NA	NA	0	NA	NA	NA	NA	NA
ANO8	RPGPSPEALLEEGsPTmVEK-55741655-Phospho (ST)(14);Oxidation (M)(17)	#N/A	#N/A	#N/A	4.01276	NA	NA	NA	NA	NA	NA	NA	NA
ANO8	RPGPSPEALLEEGSPtMVEK-55741655-Phospho (ST)(16)	NA	NA	NA	NA	NA	NA	5.70219	NA	NA	NA	NA	NA
ANP32A	ELVLDNsR-5453880-Phospho (ST)(7)	#N/A	#N/A	#N/A	2.3132	NA	NA	NA	NA	NA	NA	NA	NA
ANP32B	KREtDDEGEDD-5454088-Phospho (ST)(4)	#N/A	#N/A	#N/A	NA	0.720102	NA	NA	NA	NA	NA	NA	NA
ANTXR1	APPPSRPPPRPsV-14149904-Phospho (ST)(12)	#N/A	#N/A	#N/A	7.83946	NA	24.0755	NA	25.3748	13.5447	NA	NA	NA
ANXA1	AAYLQETGKPLDEtLKK-4502101-Phospho (ST)(14)	NA	11.1559	2.8162	#N/A	#N/A	#N/A	NA	NA	5.59738	NA	NA	NA
ANXA1	ALtGHLEEVVLALLK-4502101-Phospho (ST)(3)	NA	NA	0.202647	#N/A	#N/A	#N/A	NA	NA	NA	NA	NA	NA
ANXA1	ALyEAGER-4502101-Phospho (Y)(3)	0.566817	NA	NA	#N/A	#N/A	#N/A	NA	NA	NA	NA	NA	NA
ANXA1	DItSDTSGDFR-4502101-Phospho (ST)(3)	NA	11.1259	11.2373	1.45314	NA	NA	NA	NA	NA	NA	NA	NA
ANXA1	DITsDTSGDFR-4502101-Phospho (ST)(4)	0	21.0335	12.5255	6.52576	NA	NA	NA	NA	NA	NA	NA	NA
ANXA1	DITSDtSGDFR-4502101-Phospho (ST)(6)	5.35587	7.84191	5.36477	17.7192	NA	NA	NA	NA	NA	NA	NA	NA
ANXA1	DITSDTsGDFR-4502101-Phospho (ST)(7)	44.2735	27.5781	16.4147	NA	4.12649	NA	NA	NA	NA	NA	NA	NA
ANXA1	GDRsEDFGVNEDLADSDAR-4502101-Phospho (ST)(4)	82.6245	201.576	58.5072	67.586	9.15184	NA	NA	NA	7.0207	NA	NA	NA
ANXA1	GGPGSAVSPYPtFNPSSDVAALHK-4502101-Phospho (ST)(12)	20.9082	NA	NA	NA	6.98108	4.00243	NA	NA	NA	NA	NA	NA
ANXA1	GGPGSAVSPYPTFNPsSDVAALHK-4502101-Phospho (ST)(16)	NA	19.6762	7.98369	#N/A	#N/A	#N/A	NA	NA	NA	NA	NA	NA
ANXA1	GGPGsAVSPYPTFNPSSDVAALHK-4502101-Phospho (ST)(5)	1264.74	307.822	75.9322	119.877	13.5417	NA	NA	NA	NA	NA	NA	NA
ANXA1	GGPGSAVsPYPTFNPSSDVAALHK-4502101-Phospho (ST)(8)	365.494	546.735	53.3094	145.243	23.3419	NA	NA	NA	NA	NA	NA	NA
ANXA1	GGPGSAVSPyPTFNPSSDVAALHK-4502101-Phospho (Y)(10)	NA	4.34811	NA	#N/A	#N/A	#N/A	NA	NA	NA	NA	NA	NA
ANXA1	GLGTDEDTLIEILAsR-4502101-Phospho (ST)(15)	NA	NA	8.13649	#N/A	#N/A	#N/A	NA	NA	NA	NA	NA	NA
ANXA1	GLGtDEDTLIEILASR-4502101-Phospho (ST)(4)	NA	2.80198	3.15553	#N/A	#N/A	#N/A	NA	NA	NA	NA	NA	NA
ANXA1	GLGTDEDtLIEILASR-4502101-Phospho (ST)(8)	NA	0.315682	2.33478	1.13926	NA	NA	NA	NA	NA	NA	NA	NA
ANXA1	GTDVNVFNTILTtR-4502101-Phospho (ST)(13)	NA	NA	5.33282	#N/A	#N/A	#N/A	NA	NA	NA	NA	NA	NA
ANXA1	GTDVNVFNtILTTR-4502101-Phospho (ST)(9)	30.5093	78.8645	10.3028	7.52287	8.52576	NA	NA	NA	NA	NA	NA	NA
ANXA1	GVDEAtIIDILTK-4502101-Phospho (ST)(6)	1.32624	2.92924	3.29584	0.611991	NA	NA	NA	NA	NA	NA	NA	NA
ANXA1	KGtDVNVFNTILTTR-4502101-Phospho (ST)(3)	34.7812	306.036	115.593	43.5872	88.1827	28.3682	17.7616	4.51026	7.89607	8.39232	NA	NA
ANXA1	NALLsLAK-4502101-Phospho (ST)(5)	26.792	54.7733	7.95675	8.38624	3.58791	NA	NA	NA	NA	NA	NA	NA
ANXA1	QAWFIENEEQEyVQTVK-4502101-Phospho (Y)(12)	#N/A	#N/A	#N/A	5.18305	NA	NA	NA	NA	NA	NA	NA	NA
ANXA1	SEDFGVNEDLADsDAR-4502101-Phospho (ST)(13)	NA	14.0043	0	22.4188	NA	NA	NA	NA	NA	NA	NA	NA
ANXA1	SSKGGPGsAVSPYPTFNPSSDVAALHK-4502101-Phospho (ST)(8)	0	NA	NA	#N/A	#N/A	#N/A	NA	NA	NA	NA	NA	NA
ANXA1	tPAQFDADELR-4502101-Phospho (ST)(1)	4.09449	NA	NA	#N/A	#N/A	#N/A	NA	NA	NA	NA	NA	NA
ANXA11	GtITDAPGFDPLR-508772597-Phospho (ST)(2)	#N/A	#N/A	#N/A	1.94904	4.58386	NA	NA	NA	NA	NA	NA	NA
ANXA13	ASsPQGFDVDR-51895795-Phospho (ST)(3)	NA	NA	NA	NA	NA	NA	NA	0	NA	NA	0	NA
ANXA13	GDSQPSTVVQPLSHPsR-51896029-Phospho (ST)(16)	NA	NA	NA	NA	NA	NA	NA	NA	NA	8.81832	0.881901	NA
ANXA13	GDsQPSTVVQPLSHPSR-51896029-Phospho (ST)(3)	NA	NA	NA	NA	NA	NA	NA	4.18516	3.81883	18.2103	NA	9.75138
ANXA13	GDSQPsTVVQPLSHPSR-51896029-Phospho (ST)(6)	NA	NA	NA	NA	NA	NA	NA	NA	NA	14.6226	NA	NA
ANXA13	SDtSGDFR-51895795-Phospho (ST)(3)	NA	NA	NA	NA	NA	NA	NA	NA	0.700567	NA	NA	NA
ANXA13	TALALLDRPsEYAAR-51895795-Phospho (ST)(10)	NA	NA	NA	NA	NA	NA	6.80028	NA	NA	NA	NA	NA
ANXA2	AEDGsVIDYELIDQDAR-209862831-Phospho (ST)(5)	#N/A	#N/A	#N/A	2.04906	10.2716	NA	NA	NA	NA	NA	NA	NA
ANXA2	AyTNFDAER-209862831-Phospho (Y)(2)	2.07511	0	NA	0.91605	0.820053	NA	NA	NA	NA	NA	NA	NA
ANXA2	DIIsDTSGDFR-209862831-Phospho (ST)(4)	#N/A	#N/A	#N/A	1.50651	NA	NA	NA	NA	3.35175	NA	11.0665	8.51807
ANXA2	DIISDtSGDFR-209862831-Phospho (ST)(6)	#N/A	#N/A	#N/A	NA	4.11089	NA	NA	NA	NA	NA	NA	NA
ANXA2	DIISDTsGDFR-209862831-Phospho (ST)(7)	NA	2.36183	2.12652	0	NA	NA	NA	4.61584	NA	NA	NA	6.61826
ANXA2	LSLEGDHSTPPsAYGSVK-209862831-Phospho (ST)(12)	68.1441	NA	NA	19.4932	NA	NA	NA	NA	NA	NA	NA	NA
ANXA2	LSLEGDHSTPPSAYGsVK-209862831-Phospho (ST)(16)	51.3018	37.2311	29.057	0	33.8733	22.6955	NA	20.8382	37.8958	NA	16.3546	NA
ANXA2	LsLEGDHSTPPSAYGSVK-209862831-Phospho (ST)(2)	#N/A	#N/A	#N/A	NA	NA	0	NA	NA	3.47934	39.0189	NA	NA
ANXA2	LSLEGDHsTPPSAYGSVK-209862831-Phospho (ST)(8)	38.6103	NA	NA	36.3426	NA	NA	NA	NA	NA	NA	NA	NA
ANXA2	LSLEGDHStPPSAYGSVK-209862831-Phospho (ST)(9)	#N/A	#N/A	#N/A	74.556	NA	27.8871	NA	62.1441	NA	NA	NA	23.5972
ANXA2	LSLEGDHSTPPSAyGSVK-209862831-Phospho (Y)(14)	12.9197	NA	8.96529	17.8589	20.8027	NA	NA	33.2623	51.3061	19.5995	19.1742	0
ANXA2	RAEDGSVIDyELIDQDAR-209862831-Phospho (Y)(10)	NA	NA	NA	NA	NA	NA	NA	NA	3.48579	NA	NA	NA
ANXA2	sALSGHLETVILGLLK-209862831-Phospho (ST)(1)	NA	NA	NA	NA	NA	NA	0	NA	NA	NA	NA	NA
ANXA2	SALsGHLETVILGLLK-209862831-Phospho (ST)(4)	NA	NA	NA	NA	NA	NA	0	NA	NA	NA	NA	NA
ANXA2	stVHEILCK-209862831-Acetyl (Protein N-term);Phospho (ST)(2)	#N/A	#N/A	#N/A	NA	NA	49.8988	NA	NA	NA	NA	NA	100.453
ANXA2	sTVHEILCKLsLEGDHSTPPSAYGSVK-209862831-Acetyl (Protein N-term);Phospho (ST)(11)	NA	NA	NA	NA	NA	NA	29.4715	NA	19.1593	NA	7.81421	NA
ANXA2	stVHEILCKLSLEGDHSTPPSAYGSVK-209862831-Acetyl (Protein N-term);Phospho (ST)(2)	#N/A	#N/A	#N/A	1.12526	NA	25.6132	NA	NA	NA	NA	NA	NA
ANXA2	sVPHLQK-209862831-Phospho (ST)(1)	0	NA	NA	#N/A	#N/A	#N/A	NA	NA	NA	NA	NA	NA
ANXA2	sYSPYDMLESIR-209862831-Phospho (ST)(1)	#N/A	#N/A	#N/A	NA	2.61698	NA	NA	NA	NA	NA	NA	NA
ANXA2	TPAQYDASELKAsmK-209862831-Phospho (ST)(13);Oxidation (M)(14)	1.3156	NA	NA	#N/A	#N/A	#N/A	NA	NA	NA	NA	NA	NA
ANXA2	YKsYSPYDMLESIR-209862831-Phospho (ST)(3)	NA	2.16339	NA	#N/A	#N/A	#N/A	6.5298	NA	NA	NA	NA	NA
ANXA2	YKSYsPYDMLESIR-209862831-Phospho (ST)(5)	NA	NA	1.15219	NA	4.24609	NA	NA	NA	NA	NA	NA	NA
ANXA2	yKSYSPYDMLESIR-209862831-Phospho (Y)(1)	NA	NA	NA	NA	NA	NA	NA	NA	3.36537	NA	NA	NA
ANXA4	AASGFNAMEDAQtLR-4502105-Phospho (ST)(13)	NA	NA	NA	NA	NA	NA	NA	11.917	NA	NA	NA	NA
ANXA4	AAsGFNAMEDAQTLR-4502105-Phospho (ST)(3)	NA	NA	NA	NA	NA	NA	24.4869	20.0019	10.4283	16.1812	63.718	15.2836
ANXA4	AAsGFNAmEDAQTLR-4502105-Phospho (ST)(3);Oxidation (M)(8)	#N/A	#N/A	#N/A	0	NA	NA	NA	23.756	21.3237	4.13117	27.5798	19.8797
ANXA4	AASGFNAMEDAQtLRK-4502105-Phospho (ST)(13)	NA	NA	NA	NA	NA	NA	NA	6.41846	NA	NA	NA	NA
ANXA4	SEtSGSFEDALLAIVK-4502105-Phospho (ST)(3)	NA	NA	NA	NA	NA	NA	NA	NA	NA	NA	0	NA
ANXA4	SLEDDIRSDtSFMFQR-4502105-Phospho (ST)(10)	NA	NA	NA	NA	NA	NA	6.27955	NA	NA	NA	NA	NA
ANXA4	VLVsLSAGGR-4502105-Phospho (ST)(4)	NA	NA	NA	NA	NA	NA	NA	NA	5.12042	NA	NA	NA
ANXA5	ETsGNLEQLLLAVVK-4502107-Phospho (ST)(3)	NA	NA	NA	NA	NA	NA	NA	NA	0	0	NA	NA
ANXA5	FItIFGTR-4502107-Phospho (ST)(3)	NA	NA	NA	NA	NA	NA	NA	NA	3.60544	NA	NA	NA
ANXA5	GLGTDEESILtLLTSR-4502107-Phospho (ST)(11)	NA	0	NA	0	1.17553	NA	NA	NA	0	NA	NA	NA
ANXA5	GLGTDEEsILTLLTSR-4502107-Phospho (ST)(8)	NA	0.220539	NA	0.455086	0.306485	NA	NA	NA	4.45941	0	NA	NA
ANXA5	GtVTDFPGFDER-4502107-Phospho (ST)(2)	#N/A	#N/A	#N/A	2.17485	4.67774	NA	NA	NA	11.4571	NA	NA	NA
ANXA5	QVYEEEYGSsLEDDVVGDTSGYYQR-4502107-Phospho (ST)(10)	#N/A	#N/A	#N/A	0	NA	NA	NA	NA	NA	NA	NA	NA
ANXA5	VLtEIIASR-4502107-Phospho (ST)(3)	NA	NA	NA	NA	NA	NA	0	NA	NA	NA	NA	NA
ANXA5	VLTEIIAsR-4502107-Phospho (ST)(8)	NA	NA	NA	NA	NA	NA	NA	NA	2.72975	NA	NA	NA
ANXA6	GsIHDFPGFDPNQDAEALYTAMK-71773329-Phospho (ST)(2)	NA	28.444	0	2.85697	42.0771	5.53621	71.7771	9.15934	72.3847	5.7775	NA	NA
ANXA6	GsIHDFPGFDPNQDAEALYTAmK-71773329-Phospho (ST)(2);Oxidation (M)(22)	#N/A	#N/A	#N/A	1.48411	NA	NA	NA	NA	NA	NA	NA	NA
ANXA6	IMVSRsEIDLLNIR-302129652-Phospho (ST)(6)	NA	NA	NA	NA	NA	NA	6.63288	NA	NA	NA	NA	NA
ANXA6	sEIDLLNIR-302129652-Phospho (ST)(1)	#N/A	#N/A	#N/A	2.0195	NA	NA	15.2034	2.60906	14.8758	NA	NA	NA
ANXA6	YRGsIHDFPGFDPNQDAEALYTAMK-71773329-Phospho (ST)(4)	NA	13.0047	NA	1.10626	26.6183	NA	NA	NA	57.8147	9.9755	NA	NA
ANXA6	YRGsIHDFPGFDPNQDAEALYTAmK-71773329-Phospho (ST)(4);Oxidation (M)(24)	#N/A	#N/A	#N/A	1.63552	NA	NA	NA	NA	NA	NA	NA	NA
ANXA8L1	sEIDLNLIK-149588958-Phospho (ST)(1)	#N/A	#N/A	#N/A	NA	1.86162	NA	NA	NA	NA	NA	NA	NA
AP1AR	SKtEEDILR-190358499-Phospho (ST)(3)	#N/A	#N/A	#N/A	44.2086	NA	NA	NA	NA	NA	NA	NA	NA
AP1M1	LETGAPRPPAtVTNAVSWR-14210504-Phospho (ST)(11)	#N/A	#N/A	#N/A	17.5621	18.1985	108.067	449.783	NA	30.9329	113.987	NA	88.3376
AP1M1	LETGAPRPPAtVtNAVSWR-14210504-Phospho (ST)(11);Phospho (ST)(13)	#N/A	#N/A	#N/A	23.7913	NA	NA	62.6662	NA	NA	NA	NA	NA
AP1M1	LETGAPRPPATVtNAVSWR-14210504-Phospho (ST)(13)	#N/A	#N/A	#N/A	35.6438	NA	NA	NA	NA	NA	NA	64.9118	NA
AP1M1	LETGAPRPPATVTNAVsWR-14210504-Phospho (ST)(17)	NA	6.12984	NA	NA	NA	107.065	NA	NA	NA	NA	NA	NA
AP1M1	LEtGAPRPPAtVTNAVSWR-14210504-Phospho (ST)(3);Phospho (ST)(11)	#N/A	#N/A	#N/A	NA	NA	36.9321	NA	NA	NA	NA	NA	NA
AP1M1	LEtGAPRPPATVtNAVSWR-14210504-Phospho (ST)(3);Phospho (ST)(13)	#N/A	#N/A	#N/A	NA	NA	36.9321	NA	NA	NA	NA	NA	NA
AP1M2	AHFGLPsVEKEEVEGRPPIGVK-9506797-Phospho (ST)(7)	NA	NA	NA	NA	NA	NA	NA	NA	NA	NA	5.4785	NA
AP1M2	VLFELtGR-9506797-Phospho (ST)(6)	#N/A	#N/A	#N/A	0.819569	NA	NA	10.2112	4.9049	8.16033	15.8521	16.6555	26.8195
AP1M2	VPPtVTNAVSWR-9506797-Phospho (ST)(4)	#N/A	#N/A	#N/A	NA	NA	5.23992	208.612	4.88096	19.3627	51.3294	14.7661	53.2086
AP1M2	VPPtVTNAVsWR-9506797-Phospho (ST)(4);Phospho (ST)(10)	NA	NA	NA	NA	NA	NA	NA	NA	NA	32.5386	NA	NA
AP1M2	VPPtVtNAVSWR-9506797-Phospho (ST)(4);Phospho (ST)(6)	NA	NA	NA	NA	NA	NA	41.9804	NA	NA	NA	NA	NA
AP1M2	VPPTVtNAVSWR-9506797-Phospho (ST)(6)	#N/A	#N/A	#N/A	5.46323	NA	NA	17.336	NA	NA	NA	39.8306	NA
AP1S1	AIEQADLLQEEDEsPR-4557471-Phospho (ST)(14)	#N/A	#N/A	#N/A	3.05589	NA	0	27.5746	17.8107	38.3137	24.591	28.3716	32.653
AP1S2	AIEQADLLQEEAEtPR-22027655-Phospho (ST)(14)	#N/A	#N/A	#N/A	NA	NA	16.6086	NA	NA	NA	NA	NA	NA
AP2A1	DPSSNDINGGmEPTPSTVSTPsPSADLLGLR-19913414-Oxidation (M)(11);Phospho (ST)(22)	#N/A	#N/A	#N/A	NA	NA	0	0	NA	NA	NA	18.5948	NA
AP2A1	DPSSNDINGGMEPTPSTVSTPsPSADLLGLR-19913414-Phospho (ST)(22)	NA	NA	NA	NA	NA	NA	NA	NA	NA	NA	NA	0
AP2A1	RDPSSNDINGGmEPTPSTVSTPsPSADLLGLR-19913414-Oxidation (M)(12);Phospho (ST)(23)	NA	NA	NA	NA	NA	NA	NA	0	NA	NA	0	NA
AP2A1	RDPSSNDINGGmEPTPSTVSTPSPsADLLGLR-19913414-Oxidation (M)(12);Phospho (ST)(25)	#N/A	#N/A	#N/A	0	NA	NA	NA	NA	NA	NA	NA	NA
AP2A1	RDPSSNDINGGMEPTPSTVSTPsPSADLLGLR-19913414-Phospho (ST)(23)	#N/A	#N/A	#N/A	NA	NA	6.80796	0	NA	NA	NA	NA	NA
AP2A2	VVHLLNDQHLGVVtAATSLIttLAQK-27477041-Phospho (ST)(14);Phospho (ST)(21);Phospho (ST)(22)	#N/A	#N/A	#N/A	4.20363	NA	NA	NA	NA	NA	NA	NA	NA
AP2M1	EEQSQITSQVtGQIGWR-14917109-Phospho (ST)(11)	17.6476	14.1307	20.7635	253.034	84.6852	226.092	463.533	63.6817	77.1124	604.538	536.454	481.269
AP3B1	NFYEsDDDQKEK-32484979-Phospho (ST)(5)	#N/A	#N/A	#N/A	0	NA	NA	NA	NA	NA	NA	NA	NA
AP3D1	HRPsEADEEELAR-117553580-Phospho (ST)(4)	1.0111	NA	4.20759	23.2583	0	6.28411	0	NA	NA	0	NA	NA
AP3D1	NTEtSKSPEKDVPMVEK-117553580-Phospho (ST)(4)	#N/A	#N/A	#N/A	NA	20.1718	NA	NA	NA	NA	NA	NA	NA
AP3D1	NTETSKsPEKDVPMVEK-117553580-Phospho (ST)(7)	#N/A	#N/A	#N/A	2.66835	NA	0	NA	0	NA	0	0	6.4194
AP3D1	NTETSKsPEKDVPmVEK-117553580-Phospho (ST)(7);Oxidation (M)(14)	19.3114	NA	NA	26.1567	6.91793	NA	NA	NA	NA	NA	NA	NA
AP3D1	TEAQGEEDDAEGQDQDKKsPKPK-387849337-Phospho (ST)(19)	#N/A	#N/A	#N/A	NA	25.9854	NA	NA	NA	NA	NA	NA	NA
AP3D1	YQDtPGVEHIPVVQIDLSVPLK-117553580-Phospho (ST)(4)	NA	NA	NA	NA	NA	NA	3.60745	NA	NA	NA	NA	NA
AP4B1	tSSFAASGPLIPEENK-359806940-Phospho (ST)(1)	NA	NA	NA	NA	NA	NA	NA	NA	NA	NA	NA	10.0997
AP4B1	TsSFAASGPLIPEENKER-359806940-Phospho (ST)(2)	NA	NA	NA	NA	NA	NA	NA	NA	7.70332	NA	NA	NA
AP4B1	TSsFAASGPLIPEENKER-359806940-Phospho (ST)(3)	NA	NA	NA	NA	NA	NA	NA	NA	NA	12.0388	6.08954	19.3499
AP4E1	KFsLTSELLDSESLTELPLVEK-355477272-Phospho (ST)(3)	#N/A	#N/A	#N/A	NA	NA	2.409	NA	1.5995	NA	NA	NA	NA
AP4E1	KFSLTsELLDSESLTELPLVEK-355477272-Phospho (ST)(6)	#N/A	#N/A	#N/A	0.301189	NA	NA	NA	NA	NA	2.24889	3.46914	NA
APBA1	sASTESGFHNHTDTAEGDVIAAAR-22035548-Phospho (ST)(1)	#N/A	#N/A	#N/A	NA	NA	0	NA	NA	NA	NA	NA	NA
APBA1	SASTESGFHNHtDTAEGDVIAAAR-22035548-Phospho (ST)(12)	NA	0.952017	NA	#N/A	#N/A	#N/A	NA	4.37894	NA	NA	NA	NA
APBA1	SAsTESGFHNHTDTAEGDVIAAAR-22035548-Phospho (ST)(3)	#N/A	#N/A	#N/A	4.49975	1.80614	14.7729	10.5811	4.37894	2.86237	8.63726	3.61482	NA
APBA1	SAstESGFHNHTDTAEGDVIAAAR-22035548-Phospho (ST)(3);Phospho (ST)(4)	#N/A	#N/A	#N/A	NA	NA	0	NA	NA	NA	NA	NA	NA
APBA1	SAsTEsGFHNHTDTAEGDVIAAAR-22035548-Phospho (ST)(3);Phospho (ST)(6)	NA	NA	NA	NA	NA	NA	NA	NA	NA	13.4015	11.4882	NA
APBA1	SASTEsGFHNHTDTAEGDVIAAAR-22035548-Phospho (ST)(6)	NA	NA	NA	NA	NA	NA	NA	NA	NA	NA	NA	2.54769
APBA1	SPYtPDEPKEPIWVMR-22035548-Phospho (ST)(4)	NA	NA	NA	NA	NA	NA	0.671573	NA	NA	NA	NA	NA
APBA3	sPSGPPAmDLEGPR-11342678-Phospho (ST)(1);Oxidation (M)(8)	#N/A	#N/A	#N/A	3.3679	NA	NA	NA	NA	NA	NA	NA	NA
APBA3	SPsGPPAMDLEGPR-11342678-Phospho (ST)(3)	NA	NA	NA	NA	NA	NA	NA	NA	NA	9.2561	NA	16.1195
APBA3	SPsGPPAmDLEGPR-11342678-Phospho (ST)(3);Oxidation (M)(8)	NA	NA	1.86541	#N/A	#N/A	#N/A	NA	7.56551	NA	17.9339	8.73883	NA
APBB1IP	SsDTSGSPATPLK-56118221-Phospho (ST)(2)	0	6.4979	NA	34.8096	6.67988	NA	NA	NA	NA	NA	NA	NA
APBB2	NLsPTAVINITSEK-260593729-Phospho (ST)(3)	#N/A	#N/A	#N/A	4.32524	NA	NA	NA	NA	NA	NA	NA	NA
APBB2	NSPAtPPNTLNLR-260593729-Phospho (ST)(5)	#N/A	#N/A	#N/A	NA	NA	4.11913	NA	NA	NA	NA	NA	NA
APC	ALEAELDAQHLSETFDNIDNLsPK-189011566-Phospho (ST)(22)	NA	NA	3.57166	NA	NA	14.4796	NA	NA	62.9974	NA	NA	71.7386
APC	DANImsPGSSLPSLHVR-189011566-Oxidation (M)(5);Phospho (ST)(6)	NA	NA	1.0793	2.01562	NA	NA	0	6.63351	NA	NA	9.80072	NA
APC	DANIMsPGSSLPSLHVR-189011566-Phospho (ST)(6)	NA	0	NA	#N/A	#N/A	#N/A	25.9562	9.06753	14.9385	11.3442	9.09056	NA
APC	DIQRPDSEHGLsPDSENFDWK-189011566-Phospho (ST)(12)	#N/A	#N/A	#N/A	NA	NA	8.98182	24.4507	11.4389	NA	19.6919	29.7926	17.2799
APC	EAPsPTLR-189011566-Phospho (ST)(4)	5.22199	NA	NA	#N/A	#N/A	#N/A	NA	NA	NA	NA	NA	NA
APC	KPtSPVKPIPQNTEYR-189011566-Phospho (ST)(3)	NA	0	NA	NA	NA	2.75696	NA	NA	8.0517	NA	15.432	NA
APC	KPTsPVKPIPQNTEYR-189011566-Phospho (ST)(4)	1.84121	NA	0	NA	5.97306	NA	NA	NA	NA	0	NA	0
APC	RHsGSYLVTSV-189011566-Phospho (ST)(3)	NA	NA	NA	NA	NA	NA	NA	NA	NA	15.6285	NA	NA
APC	SELsPVAR-189011566-Phospho (ST)(4)	4.52644	0	NA	2.90859	0	NA	NA	NA	NA	NA	NA	NA
APC	SKtPPPPPQTAQTK-189011566-Phospho (ST)(3)	NA	NA	0	0	0	NA	NA	NA	NA	NA	NA	NA
APC	sPTGNTPPVIDSVSEK-189011566-Phospho (ST)(1)	#N/A	#N/A	#N/A	NA	0	NA	NA	NA	NA	NA	NA	NA
APC	SPtGNTPPVIDSVSEK-189011566-Phospho (ST)(3)	3.37404	NA	NA	0	NA	8.44128	NA	19.8726	12.3401	NA	32.1832	17.1139
APC	SsAAHTHSNTYNFTK-189011566-Phospho (ST)(2)	3.12302	NA	NA	NA	3.95404	NA	NA	NA	NA	NA	NA	NA
APEH	ALDVSAsDDEIAR-23510451-Phospho (ST)(7)	NA	NA	NA	NA	NA	NA	NA	8.55096	NA	NA	NA	0
APEX2	SYFQPSPSCPQAsPDIELPSLPLMSALMTPK-18375507-Phospho (ST)(13)	#N/A	#N/A	#N/A	NA	NA	0	NA	NA	NA	NA	NA	NA
APH1A	VmVYsALR-117606362-Oxidation (M)(2);Phospho (ST)(5)	NA	NA	NA	NA	NA	NA	NA	NA	NA	NA	11.5239	NA
API5	ASEDTTSGsPPK-219283152-Phospho (ST)(9)	NA	NA	NA	NA	NA	NA	NA	0	1.34415	NA	NA	1.87846
API5	ASEDTTSGsPPKK-219283152-Phospho (ST)(9)	#N/A	#N/A	#N/A	0	NA	0.743711	0	NA	NA	NA	NA	NA
APLF	sPVINLPHETTGASQLEGSTEIAK-27734905-Phospho (ST)(1)	#N/A	#N/A	#N/A	0.656938	NA	NA	NA	NA	NA	NA	NA	NA
APOA2	sKEQLTPLIK-4502149-Phospho (ST)(1)	0.886139	NA	NA	1.31351	NA	NA	NA	25.9261	NA	NA	8.60203	NA
APOB	VREsDEETQIK-105990532-Phospho (ST)(4)	7.14542	NA	NA	0	NA	NA	NA	NA	NA	NA	NA	NA
APOBR	GQGPELmGGAQtPTKQPEER-340138932-Oxidation (M)(7);Phospho (ST)(12)	#N/A	#N/A	#N/A	NA	NA	3.64696	NA	8.17039	NA	11.4403	9.45933	0
APOBR	GQGPELMGGAQtPTKQPEER-340138932-Phospho (ST)(12)	#N/A	#N/A	#N/A	NA	NA	0	NA	NA	9.00687	NA	NA	0
APOBR	GQGPELMGGAQTPtKQPEER-340138932-Phospho (ST)(14)	#N/A	#N/A	#N/A	NA	1.50047	NA	NA	9.46399	NA	NA	NA	NA
APOBR	LRsWEQEEEEEEVR-340138932-Phospho (ST)(3)	#N/A	#N/A	#N/A	8.32738	NA	NA	NA	NA	4.18942	12.9208	15.7322	19.3808
APOE	GEVQAmLGQsTEELR-4557325-Oxidation (M)(6);Phospho (ST)(10)	NA	4.7887	NA	0	NA	NA	NA	0	10.0964	NA	7.21504	5.91789
APOE	GEVQAmLGQStEELR-4557325-Oxidation (M)(6);Phospho (ST)(11)	#N/A	#N/A	#N/A	NA	4.82646	NA	NA	NA	NA	NA	NA	NA
APOE	GEVQAMLGQsTEELR-4557325-Phospho (ST)(10)	#N/A	#N/A	#N/A	NA	5.62343	NA	NA	NA	NA	NA	NA	NA
APOE	GEVQAMLGQStEELR-4557325-Phospho (ST)(11)	NA	NA	NA	NA	NA	NA	NA	0	23.1152	NA	NA	NA
APOH	YTTFEyPNTISFsCNTGFYLNGADSAK-153266841-Phospho (Y)(6);Phospho (ST)(13)	NA	NA	NA	NA	NA	NA	NA	NA	NA	10.9166	NA	NA
APOL1	VtEPISAESGEQVER-211938440-Phospho (ST)(2)	#N/A	#N/A	#N/A	2.87126	NA	NA	NA	NA	NA	NA	NA	NA
APOL1	VTEPIsAESGEQVER-211938440-Phospho (ST)(6)	NA	NA	0	16.988	NA	NA	NA	24.259	18.0348	NA	33.087	NA
APOL1	VTEPIsAEsGEQVER-211938440-Phospho (ST)(6);Phospho (ST)(9)	NA	NA	NA	NA	NA	NA	NA	15.0216	12.8938	16.631	15.5985	7.21646
APOL1	VTEPISAEsGEQVER-211938440-Phospho (ST)(9)	10.4284	NA	NA	9.94242	7.12824	23.5997	NA	16.9872	NA	26.4269	23.6661	21.583
APOL2	EFVGGNtPNVLTLVDNWYQVTQGIGR-22035653-Phospho (ST)(7)	#N/A	#N/A	#N/A	NA	NA	0.446307	0	NA	NA	NA	NA	NA
APP	VEsLEQEAANER-209862833-Phospho (ST)(3)	#N/A	#N/A	#N/A	1.36419	NA	NA	NA	NA	NA	NA	NA	NA
APPL1	sETEDSILHQLFIVR-6912242-Phospho (ST)(1)	NA	NA	NA	NA	NA	NA	NA	1.95315	NA	NA	NA	NA
APPL1	TSSSGSLGSEStNLAALSLDSLVAPDTPIQFDIISPVCEDQPGQAK-6912242-Phospho (ST)(12)	NA	NA	0	#N/A	#N/A	#N/A	NA	NA	NA	NA	NA	NA
APPL1	TSSsGSLGSESTNLAALSLDSLVAPDTPIQFDIISPVCEDQPGQAK-6912242-Phospho (ST)(4)	NA	NA	NA	NA	NA	NA	NA	NA	0	NA	NA	NA
APPL1	TSSsGSLGsESTNLAALSLDSLVAPDTPIQFDIISPVCEDQPGQAK-6912242-Phospho (ST)(4);Phospho (ST)(9)	#N/A	#N/A	#N/A	NA	NA	0	NA	NA	NA	NA	NA	NA
APPL1	TSSSGsLGSESTNLAALSLDSLVAPDTPIQFDIISPVCEDQPGQAK-6912242-Phospho (ST)(6)	#N/A	#N/A	#N/A	NA	NA	0	NA	NA	NA	7.95621	NA	NA
APPL1	TSSSGSLGsESTNLAALSLDSLVAPDTPIQFDIISPVCEDQPGQAK-6912242-Phospho (ST)(9)	NA	NA	NA	NA	NA	NA	NA	NA	NA	NA	NA	6.46277
APPL1	TSSSGSLGsEsTNLAALSLDSLVAPDTPIQFDIISPVCEDQPGQAK-6912242-Phospho (ST)(9);Phospho (ST)(11)	#N/A	#N/A	#N/A	NA	NA	2.99827	NA	NA	NA	NA	NA	NA
APPL1	VNQSALEAVtPSPSFQQR-6912242-Phospho (ST)(10)	NA	NA	0.285121	#N/A	#N/A	#N/A	NA	NA	NA	NA	NA	NA
APPL1	VNQSALEAVTPsPSFQQR-6912242-Phospho (ST)(12)	6.64774	NA	NA	NA	NA	0	81.3343	21.9777	21.5872	33.768	NA	16.1179
APRT	IDYIAGLDsR-4502171-Phospho (ST)(9)	#N/A	#N/A	#N/A	3.39697	2.54546	4.27522	NA	7.23243	15.5386	NA	11.9501	6.75889
AQP1	VWTSGQVEEYDLDADDINsR-297307116-Phospho (ST)(19)	#N/A	#N/A	#N/A	0	NA	NA	NA	NA	NA	NA	NA	NA
ARAF	QHEAPSNRPLNELLTPQGPsPR-371875793-Phospho (ST)(20)	NA	NA	NA	NA	NA	NA	NA	NA	11.706	NA	9.7897	NA
ARAF	QHEAPsNRPLNELLTPQGPSPR-371875793-Phospho (ST)(6)	NA	NA	NA	NA	NA	NA	72.8613	NA	NA	NA	NA	NA
ARAF	QQFYHsVQDLSGGSR-371875963-Phospho (ST)(6)	#N/A	#N/A	#N/A	2.34186	NA	NA	NA	NA	0	8.24642	5.92448	NA
ARAF	SAsEPSLHR-371875793-Phospho (ST)(3)	28.7754	NA	NA	#N/A	#N/A	#N/A	NA	0	3.24248	NA	1.4309	0
ARAF	STSTPNVHmVSTTAPmDsNLIQLTGQSFSTDAAGSR-371875793-Oxidation (M)(9);Oxidation (M)(16);Phospho (ST)(18)	NA	NA	NA	NA	NA	NA	NA	6.24371	NA	NA	NA	NA
ARAF	STSTPNVHmVsTTAPMDSNLIQLTGQSFSTDAAGSR-371875793-Oxidation (M)(9);Phospho (ST)(11)	#N/A	#N/A	#N/A	NA	NA	4.62378	13.1392	NA	NA	NA	NA	NA
ARAF	STSTPNVHmVSTtAPMDSNLIQLTGQSFSTDAAGSR-371875793-Oxidation (M)(9);Phospho (ST)(13)	NA	NA	NA	NA	NA	NA	NA	0	NA	NA	NA	NA
ARAF	STSTPNVHmVSTtAPmDSNLIQLTGQSFSTDAAGSR-371875793-Oxidation (M)(9);Phospho (ST)(13);Oxidation (M)(16)	NA	NA	0	#N/A	#N/A	#N/A	0	NA	NA	NA	28.9877	NA
ARAF	sTSTPNVHMVSTTAPMDSNLIQLTGQSFSTDAAGSR-371875793-Phospho (ST)(1)	NA	NA	NA	NA	NA	NA	NA	NA	NA	NA	NA	23.1281
ARAF	sTSTPNVHMVSTTAPmDSNLIQLTGQSFSTDAAGSR-371875793-Phospho (ST)(1);Oxidation (M)(16)	NA	NA	NA	NA	NA	NA	NA	NA	NA	0	NA	NA
ARAF	sTSTPNVHmVSTTAPMDSNLIQLTGQSFSTDAAGSR-371875793-Phospho (ST)(1);Oxidation (M)(9)	NA	NA	NA	NA	NA	NA	NA	NA	NA	NA	8.89913	NA
ARAF	sTSTPNVHmVSTTAPmDSNLIQLTGQSFSTDAAGSR-371875793-Phospho (ST)(1);Oxidation (M)(9);Oxidation (M)(16)	0	NA	NA	#N/A	#N/A	#N/A	NA	NA	NA	NA	NA	0
ARAF	STSTPNVHMVsTTAPMDSNLIQLTGQSFSTDAAGSR-371875793-Phospho (ST)(11)	NA	NA	NA	NA	NA	NA	40.804	NA	NA	NA	NA	NA
ARAF	STSTPNVHMVSTtAPMDSNLIQLTGQSFSTDAAGSR-371875793-Phospho (ST)(13)	NA	NA	NA	NA	NA	NA	NA	7.70297	NA	NA	NA	NA
ARAF	STSTPNVHMVSTtAPmDSNLIQLTGQSFSTDAAGSR-371875793-Phospho (ST)(13);Oxidation (M)(16)	#N/A	#N/A	#N/A	NA	0	NA	NA	NA	NA	NA	NA	NA
ARAF	STSTPNVHMVSTTAPMDsNLIQLTGQSFSTDAAGSR-371875793-Phospho (ST)(18)	#N/A	#N/A	#N/A	NA	9.13363	23.4683	NA	NA	14.9175	NA	NA	NA
ARAF	StSTPNVHmVSTTAPmDSNLIQLTGQSFSTDAAGSR-371875793-Phospho (ST)(2);Oxidation (M)(9);Oxidation (M)(16)	#N/A	#N/A	#N/A	2.76143	NA	NA	NA	NA	NA	NA	NA	NA
ARAF	STsTPNVHMVSTTAPmDSNLIQLTGQSFSTDAAGSR-371875793-Phospho (ST)(3);Oxidation (M)(16)	NA	NA	NA	NA	NA	NA	NA	0	NA	NA	NA	NA
ARAF	STsTPNVHmVSTTAPMDSNLIQLTGQSFSTDAAGSR-371875793-Phospho (ST)(3);Oxidation (M)(9)	NA	NA	NA	NA	NA	NA	NA	NA	NA	NA	0	NA
ARAF	STStPNVHmVSTTAPMDSNLIQLTGQSFSTDAAGSR-371875793-Phospho (ST)(4);Oxidation (M)(9)	NA	NA	NA	NA	NA	NA	25.6121	NA	NA	NA	NA	NA
ARAF	STStPNVHmVSTTAPmDSNLIQLTGQSFSTDAAGSR-371875793-Phospho (ST)(4);Oxidation (M)(9);Oxidation (M)(16)	NA	NA	NA	NA	NA	NA	NA	NA	NA	0	NA	NA
ARAP1	FWAANVPPSEALQPsSSPSTR-206597513-Phospho (ST)(15)	#N/A	#N/A	#N/A	4.38063	NA	10.079	NA	NA	NA	NA	NA	NA
ARAP1	FWAANVPPSEALQPSSsPSTR-206597513-Phospho (ST)(17)	#N/A	#N/A	#N/A	NA	27.0799	NA	21.5555	NA	NA	22.4305	NA	NA
ARAP1	FWAANVPPSEALQPSSSPsTR-206597513-Phospho (ST)(19)	NA	6.20824	NA	#N/A	#N/A	#N/A	NA	NA	NA	NA	NA	NA
ARAP1	FWAANVPPSEALQPSSSPStR-206597513-Phospho (ST)(20)	4.05637	NA	NA	4.66181	NA	NA	NA	NA	NA	NA	NA	NA
ARAP1	HYsVVLPTVSHSGFLYK-206597513-Phospho (ST)(3)	#N/A	#N/A	#N/A	NA	NA	7.27913	NA	NA	NA	NA	NA	NA
ARAP1	LGsVSLIPLR-206597513-Phospho (ST)(3)	NA	4.08624	2.073	1.05571	22.011	5.87632	11.9971	NA	5.80239	4.10175	4.53901	NA
ARAP1	LGSVSLIPLRGsENEMR-206597513-Phospho (ST)(12)	NA	NA	NA	NA	NA	NA	25.8885	NA	NA	6.50275	NA	NA
ARAP1	LGSVSLIPLRGsENEmR-206597513-Phospho (ST)(12);Oxidation (M)(16)	NA	NA	NA	NA	NA	NA	21.3312	NA	NA	NA	NA	NA
ARAP1	sVAAFTADPLSLLR-206597513-Phospho (ST)(1)	#N/A	#N/A	#N/A	0	NA	NA	NA	NA	NA	NA	NA	NA
ARAP2	FQGEMIVNDLYVPSsPILAPVR-21264592-Phospho (ST)(15)	NA	NA	NA	NA	NA	NA	NA	NA	NA	NA	0	NA
ARAP3	TLsMFFPMK-21264337-Phospho (ST)(3)	NA	NA	NA	NA	NA	NA	0	NA	NA	NA	NA	NA
ARCN1	KAPGFGGFGSSAVSGGStAAMITETIIETDKPK-11863154-Phospho (ST)(18)	NA	NA	NA	NA	NA	NA	14.4728	NA	NA	NA	NA	NA
ARCN1	RNtLEWCLPVIDAK-11863154-Phospho (ST)(3)	#N/A	#N/A	#N/A	NA	4.1502	NA	NA	NA	NA	NA	NA	NA
AREL1	EFyLKIIPWR-87116668-Phospho (Y)(3)	11.7913	88.6924	29.2273	3.20284	55.2842	NA	NA	29.4905	8.23993	NA	NA	NA
AREL1	RPSTAVDEEDEDsPSECHTPEK-87116668-Phospho (ST)(13)	NA	NA	NA	NA	NA	NA	NA	0	NA	NA	0	NA
AREL1	RPsTAVDEEDEDSPSECHTPEK-87116668-Phospho (ST)(3)	#N/A	#N/A	#N/A	NA	NA	0	NA	NA	NA	NA	NA	NA
ARF3	LGLHsLR-4502203-Phospho (ST)(5)	#N/A	#N/A	#N/A	5.23879	NA	NA	NA	NA	NA	NA	NA	NA
ARF4	LGLQsLR-4502205-Phospho (ST)(5)	#N/A	#N/A	#N/A	3.99829	NA	NA	NA	NA	NA	10.8111	12.9076	NA
ARFGAP1	AEGPLDSPSEGHSYQNsGLDHFQNSNIDQSFWETFGSAEPTK-28416436-Phospho (ST)(17)	#N/A	#N/A	#N/A	NA	NA	5.64796	NA	NA	NA	0	NA	NA
ARFGAP1	AEGPLDSPSEGHSYQNSGLDHFQNSNIDQsFWETFGSAEPTK-28416436-Phospho (ST)(30)	#N/A	#N/A	#N/A	NA	NA	58.8784	NA	0	NA	NA	NA	NA
ARFGAP1	AEGPLDsPSEGHSYQNSGLDHFQNSNIDQSFWETFGSAEPTK-28416436-Phospho (ST)(7)	NA	NA	NA	NA	NA	NA	0	NA	NA	NA	NA	NA
ARFGAP1	ASELGHsLNENVLKPAQEK-8922652-Phospho (ST)(7)	#N/A	#N/A	#N/A	NA	1.46578	NA	NA	NA	NA	NA	NA	NA
ARFGAP1	RsSDSWEVWGSASTNR-28416436-Phospho (ST)(2)	NA	NA	NA	NA	NA	NA	NA	12.4809	NA	73.0993	NA	NA
ARFGAP1	RSsDSWEVWGSASTNR-28416436-Phospho (ST)(3)	#N/A	#N/A	#N/A	17.4492	NA	76.0319	67.2083	24.9876	52.6029	69.2895	32.5794	27.6024
ARFGAP1	RSSDsWEVWGSASTNR-28416436-Phospho (ST)(5)	#N/A	#N/A	#N/A	9.29904	NA	NA	39.9249	NA	NA	NA	NA	NA
ARFGAP1	SPsSDSWTCADTSTER-28416436-Phospho (ST)(3)	#N/A	#N/A	#N/A	4.25209	NA	NA	NA	0	NA	0	NA	NA
ARFGAP1	SPSSDsWTCADTSTER-28416436-Phospho (ST)(6)	#N/A	#N/A	#N/A	1.41812	NA	NA	NA	NA	NA	NA	NA	NA
ARFGAP1	sSDSWEVWGSASTNR-28416436-Phospho (ST)(1)	NA	NA	NA	NA	NA	NA	NA	NA	NA	NA	109.195	NA
ARFGAP1	SsDSWEVWGSASTNR-28416436-Phospho (ST)(2)	NA	NA	2.73494	106.259	85.0053	154.095	300.63	69.4801	90.1489	145.963	NA	109.252
ARFGAP1	SSDsWEVWGSASTNR-28416436-Phospho (ST)(4)	#N/A	#N/A	#N/A	51.0387	NA	0	NA	70.4949	NA	5.4257	NA	NA
ARFGAP1	VsGQPQSVTASSDK-28416436-Phospho (ST)(2)	#N/A	#N/A	#N/A	0	NA	NA	NA	NA	NA	NA	NA	NA
ARFGAP1	YVGFGNtPPPQK-28416436-Phospho (ST)(7)	2.43414	NA	NA	14.8103	13.8795	9.14194	NA	27.5589	NA	20.2569	17.3315	NA
ARFGAP2	AIsSDMFFGR-31543983-Phospho (ST)(3)	#N/A	#N/A	#N/A	NA	2.30052	NA	51.6357	7.14036	12.6272	31.1877	12.7989	NA
ARFGAP2	AIsSDmFFGR-31543983-Phospho (ST)(3);Oxidation (M)(6)	#N/A	#N/A	#N/A	3.89497	NA	3.84704	NA	NA	NA	9.72609	NA	NA
ARFGAP2	AISsDMFFGR-31543983-Phospho (ST)(4)	#N/A	#N/A	#N/A	2.41436	NA	15.5523	NA	NA	NA	NA	NA	20.8605
ARFGAP2	DNPFSLGEsFGSR-31543983-Phospho (ST)(9)	#N/A	#N/A	#N/A	2.06624	NA	NA	NA	NA	NA	5.02501	13.7583	NA
ARFGAP2	HGTDLWIDNmSSAVPNHsPEK-31543983-Oxidation (M)(10);Phospho (ST)(18)	12.6142	NA	4.15391	22.83	5.77476	NA	NA	NA	16.7233	0	26.1899	17.5865
ARFGAP2	HGTDLWIDNmSSAVPNHsPEKK-31543983-Oxidation (M)(10);Phospho (ST)(18)	5.86844	NA	NA	20.0024	6.25561	NA	0	NA	13.809	NA	NA	10.33
ARFGAP2	HGTDLWIDNMSSAVPNHsPEKK-31543983-Phospho (ST)(18)	#N/A	#N/A	#N/A	0.219736	6.41789	20.5108	25.8344	NA	13.5485	NA	11.7159	18.6388
ARFGAP2	sSVSHSVLSEmQVIEQETPVSAK-31543983-Phospho (ST)(1);Oxidation (M)(11)	NA	NA	NA	NA	NA	NA	NA	NA	NA	5.82078	NA	NA
ARFGAP2	SsVSHSVLSEMQVIEQETPVSAK-31543983-Phospho (ST)(2)	#N/A	#N/A	#N/A	2.26752	NA	NA	NA	NA	NA	NA	NA	NA
ARFGAP2	SsVSHSVLSEmQVIEQETPVSAK-31543983-Phospho (ST)(2);Oxidation (M)(11)	#N/A	#N/A	#N/A	2.81838	NA	NA	NA	NA	NA	NA	NA	NA
ARFGAP2	SSVSHSVLSEMQVIEQETPVsAK-31543983-Phospho (ST)(21)	NA	NA	NA	NA	NA	NA	7.30644	NA	3.87837	NA	NA	NA
ARFGAP2	SSVSHsVLSEMQVIEQETPVSAK-31543983-Phospho (ST)(6)	NA	NA	NA	NA	NA	NA	NA	NA	56.2793	NA	27.6359	NA
ARFGAP2	SSVSHSVLsEMQVIEQETPVSAK-31543983-Phospho (ST)(9)	#N/A	#N/A	#N/A	NA	11.0381	35.6489	75.4014	17.763	NA	82.9585	NA	62.3816
ARFGAP2	SSVSHSVLsEmQVIEQETPVSAK-31543983-Phospho (ST)(9);Oxidation (M)(11)	#N/A	#N/A	#N/A	2.71651	NA	NA	NA	NA	NA	17.4603	NA	NA
ARFGAP2	VsSQSFSEIER-31543983-Phospho (ST)(2)	#N/A	#N/A	#N/A	NA	0.85785	NA	NA	NA	NA	NA	NA	NA
ARFGAP2	VSSQsFSEIER-31543983-Phospho (ST)(5)	NA	NA	NA	NA	NA	NA	NA	NA	NA	NA	NA	0
ARFGAP2	YKDNPFSLGEsFGSR-31543983-Phospho (ST)(11)	#N/A	#N/A	#N/A	4.97249	NA	6.10437	35.6885	NA	15.3046	18.738	34.4175	NA
ARFGAP2	YKDNPFSLGESFGsR-31543983-Phospho (ST)(14)	NA	NA	NA	NA	NA	NA	NA	NA	NA	NA	16.124	NA
ARFGAP3	AIsSDMYFGR-214829673-Phospho (ST)(3)	#N/A	#N/A	#N/A	3.68386	NA	NA	NA	NA	NA	NA	NA	NA
ARFGAP3	HGTDLWLDSCVVPPLsPPPK-214829673-Phospho (ST)(16)	#N/A	#N/A	#N/A	NA	1.72773	NA	NA	NA	NA	NA	3.21656	NA
ARFGAP3	LsASSSISSADLFEEPR-214829673-Phospho (ST)(2)	#N/A	#N/A	#N/A	3.10275	NA	3.87117	34.443	14.1777	NA	64.0086	NA	0
ARFGAP3	LSASsSISSADLFEEPR-214829673-Phospho (ST)(5)	NA	NA	NA	NA	NA	NA	NA	NA	0	NA	59.4773	0
ARFGAP3	LSASSsISSADLFEEPR-214829673-Phospho (ST)(6)	#N/A	#N/A	#N/A	1.51085	NA	NA	15.1443	NA	6.83739	19.0957	NA	NA
ARFGAP3	SSsFSSWDDSSDSYWK-214829673-Phospho (ST)(3)	NA	NA	NA	NA	NA	NA	7.31441	NA	NA	9.2313	NA	NA
ARFGAP3	SSSFSsWDDSSDSYWK-214829673-Phospho (ST)(6)	NA	NA	NA	NA	NA	NA	NA	NA	NA	NA	11.3273	NA
ARFGEF1	QHHHLLQSPVsHHEPESPQLR-51479145-Phospho (ST)(11)	NA	NA	NA	NA	NA	NA	0	NA	NA	NA	NA	NA
ARFGEF1	QHHHLLQSPVsHHEPEsPQLR-51479145-Phospho (ST)(11);Phospho (ST)(17)	NA	NA	NA	NA	NA	NA	0	NA	NA	NA	NA	NA
ARFGEF1	QHHHLLQSPVSHHEPEsPQLR-51479145-Phospho (ST)(17)	NA	NA	NA	NA	NA	NA	0	NA	NA	NA	NA	NA
ARFGEF1	SLQDDtEPENGSDISSAENEQTEADQATAAETLSK-51479145-Phospho (ST)(6)	NA	NA	NA	NA	NA	NA	221.112	NA	NA	NA	NA	NA
ARFGEF1	sVDIHDSIQPR-51479145-Phospho (ST)(1)	3.07787	NA	4.6557	35.0949	10.4969	4.32338	0	18.867	NA	39.3094	9.52327	NA
ARFGEF1	TTIPHALLTWRPNSGETAPPPPsPVSEKPLDTISQK-51479145-Phospho (ST)(23)	#N/A	#N/A	#N/A	NA	NA	3.144	20.0987	0	NA	9.60627	NA	NA
ARFGEF1	YGsLNSLESTSSSGIGSYSTQMSGTDNPEQFEVLK-51479145-Phospho (ST)(3)	NA	NA	NA	NA	NA	NA	NA	0	0	NA	NA	9.53906
ARFGEF1	YGsLNSLESTSSSGIGSYSTQmSGTDNPEQFEVLK-51479145-Phospho (ST)(3);Oxidation (M)(22)	NA	NA	NA	NA	NA	NA	NA	7.51662	NA	9.15869	NA	NA
ARFGEF2	CSVTSMESTVSSGTQTtVQDDPEQFEVIK-150417986-Phospho (ST)(17)	#N/A	#N/A	#N/A	2.58715	NA	NA	NA	NA	NA	NA	NA	NA
ARFGEF2	ELEKPIQSKPQsPVIQAAAVSPK-150417986-Phospho (ST)(12)	5.05101	NA	NA	25.8774	NA	NA	NA	NA	134.309	NA	82.0936	53.0019
ARFGEF2	ELEKPIQSKPQsPVIQAAAVsPK-150417986-Phospho (ST)(12);Phospho (ST)(21)	#N/A	#N/A	#N/A	22.3274	NA	21.7779	161.354	NA	NA	NA	NA	NA
ARFGEF2	ELEKPIQSKPQSPVIQAAAVsPK-150417986-Phospho (ST)(21)	NA	9.67451	15.2001	51.7528	26.2587	80.2993	554.664	215.831	134.309	250.501	82.0936	53.0019
ARFGEF2	ELEKPIQsKPQSPVIQAAAVSPK-150417986-Phospho (ST)(8)	#N/A	#N/A	#N/A	25.8774	NA	NA	NA	NA	NA	NA	NA	NA
ARFGEF2	ELEKPIQsKPQSPVIQAAAVsPK-150417986-Phospho (ST)(8);Phospho (ST)(21)	#N/A	#N/A	#N/A	44.6548	16.9541	NA	161.354	100.026	98.7069	65.8804	106.131	100.901
ARFGEF2	ETKELtIAtKSTK-150417986-Phospho (ST)(6);Phospho (ST)(9)	0	NA	NA	#N/A	#N/A	#N/A	NA	NA	NA	NA	NA	NA
ARFGEF2	GQSQLsNPTDDSWK-150417986-Phospho (ST)(6)	#N/A	#N/A	#N/A	6.68275	4.26538	NA	NA	NA	NA	13.3312	NA	NA
ARFGEF2	GQSQLSNPtDDSWK-150417986-Phospho (ST)(9)	NA	NA	NA	NA	NA	NA	NA	12.5105	NA	NA	NA	NA
ARFGEF2	GSsLSGTDDGAQEVVK-150417986-Phospho (ST)(3)	NA	5.78992	5.41375	149.753	25.2675	NA	NA	NA	NA	104.283	0	NA
ARFGEF2	GSsLSGTDDGAQEVVKDILEDVVTSAIK-150417986-Phospho (ST)(3)	#N/A	#N/A	#N/A	NA	NA	11.6936	108.917	0	NA	16.7982	0	0
ARFGEF2	HLDVDLDRQsLSSIDKNPSER-150417986-Phospho (ST)(10)	NA	NA	NA	NA	NA	NA	26.9615	NA	NA	NA	NA	NA
ARFGEF2	HLDVDLDRQsLsSIDKNPSER-150417986-Phospho (ST)(10);Phospho (ST)(12)	NA	NA	NA	NA	NA	NA	74.3831	NA	NA	NA	NA	NA
ARFGEF2	IWIPEEPSQVPAALsPVW-150417986-Phospho (ST)(15)	NA	NA	NA	NA	NA	NA	2.06314	NA	NA	NA	NA	NA
ARFGEF2	RCsVTSMESTVSSGTQTTVQDDPEQFEVIK-150417986-Phospho (ST)(3)	#N/A	#N/A	#N/A	2.52131	NA	9.90047	17.192	NA	NA	NA	NA	NA
ARFGEF2	RCsVTSmESTVSSGTQTTVQDDPEQFEVIK-150417986-Phospho (ST)(3);Oxidation (M)(7)	NA	NA	NA	NA	NA	NA	8.59562	10.3067	8.49167	24.7559	NA	NA
ARFGEF2	RCsVTSmEsTVSSGTQTTVQDDPEQFEVIK-150417986-Phospho (ST)(3);Oxidation (M)(7);Phospho (ST)(9)	NA	NA	NA	NA	NA	NA	NA	NA	NA	NA	13.5279	NA
ARFGEF2	RCSVTsMESTVSSGTQTTVQDDPEQFEVIK-150417986-Phospho (ST)(6)	NA	NA	NA	NA	NA	NA	NA	NA	17.3082	NA	NA	NA
ARFIP1	DLKHsLPSGLGLSETQITSHGFDNTK-71040092-Phospho (ST)(5)	NA	NA	NA	NA	NA	NA	24.5996	NA	0	NA	NA	0
ARFIP1	DLKHsLPSGLGLsETQITSHGFDNTK-71040092-Phospho (ST)(5);Phospho (ST)(13)	NA	NA	NA	NA	NA	NA	NA	NA	NA	NA	NA	9.60152
ARFIP1	DLKHsLPsGLGLSETQITSHGFDNTK-71040092-Phospho (ST)(5);Phospho (ST)(8)	NA	NA	NA	NA	NA	NA	13.5056	NA	NA	NA	NA	NA
ARFIP1	EGVIEAGAFQGSPAPPLPSVmsPSR-71040094-Oxidation (M)(21);Phospho (ST)(22)	NA	19.1458	NA	NA	9.48643	NA	97.9831	79.5247	NA	NA	107.641	26.5766
ARFIP1	EGVIEAGAFQGsPAPPLPSVMSPSR-71040094-Phospho (ST)(12)	NA	NA	NA	NA	NA	NA	7.50285	NA	5.64219	NA	NA	6.10256
ARFIP1	EGVIEAGAFQGSPAPPLPsVmSPSR-71040094-Phospho (ST)(19);Oxidation (M)(21)	33.2315	NA	NA	11.0398	NA	NA	NA	NA	60.9896	NA	NA	NA
ARFIP1	EGVIEAGAFQGSPAPPLPSVMsPSR-71040094-Phospho (ST)(22)	NA	16.2642	NA	1.25011	23.2199	NA	204.305	NA	79.2953	NA	NA	45.0578
ARFIP1	EGVIEAGAFQGSPAPPLPSVMSPsR-71040094-Phospho (ST)(24)	#N/A	#N/A	#N/A	NA	NA	14.5093	NA	NA	NA	NA	NA	NA
ARFIP1	HSLPSGLGLsETQITSHGFDNTK-71040092-Phospho (ST)(10)	#N/A	#N/A	#N/A	4.61907	NA	NA	123.573	NA	52.2693	NA	NA	NA
ARFIP1	HsLPSGLGLSETQITSHGFDNTK-71040092-Phospho (ST)(2)	#N/A	#N/A	#N/A	NA	0.803696	1.41814	NA	NA	8.51842	NA	NA	NA
ARFIP1	HSLPsGLGLSETQITSHGFDNTK-71040092-Phospho (ST)(5)	#N/A	#N/A	#N/A	0.53208	8.36169	12.0713	60.3025	NA	6.47056	96.0943	26.9718	160.115
ARFIP1	KWsLNTYK-71040092-Phospho (ST)(3)	NA	NA	NA	NA	NA	NA	NA	NA	NA	27.3577	NA	NA
ARFIP1	KWSLNtYK-71040092-Phospho (ST)(6)	NA	NA	NA	NA	NA	NA	NA	NA	NA	NA	10.3617	NA
ARFIP1	LAQQGsDLIVPAGGQR-71040094-Phospho (ST)(6)	NA	NA	NA	NA	NA	NA	NA	NA	10.0742	15.4808	NA	32.7869
ARFIP2	HPsHSTTPSGPGDEVAR-338827746-Phospho (ST)(3)	#N/A	#N/A	#N/A	0	NA	NA	NA	NA	NA	NA	NA	NA
ARFIP2	HPSHsTTPSGPGDEVAR-338827746-Phospho (ST)(5)	#N/A	#N/A	#N/A	0	NA	NA	NA	NA	NA	NA	NA	NA
ARFIP2	HPSHSTtPSGPGDEVAR-338827746-Phospho (ST)(7)	#N/A	#N/A	#N/A	0	3.96234	NA	NA	NA	NA	NA	NA	NA
ARGLU1	AsSPPDR-134152708-Phospho (ST)(2)	NA	NA	NA	NA	NA	NA	NA	NA	NA	NA	NA	1.5492
ARGLU1	ASsPPDR-134152708-Phospho (ST)(3)	NA	NA	NA	NA	NA	NA	NA	NA	NA	NA	0.700272	NA
ARGLU1	StNTAVSR-134152708-Phospho (ST)(2)	NA	NA	NA	NA	NA	NA	NA	NA	0.887101	NA	NA	NA
ARHGAP1	SDDsKSSSPELVTHLK-4757766-Phospho (ST)(4)	#N/A	#N/A	#N/A	5.05946	NA	NA	NA	NA	NA	40.55	NA	3.68586
ARHGAP1	SDDSKsSSPELVTHLK-4757766-Phospho (ST)(6)	#N/A	#N/A	#N/A	NA	5.5822	NA	NA	NA	NA	40.55	NA	NA
ARHGAP1	SDDSKsSsPELVTHLK-4757766-Phospho (ST)(6);Phospho (ST)(8)	#N/A	#N/A	#N/A	NA	NA	5.76676	NA	NA	NA	NA	NA	NA
ARHGAP1	SDDSKSsSPELVTHLK-4757766-Phospho (ST)(7)	#N/A	#N/A	#N/A	NA	8.09509	13.9969	NA	NA	NA	44.4157	0	NA
ARHGAP1	SDDSKSssPELVTHLK-4757766-Phospho (ST)(7);Phospho (ST)(8)	#N/A	#N/A	#N/A	2.31502	NA	NA	NA	NA	NA	NA	NA	NA
ARHGAP1	SDDSKSSsPELVTHLK-4757766-Phospho (ST)(8)	NA	NA	NA	NA	NA	NA	NA	4.37613	NA	NA	NA	NA
ARHGAP1	sSSPELVTHLK-4757766-Phospho (ST)(1)	#N/A	#N/A	#N/A	NA	53.768	NA	NA	NA	NA	NA	NA	NA
ARHGAP1	SSsPELVTHLK-4757766-Phospho (ST)(3)	97.0605	82.1366	41.6311	289.482	54.5309	31.9103	NA	26.2712	5.16366	102.535	54.1595	14.3523
ARHGAP10	EDTPTSSLDSLSSPSPVtTAVPGPPGPDK-50843948-Phospho (ST)(18)	#N/A	#N/A	#N/A	0	NA	NA	NA	NA	NA	NA	NA	NA
ARHGAP10	EDtPTSSLDSLSSPSPVTTAVPGPPGPDK-50843948-Phospho (ST)(3)	2.72625	NA	NA	#N/A	#N/A	#N/A	NA	NA	NA	NA	NA	NA
ARHGAP10	EDTPtSSLDSLSSPSPVTTAVPGPPGPDK-50843948-Phospho (ST)(5)	NA	1.15886	NA	#N/A	#N/A	#N/A	NA	NA	NA	NA	NA	NA
ARHGAP12	ATTPPNQGRPDsPVYANLQELK-26986534-Phospho (ST)(12)	#N/A	#N/A	#N/A	NA	NA	14.5534	NA	48.9707	72.7294	45.4073	NA	NA
ARHGAP12	AtTPPNQGRPDsPVYANLQELK-26986534-Phospho (ST)(2);Phospho (ST)(12)	NA	11.3833	NA	#N/A	#N/A	#N/A	NA	NA	NA	280.666	NA	NA
ARHGAP12	AttPPNQGRPDSPVYANLQELK-26986534-Phospho (ST)(2);Phospho (ST)(3)	NA	NA	NA	NA	NA	NA	NA	NA	302.351	NA	NA	NA
ARHGAP12	ATtPPNQGRPDSPVYANLQELK-26986534-Phospho (ST)(3)	NA	NA	NA	NA	NA	NA	NA	NA	41.9685	NA	126.522	110.889
ARHGAP12	ATtPPNQGRPDsPVYANLQELK-26986534-Phospho (ST)(3);Phospho (ST)(12)	NA	NA	4.03229	32.5093	NA	NA	NA	391.671	NA	NA	NA	338.536
ARHGAP12	GDFQNPGDQELLSSEENYYSTSYSQSDSQCGsPPR-26986534-Phospho (ST)(32)	NA	NA	NA	NA	NA	NA	NA	17.2211	10.1712	NA	NA	8.79338
ARHGAP12	IHQDsEsGDELSSSSTEQIR-26986534-Phospho (ST)(5);Phospho (ST)(7)	NA	NA	NA	NA	NA	NA	NA	NA	NA	NA	NA	15.3011
ARHGAP12	IHQDSEsGDELSSSSTEQIR-26986534-Phospho (ST)(7)	#N/A	#N/A	#N/A	0	NA	NA	NA	25.8664	NA	43.1057	0	98.9062
ARHGAP12	LPELSsFGKPSSSVQGTGLIR-26986534-Phospho (ST)(6)	NA	NA	NA	NA	NA	NA	5.67825	NA	NA	NA	NA	NA
ARHGAP12	sFGHFPGPEFLDVEK-26986534-Phospho (ST)(1)	NA	4.14647	2.71786	NA	12.0529	29.813	898.977	8.23776	81.2426	234.551	197.409	249.203
ARHGAP12	tRSFGHFPGPEFLDVEK-26986534-Phospho (ST)(1)	NA	NA	NA	NA	NA	NA	NA	NA	NA	NA	12.2696	NA
ARHGAP12	TRsFGHFPGPEFLDVEK-26986534-Phospho (ST)(3)	#N/A	#N/A	#N/A	NA	0	3.49717	NA	NA	12.969	NA	NA	NA
ARHGAP12	TSFSQEQSCDsAGEGSER-26986534-Phospho (ST)(11)	#N/A	#N/A	#N/A	0	NA	NA	NA	NA	NA	NA	NA	NA
ARHGAP12	VLSSTINNQAVETDEGIEEEIPDsPGIEK-26986534-Phospho (ST)(24)	#N/A	#N/A	#N/A	9.59333	NA	NA	87.7852	NA	41.9136	NA	48.8226	NA
ARHGAP15	smILTDVGK-188497642-Phospho (ST)(1);Oxidation (M)(2)	#N/A	#N/A	#N/A	35.6031	NA	NA	NA	NA	NA	NA	NA	NA
ARHGAP15	SSsTELLSHYDSDIK-188497642-Phospho (ST)(3)	#N/A	#N/A	#N/A	48.6607	NA	NA	17.3576	39.8406	44.1334	26.4845	7.18447	NA
ARHGAP15	SSStELLSHYDSDIK-188497642-Phospho (ST)(4)	NA	NA	NA	NA	NA	NA	NA	18.5021	26.6136	18.8691	22.1221	25.1921
ARHGAP17	AESSSGGGTVPSsAGILEQGPSPGDGSPPKPK-54860079-Phospho (ST)(13)	NA	NA	NA	NA	NA	NA	NA	NA	NA	NA	0	NA
ARHGAP17	AESSSGGGTVPSSAGILEQGPSPGDGsPPKPK-54860079-Phospho (ST)(27)	#N/A	#N/A	#N/A	NA	0	10.8003	153.974	92.035	75.6626	NA	92.7737	24.0694
ARHGAP17	NNSQIASGQNQPQAAAGSHQLSMGQPHNAAGPsPHTLR-54860079-Phospho (ST)(33)	NA	NA	NA	NA	NA	NA	0	NA	NA	NA	NA	NA
ARHGAP17	RPAsMAVMEGDLVK-54860079-Phospho (ST)(4)	NA	NA	NA	NA	NA	NA	4.9235	NA	NA	NA	NA	NA
ARHGAP17	RPAsmAVMEGDLVK-54860079-Phospho (ST)(4);Oxidation (M)(5)	NA	NA	NA	NA	NA	NA	NA	NA	NA	NA	4.08276	NA
ARHGAP17	RPAsmAVmEGDLVK-54860079-Phospho (ST)(4);Oxidation (M)(5);Oxidation (M)(8)	NA	NA	NA	NA	NA	NA	NA	NA	NA	1.77875	18.8358	NA
ARHGAP17	RPAsMAVmEGDLVK-54860079-Phospho (ST)(4);Oxidation (M)(8)	NA	NA	NA	NA	NA	NA	NA	NA	NA	5.4395	NA	NA
ARHGAP17	sPsPPTQHTGQPPGQPSAPSQLSAPR-54860079-Phospho (ST)(1);Phospho (ST)(3)	NA	NA	NA	NA	NA	NA	81.2088	50.9868	NA	NA	NA	NA
ARHGAP17	sPSPPtQHTGQPPGQPSAPSQLSAPR-54860079-Phospho (ST)(1);Phospho (ST)(6)	NA	NA	NA	NA	NA	NA	81.2088	NA	NA	NA	NA	NA
ARHGAP17	sPSPPTQHtGQPPGQPSAPSQLSAPR-54860079-Phospho (ST)(1);Phospho (ST)(9)	#N/A	#N/A	#N/A	2.44125	NA	NA	NA	NA	NA	NA	72.1333	42.7899
ARHGAP17	SPsPPTQHTGQPPGQPSAPSQLSAPR-54860079-Phospho (ST)(3)	53.3182	NA	61.2953	165.112	71.4969	201.985	NA	907.344	437.575	477.459	NA	NA
ARHGAP17	SPsPPtQHTGQPPGQPSAPSQLSAPR-54860079-Phospho (ST)(3);Phospho (ST)(6)	#N/A	#N/A	#N/A	NA	NA	16.8571	NA	NA	NA	NA	NA	NA
ARHGAP17	SPsPPTQHtGQPPGQPSAPSQLSAPR-54860079-Phospho (ST)(3);Phospho (ST)(9)	NA	NA	NA	NA	NA	NA	NA	NA	36.1599	NA	72.1333	NA
ARHGAP17	SPSPPtQHTGQPPGQPSAPSQLSAPR-54860079-Phospho (ST)(6)	#N/A	#N/A	#N/A	NA	71.4969	NA	1655.16	NA	NA	NA	NA	359.074
ARHGAP17	SPSPPtQHtGQPPGQPSAPSQLSAPR-54860079-Phospho (ST)(6);Phospho (ST)(9)	NA	NA	NA	NA	NA	NA	NA	NA	NA	59.6996	NA	NA
ARHGAP17	SPSPPTQHtGQPPGQPSAPSQLSAPR-54860079-Phospho (ST)(9)	NA	54.2426	NA	46.2948	NA	201.985	827.342	NA	875.614	485.594	1597.3	359.074
ARHGAP17	sSGTNFQGLPSK-54860079-Phospho (ST)(1)	#N/A	#N/A	#N/A	0	NA	NA	NA	NA	NA	NA	NA	NA
ARHGAP20	mEAMSPQQEtLGGQPGRSSSLTGVsR-51479148-Oxidation (M)(1);Phospho (ST)(10);Phospho (ST)(25)	NA	NA	NA	NA	NA	NA	NA	NA	3.81497	NA	NA	NA
ARHGAP21	KDsSSEVFSDAAK-203097003-Phospho (ST)(3)	#N/A	#N/A	#N/A	5.98089	NA	NA	NA	NA	NA	NA	NA	NA
ARHGAP21	LsPEVQSVAESK-203097003-Phospho (ST)(2)	NA	NA	NA	NA	NA	NA	NA	13.4187	NA	NA	NA	NA
ARHGAP21	QQTStPVLTQPGR-203097003-Phospho (ST)(5)	#N/A	#N/A	#N/A	0	NA	NA	NA	NA	NA	NA	NA	NA
ARHGAP21	RNSEGSELSCtEGSLTSSLDSR-203097003-Phospho (ST)(11)	NA	NA	NA	NA	NA	NA	NA	NA	NA	NA	NA	9.48373
ARHGAP21	RNsEGSELSCTEGSLTSSLDSR-203097003-Phospho (ST)(3)	#N/A	#N/A	#N/A	5.26873	5.9228	NA	NA	NA	NA	NA	15.2238	NA
ARHGAP21	RNSEGsELSCTEGSLTSSLDSR-203097003-Phospho (ST)(6)	#N/A	#N/A	#N/A	NA	NA	5.21618	47.773	NA	16.4232	27.253	NA	NA
ARHGAP21	RNSEGSELsCTEGSLTSSLDSR-203097003-Phospho (ST)(9)	NA	NA	NA	NA	NA	NA	NA	16.7786	NA	NA	NA	NA
ARHGAP21	SAsQGALTSPSVSFSNHR-203097003-Phospho (ST)(3)	NA	NA	NA	NA	NA	NA	NA	108.427	NA	55.8486	NA	NA
ARHGAP21	SASQGALtSPSVSFSNHR-203097003-Phospho (ST)(8)	NA	NA	NA	NA	NA	NA	NA	NA	NA	NA	33.3619	NA
ARHGAP21	SELISEGRPVEtDSESEFPVFPTALTSER-203097003-Phospho (ST)(12)	NA	NA	NA	NA	NA	NA	26.1967	NA	NA	NA	NA	NA
ARHGAP21	SELIsEGRPVETDSESEFPVFPTALTSER-203097003-Phospho (ST)(5)	NA	NA	NA	NA	NA	NA	NA	NA	NA	NA	NA	5.01064
ARHGAP21	SKsYDEGLDDYREDAK-203097003-Phospho (ST)(3)	#N/A	#N/A	#N/A	2.30889	NA	NA	NA	12.8271	NA	NA	NA	NA
ARHGAP21	tTSPPLSIPTTHLIHQPAGSR-203097003-Phospho (ST)(1)	#N/A	#N/A	#N/A	NA	6.47537	NA	NA	NA	NA	NA	NA	NA
ARHGAP21	TtSPPLSIPTTHLIHQPAGSR-203097003-Phospho (ST)(2)	#N/A	#N/A	#N/A	2.70384	NA	NA	57.3613	36.8649	34.2655	20.2225	NA	20.1004
ARHGAP21	TTsPPLSIPTTHLIHQPAGSR-203097003-Phospho (ST)(3)	NA	NA	NA	NA	NA	NA	NA	NA	NA	NA	48.7059	NA
ARHGAP22	MsVQNLAtVFGPNILRPQVEDPVTIMEGTSLVQHLmTVLIR-34013590-Phospho (ST)(2);Phospho (ST)(8);Oxidation (M)(36)	NA	NA	NA	NA	NA	NA	NA	NA	NA	NA	0	NA
ARHGAP23	RHsTSDLSDATFSDIR-313661470-Phospho (ST)(3)	NA	NA	NA	NA	NA	NA	NA	NA	NA	NA	0.484644	NA
ARHGAP23	RHSTsDLSDATFSDIR-313661470-Phospho (ST)(5)	NA	2.43643	1.68104	5.17335	6.33999	NA	NA	NA	3.41613	8.20569	NA	NA
ARHGAP23	RPLsPETR-313661470-Phospho (ST)(4)	10.7443	NA	NA	#N/A	#N/A	#N/A	NA	NA	NA	NA	NA	NA
ARHGAP23	RSsYLLAITTER-313661470-Phospho (ST)(3)	#N/A	#N/A	#N/A	NA	NA	1.84787	NA	NA	NA	NA	NA	NA
ARHGAP23	RSSyLLAITTER-313661470-Phospho (Y)(4)	#N/A	#N/A	#N/A	1.23089	NA	NA	NA	NA	NA	NA	NA	NA
ARHGAP23	SAEALGPGALVsPR-313661470-Phospho (ST)(12)	2.63894	NA	NA	4.63375	NA	NA	NA	NA	NA	NA	NA	NA
ARHGAP23	sPAAWSDPGLR-313661470-Phospho (ST)(1)	#N/A	#N/A	#N/A	NA	0	NA	NA	NA	NA	NA	NA	NA
ARHGAP23	SYsPSFQR-313661470-Phospho (ST)(3)	0	NA	NA	NA	5.22014	NA	NA	NA	NA	NA	NA	NA
ARHGAP23	VAPLATTEDSLASIPFIDEPtSPSIDLQAK-313661470-Phospho (ST)(21)	#N/A	#N/A	#N/A	2.08863	NA	NA	NA	NA	NA	NA	NA	NA
ARHGAP23	VAPLATTEDSLASIPFIDEPTsPSIDLQAK-313661470-Phospho (ST)(22)	NA	2.49823	NA	NA	5.7825	0	NA	NA	0	NA	NA	NA
ARHGAP25	DIPLsPPAQK-261399907-Phospho (ST)(5)	#N/A	#N/A	#N/A	1.97627	NA	NA	NA	NA	NA	NA	NA	NA
ARHGAP25	GDTLAsPNSETGPGK-261399907-Phospho (ST)(6)	#N/A	#N/A	#N/A	2.82297	NA	NA	NA	NA	NA	NA	NA	NA
ARHGAP25	SsVGWDATEDLR-261399907-Phospho (ST)(2)	NA	NA	1.34384	19.7965	4.99875	15.0757	10.5949	NA	11.0106	28.281	9.91044	6.9373
ARHGAP25	TDSFSSmTSDSDTTSPtGQQPSDAFPEDSSK-261399907-Oxidation (M)(7);Phospho (ST)(17)	NA	NA	NA	NA	NA	NA	NA	NA	NA	NA	0	NA
ARHGAP25	TDSFSSmTsDSDTTSPTGQQPSDAFPEDSSK-261399907-Oxidation (M)(7);Phospho (ST)(9)	#N/A	#N/A	#N/A	0	NA	NA	NA	NA	NA	NA	NA	NA
ARHGAP25	tDSFSSmTSDSDTTSPTGQQPSDAFPEDSSK-261399907-Phospho (ST)(1);Oxidation (M)(7)	#N/A	#N/A	#N/A	7.09817	NA	NA	NA	NA	NA	NA	NA	NA
ARHGAP25	TSTYDNVPSLPGsPGEEASALSSQACDSK-261399907-Phospho (ST)(13)	#N/A	#N/A	#N/A	2.14124	NA	3.95186	NA	NA	0	NA	NA	NA
ARHGAP27	RPtLQSLR-40548322-Phospho (ST)(3)	NA	4.76926	1.23458	#N/A	#N/A	#N/A	NA	NA	NA	NA	NA	NA
ARHGAP27	SSQDGDTPAQAsPPEEK-40548322-Phospho (ST)(12)	#N/A	#N/A	#N/A	4.53058	28.9589	NA	NA	NA	NA	NA	NA	NA
ARHGAP29	AEEEHLSsSGGLAK-134304853-Phospho (ST)(8)	#N/A	#N/A	#N/A	41.2191	NA	NA	NA	NA	NA	NA	NA	NA
ARHGAP29	EPPsPSETGPNSLGTFK-134304853-Phospho (ST)(4)	#N/A	#N/A	#N/A	NA	NA	0	NA	NA	NA	NA	10.0261	NA
ARHGAP29	IEEDRCSNsADITGPSFIR-134304853-Phospho (ST)(9)	#N/A	#N/A	#N/A	1.94861	NA	9.19886	19.4666	7.31456	5.87856	12.3542	6.31755	4.9397
ARHGAP29	SLFFSsKEDIHTSESESK-134304853-Phospho (ST)(6)	NA	NA	NA	NA	NA	NA	NA	NA	NA	NA	4.45138	NA
ARHGAP30	GsGSLEGEAAGCGR-71040096-Phospho (ST)(2)	#N/A	#N/A	#N/A	NA	0	NA	NA	NA	NA	NA	NA	NA
ARHGAP30	NGGSLsFDAAVALAR-71040096-Phospho (ST)(6)	#N/A	#N/A	#N/A	NA	NA	0	NA	NA	NA	NA	NA	NA
ARHGAP31	GCGFPsPTR-186928844-Phospho (ST)(6)	#N/A	#N/A	#N/A	2.99507	NA	NA	NA	NA	NA	NA	NA	NA
ARHGAP31	RNsAPVSVSAVR-186928844-Phospho (ST)(3)	NA	NA	NA	NA	NA	NA	NA	NA	NA	333.673	NA	NA
ARHGAP31	SLtLPALSLPMK-186928844-Phospho (ST)(3)	#N/A	#N/A	#N/A	NA	NA	2.15476	NA	NA	NA	NA	NA	NA
ARHGAP31	SVFTSSLFQMEPsPR-186928844-Phospho (ST)(13)	#N/A	#N/A	#N/A	NA	NA	0.667268	NA	NA	NA	NA	NA	NA
ARHGAP31	VLLsPIR-186928844-Phospho (ST)(4)	#N/A	#N/A	#N/A	0.595699	NA	NA	NA	NA	NA	NA	NA	NA
ARHGAP32	AEsVPAHPCGFPAPLPPTR-218083800-Phospho (ST)(3)	#N/A	#N/A	#N/A	2.62423	NA	NA	NA	NA	NA	NA	NA	NA
ARHGAP32	APDELTLEVGDIVsVIDMPPK-218083800-Phospho (ST)(14)	NA	NA	NA	NA	NA	NA	NA	NA	NA	0.810858	NA	NA
ARHGAP32	sAKSEESLTSLHAVDGDSK-218083800-Phospho (ST)(1)	#N/A	#N/A	#N/A	0	NA	NA	NA	NA	12.6318	NA	NA	NA
ARHGAP32	SAKsEESLTSLHAVDGDSK-218083800-Phospho (ST)(4)	NA	NA	2.29235	#N/A	#N/A	#N/A	NA	25.6086	NA	15.1326	11.4742	13.1913
ARHGAP32	SAKSEEsLTSLHAVDGDSK-218083800-Phospho (ST)(7)	#N/A	#N/A	#N/A	3.56641	NA	NA	NA	NA	NA	NA	NA	8.78644
ARHGAP32	sEESLTSLHAVDGDSK-218083800-Phospho (ST)(1)	#N/A	#N/A	#N/A	0	NA	NA	NA	6.96168	NA	NA	4.64578	0
ARHGAP32	SPSMsISEPISVTLPPR-218083800-Phospho (ST)(5)	NA	NA	NA	NA	NA	NA	2.58196	NA	NA	NA	NA	NA
ARHGAP32	TQAQVNsPIVTENK-218083800-Phospho (ST)(7)	0	NA	NA	1.29851	NA	NA	NA	NA	NA	NA	NA	NA
ARHGAP32	VQsLHAPPSSMIR-218083800-Phospho (ST)(3)	#N/A	#N/A	#N/A	1.61863	NA	2.73106	NA	NA	NA	NA	9.27285	NA
ARHGAP32	VVYAFsPK-218083800-Phospho (ST)(6)	NA	NA	13.4561	3.6986	NA	NA	NA	34.9326	NA	54.5579	10.5478	NA
ARHGAP35	AGSPLCNSNLQDsEEDIEPSYSLFR-150417981-Phospho (ST)(13)	#N/A	#N/A	#N/A	3.03708	NA	NA	NA	33.8332	NA	67.8936	NA	NA
ARHGAP35	AGsPLCNSNLQDSEEDIEPSYSLFR-150417981-Phospho (ST)(3)	NA	NA	NA	NA	NA	NA	NA	NA	NA	NA	30.8731	22.5052
ARHGAP35	EDTsLPSLSK-150417981-Phospho (ST)(4)	NA	NA	NA	NA	NA	NA	NA	NA	NA	13.53	NA	NA
ARHGAP35	KVsIVSKPVLYR-150417981-Phospho (ST)(3)	#N/A	#N/A	#N/A	4.43544	NA	2.22107	NA	9.41968	14.9606	34.7171	14.384	NA
ARHGAP35	NEEENIYsVPHDSTQGK-150417981-Phospho (ST)(8)	NA	NA	NA	NA	NA	NA	NA	NA	NA	NA	0	NA
ARHGAP35	NEEENIySVPHDSTQGK-150417981-Phospho (Y)(7)	#N/A	#N/A	#N/A	3.276	NA	NA	NA	NA	NA	NA	0	NA
ARHGAP35	NLNLVsSTASIK-150417981-Phospho (ST)(6)	NA	NA	NA	NA	NA	NA	NA	NA	54.0843	6.81128	NA	NA
ARHGAP35	NLNLVssTASIKDLADVDLR-150417981-Phospho (ST)(6);Phospho (ST)(7)	#N/A	#N/A	#N/A	NA	NA	9.12992	NA	NA	NA	NA	NA	NA
ARHGAP35	NsLSDPNIDR-150417981-Phospho (ST)(2)	#N/A	#N/A	#N/A	0	NA	NA	NA	NA	NA	NA	NA	NA
ARHGAP35	sVSSSPWLPQDGFDPSDYAEPmDAVVKPR-150417981-Phospho (ST)(1);Oxidation (M)(22)	NA	NA	NA	NA	NA	NA	NA	NA	NA	NA	3.83286	NA
ARHGAP35	SVSsSPWLPQDGFDPSDYAEPMDAVVKPR-150417981-Phospho (ST)(4)	NA	NA	NA	NA	NA	NA	NA	NA	NA	11.926	NA	NA
ARHGAP35	SVSSsPWLPQDGFDPSDYAEPMDAVVKPR-150417981-Phospho (ST)(5)	#N/A	#N/A	#N/A	NA	NA	3.42062	NA	NA	NA	2.2412	NA	NA
ARHGAP35	TsFSVGSDDELGPIR-150417981-Phospho (ST)(2)	#N/A	#N/A	#N/A	0	6.87141	6.08249	NA	NA	NA	NA	NA	NA
ARHGAP35	TSFSVGsDDELGPIR-150417981-Phospho (ST)(7)	NA	8.21563	11.0217	28.9897	24.6075	19.7178	13.6737	107.762	55.4874	22.6517	27.7005	35.8133
ARHGAP39	AELPGSSsPLLAQPR-58331179-Phospho (ST)(8)	#N/A	#N/A	#N/A	5.00233	3.7297	5.19103	NA	8.78797	NA	NA	NA	0
ARHGAP39	AFsEDEALAQQENR-58331179-Phospho (ST)(3)	#N/A	#N/A	#N/A	7.85404	NA	NA	NA	NA	NA	NA	NA	NA
ARHGAP39	EDSGSSsPPGVFLEK-58331179-Phospho (ST)(7)	#N/A	#N/A	#N/A	4.09336	NA	NA	NA	NA	NA	NA	NA	NA
ARHGAP39	KPsSETDIENWASK-58331179-Phospho (ST)(3)	#N/A	#N/A	#N/A	1.16634	NA	NA	NA	NA	NA	NA	NA	NA
ARHGAP39	KPSsETDIENWASK-58331179-Phospho (ST)(4)	NA	NA	NA	NA	NA	NA	NA	63.9	NA	NA	0	NA
ARHGAP39	QGPPsPCQQLVLTK-58331179-Phospho (ST)(5)	#N/A	#N/A	#N/A	NA	NA	20.3026	NA	NA	NA	NA	NA	NA
ARHGAP39	RPSGSQHsPSLQTFAPEADGTIFFPER-58331179-Phospho (ST)(8)	#N/A	#N/A	#N/A	0	NA	NA	NA	NA	NA	NA	NA	NA
ARHGAP4	ATLQALLEVVASDDGDVLDSFQTSPsTESLK-156071465-Phospho (ST)(26)	#N/A	#N/A	#N/A	NA	NA	2.17298	NA	NA	1.58378	0	NA	NA
ARHGAP4	ATLQALLEVVASDDGDVLDSFQTSPSTEsLK-156071465-Phospho (ST)(29)	NA	NA	NA	NA	NA	NA	2.03606	NA	NA	NA	NA	NA
ARHGAP4	CLVPAsPEQHVEVDK-156071465-Phospho (ST)(6)	#N/A	#N/A	#N/A	NA	NA	2.01898	NA	NA	20.4643	NA	3.80954	2.87878
ARHGAP4	GPGAPASPSASHPQGLDTtPKPH-156071465-Phospho (ST)(19)	0	NA	NA	#N/A	#N/A	#N/A	NA	NA	NA	NA	NA	NA
ARHGAP4	GPGAPAsPSASHPQGLDTTPKPH-156071465-Phospho (ST)(7)	#N/A	#N/A	#N/A	8.83265	NA	13.9925	NA	10.785	30.3931	0	19.7661	24.177
ARHGAP4	QVVGAGLQtAGESGSSPEGLLASELVHRPEPCTSPEAMGPSGHR-156071465-Phospho (ST)(9)	NA	NA	NA	NA	NA	NA	0	NA	NA	NA	NA	NA
ARHGAP42	EPIyTLPAIISK-221307575-Phospho (Y)(4)	NA	NA	NA	NA	NA	NA	NA	NA	NA	0	NA	NA
ARHGAP44	GSPGSSQGTACAGTQPGAQPGAQPGASPSPSQPPADQsPHTLR-151108509-Phospho (ST)(38)	NA	NA	NA	NA	NA	NA	20.2707	NA	7.4595	NA	NA	11.5437
ARHGAP5	ESTHQSEDVFLPsPR-71834861-Phospho (ST)(13)	27.2165	36.2667	NA	17.391	12.3255	15.0518	NA	29.3874	41.9942	41.7896	64.0216	21.3664
ARHGAP5	GGIDNPAITsDQELDDK-71834861-Phospho (ST)(10)	#N/A	#N/A	#N/A	NA	20.562	NA	NA	7.8929	25.7243	NA	23.5012	NA
ARHGAP5	GGIDNPAITsDQELDDKK-71834861-Phospho (ST)(10)	NA	NA	NA	NA	NA	NA	NA	NA	NA	NA	17.3355	NA
ARHGAP5	GGIDNPAItSDQELDDKK-71834861-Phospho (ST)(9)	#N/A	#N/A	#N/A	NA	7.24391	NA	NA	NA	NA	10.3455	NA	NA
ARHGAP5	GSEEDPLLsPVETWK-71834861-Phospho (ST)(9)	NA	9.17898	NA	6.8629	NA	3.24502	28.265	9.22649	12.2737	14.6193	9.66788	NA
ARHGAP5	HNLDVVsPIPANK-71834861-Phospho (ST)(7)	#N/A	#N/A	#N/A	NA	NA	8.44945	NA	5.94433	NA	NA	17.9411	NA
ARHGAP5	HRGsEEDPLLSPVETWK-71834861-Phospho (ST)(4)	#N/A	#N/A	#N/A	18.3473	NA	23.6593	167.614	NA	109.124	129.463	NA	126.558
ARHGAP5	tHSDASDDEAFTTSK-71834861-Phospho (ST)(1)	#N/A	#N/A	#N/A	1.01774	NA	NA	NA	NA	NA	NA	NA	NA
ARHGAP6	AGPCSLsQGNLSPNWPR-7382480-Phospho (ST)(7)	NA	NA	NA	NA	NA	NA	NA	NA	NA	NA	0	NA
ARHGAP9	LFHGsLEELSQALPSR-122939147-Phospho (ST)(5)	#N/A	#N/A	#N/A	1.65909	0	3.5591	NA	6.85177	3.34662	6.2944	4.95377	NA
ARHGAP9	LsGSGPAELSAGEDEEEESELVSKPLLR-122939147-Phospho (ST)(2)	#N/A	#N/A	#N/A	0.876392	NA	NA	NA	NA	NA	NA	NA	NA
ARHGAP9	SDTGtPEPLDPQGSLSLSQR-122939147-Phospho (ST)(5)	#N/A	#N/A	#N/A	1.79721	NA	NA	NA	NA	NA	NA	NA	NA
ARHGAP9	SVStDNLSPSLLKPFQEGPSGR-122939147-Phospho (ST)(4)	#N/A	#N/A	#N/A	1.93358	NA	NA	NA	NA	6.72346	NA	NA	NA
ARHGDIA	AEEYEFLtPVEEAPK-297374782-Phospho (ST)(8)	38.2151	9.03705	NA	2.14868	0	NA	NA	NA	21.9844	NA	NA	NA
ARHGDIA	aEQEPtAEQLAQIAAENEEDEHSVNYKPPAQK-297374782-Acetyl (Protein N-term);Phospho (ST)(6)	NA	NA	NA	NA	NA	NA	NA	24.195	NA	NA	52.6028	50.2155
ARHGDIA	sIQEIQELDKDDESLR-297374782-Phospho (ST)(1)	NA	NA	0.13505	3.1327	0	4.74492	44.2572	37.4214	26.3467	26.5912	NA	14.8806
ARHGDIA	sIQEIQELDKDDESLRK-297374782-Phospho (ST)(1)	NA	NA	NA	NA	NA	NA	55.4637	NA	214.091	NA	NA	NA
ARHGDIA	SIQEIQELDKDDEsLRK-297374782-Phospho (ST)(14)	NA	NA	NA	NA	NA	NA	NA	5.61317	5.84711	NA	NA	NA
ARHGEF1	DGDGVPGGGPLsPAR-15011972-Phospho (ST)(12)	1.79366	3.08068	NA	14.611	9.04013	NA	NA	NA	NA	NA	NA	NA
ARHGEF1	QEVIsELLVtEAAHVR-15011972-Phospho (ST)(5);Phospho (ST)(10)	#N/A	#N/A	#N/A	NA	NA	2.73603	NA	NA	NA	NA	NA	NA
ARHGEF1	TLtPTPDGK-15011972-Phospho (ST)(3)	3.49836	NA	NA	#N/A	#N/A	#N/A	NA	NA	NA	NA	NA	NA
ARHGEF10L	FTFPALEEDVIYDDVPCEsPDAHQPGAER-58761492-Phospho (ST)(19)	#N/A	#N/A	#N/A	0	NA	NA	6.36567	NA	NA	NA	NA	NA
ARHGEF10L	QAEDLGWSSSEFESYsEDSGEEAKPEVEVEPAK-58761492-Phospho (ST)(16)	NA	NA	NA	NA	NA	NA	NA	NA	NA	NA	NA	16.4373
ARHGEF11	HQVLLEDPEQEGsAEEEELGVLPCPSTSLDGENR-38026934-Phospho (ST)(13)	#N/A	#N/A	#N/A	NA	16.121	NA	NA	NA	NA	NA	NA	90.5147
ARHGEF11	LSsLSSLGDSAPER-38026934-Phospho (ST)(3)	#N/A	#N/A	#N/A	NA	NA	18.3785	NA	NA	NA	NA	NA	NA
ARHGEF11	LStGSFPEDLLESDSSR-38026934-Phospho (ST)(3)	NA	NA	NA	NA	NA	NA	6.32758	NA	NA	7.06449	NA	NA
ARHGEF11	LSTGsFPEDLLESDSSR-38026934-Phospho (ST)(5)	NA	NA	NA	NA	NA	NA	NA	NA	NA	6.53249	NA	NA
ARHGEF11	NsGIWESPELDR-38026934-Phospho (ST)(2)	#N/A	#N/A	#N/A	4.45172	NA	5.29745	NA	13.7642	5.13048	NA	10.378	11.662
ARHGEF11	NSVLSDPGLDsPR-38026934-Phospho (ST)(11)	#N/A	#N/A	#N/A	3.10019	NA	NA	NA	22.8649	60.055	17.1592	12.4368	24.9827
ARHGEF11	NSVLSDPGLDsPRtSPVImAR-38026934-Phospho (ST)(11);Phospho (ST)(14);Oxidation (M)(19)	#N/A	#N/A	#N/A	8.90766	NA	NA	NA	NA	NA	NA	NA	NA
ARHGEF11	NSVLSDPGLDsPRTsPVIMAR-38026934-Phospho (ST)(11);Phospho (ST)(15)	#N/A	#N/A	#N/A	7.75721	14.5675	21.65	129.275	73.4712	59.75	NA	NA	30.0784
ARHGEF11	NSVLSDPGLDsPRTsPVImAR-38026934-Phospho (ST)(11);Phospho (ST)(15);Oxidation (M)(19)	NA	NA	NA	NA	NA	NA	NA	NA	NA	23.105	NA	NA
ARHGEF11	sLENPTPPFTPK-38026934-Phospho (ST)(1)	#N/A	#N/A	#N/A	1.25185	NA	NA	NA	NA	NA	NA	16.0438	NA
ARHGEF11	sLENPtPPFTPK-38026934-Phospho (ST)(1);Phospho (ST)(6)	#N/A	#N/A	#N/A	4.67037	NA	0	24.3096	NA	NA	19.4758	NA	NA
ARHGEF11	SLENPTPPFtPK-38026934-Phospho (ST)(10)	NA	NA	NA	NA	NA	NA	NA	11.0276	NA	12.0496	22.5407	11.8391
ARHGEF11	SLENPtPPFTPK-38026934-Phospho (ST)(6)	#N/A	#N/A	#N/A	9.41642	6.65562	12.3668	NA	29.189	33.475	21.6036	15.6571	33.6038
ARHGEF11	SLENPtPPFtPK-38026934-Phospho (ST)(6);Phospho (ST)(10)	NA	NA	NA	NA	NA	NA	8.86372	NA	NA	NA	NA	NA
ARHGEF11	SLGGESSGGtTPVGSFHTEAAR-38026934-Phospho (ST)(10)	3.41834	NA	NA	11.248	NA	NA	NA	NA	NA	NA	NA	16.5151
ARHGEF11	SLGGESSGGttPVGSFHTEAAR-38026934-Phospho (ST)(10);Phospho (ST)(11)	#N/A	#N/A	#N/A	11.6812	NA	NA	NA	NA	NA	NA	NA	26.3966
ARHGEF11	SLGGESSGGTtPVGSFHTEAAR-38026934-Phospho (ST)(11)	NA	NA	NA	NA	NA	NA	NA	60.4518	16.0777	35.2201	22.6732	7.30933
ARHGEF11	SLGGEsSGGTTPVGSFHTEAAR-38026934-Phospho (ST)(6)	NA	NA	NA	NA	NA	NA	NA	NA	NA	NA	5.44922	NA
ARHGEF11	SLGGESsGGTTPVGSFHTEAAR-38026934-Phospho (ST)(7)	#N/A	#N/A	#N/A	NA	NA	33.9334	NA	NA	65.7978	44.1361	103.62	80.7913
ARHGEF11	SLGGESsGGTtPVGSFHTEAAR-38026934-Phospho (ST)(7);Phospho (ST)(11)	#N/A	#N/A	#N/A	NA	NA	38.3085	NA	NA	NA	NA	NA	NA
ARHGEF11	sPPSLALR-38026934-Phospho (ST)(1)	12.9635	15.0377	10.7225	28.0681	21.9185	NA	NA	9.05821	NA	93.0282	NA	NA
ARHGEF11	SRsDVDMDAAAEATR-38026934-Phospho (ST)(3)	NA	NA	NA	NA	NA	NA	1.29703	NA	NA	2.61936	NA	NA
ARHGEF11	SRsDVDmDAAAEATR-38026934-Phospho (ST)(3);Oxidation (M)(7)	NA	NA	0	9.84816	NA	NA	NA	NA	NA	NA	NA	NA
ARHGEF11	SSSQSTFHIPLsPVEVKPGNVR-38026934-Phospho (ST)(12)	NA	4.02503	0.617926	NA	7.17517	NA	NA	NA	65.7098	NA	28.4813	NA
ARHGEF11	SSsQSTFHIPLSPVEVKPGNVR-38026934-Phospho (ST)(3)	NA	NA	NA	NA	NA	NA	NA	37.1563	NA	NA	NA	NA
ARHGEF11	tRNSGIWESPELDR-38026934-Phospho (ST)(1)	#N/A	#N/A	#N/A	NA	0	6.01405	NA	4.63545	NA	NA	NA	NA
ARHGEF11	TRNsGIWESPELDR-38026934-Phospho (ST)(4)	#N/A	#N/A	#N/A	4.3801	NA	24.5775	NA	20.9676	26.0631	35.4687	38.7465	30.4574
ARHGEF11	TsPVIMAR-38026934-Phospho (ST)(2)	#N/A	#N/A	#N/A	2.60934	2.89127	NA	NA	NA	NA	NA	NA	NA
ARHGEF12	EEQHGISVTGLQsPDR-310832410-Phospho (ST)(13)	NA	0	NA	#N/A	#N/A	#N/A	NA	NA	8.26928	NA	7.37554	7.80355
ARHGEF12	HLSTPSSVsPEPQDSAK-310832410-Phospho (ST)(9)	0	NA	NA	NA	0	NA	NA	NA	NA	NA	NA	NA
ARHGEF12	IAsHDFDPTGLVQR-310832410-Phospho (ST)(3)	#N/A	#N/A	#N/A	2.06743	NA	3.18425	15.832	12.0407	22.8703	61.1369	11.8039	6.22721
ARHGEF12	ItSPVLMGEENNVVHNQK-310832410-Phospho (ST)(2)	NA	NA	NA	NA	NA	NA	NA	NA	NA	NA	2.62358	NA
ARHGEF12	ITsPVLMGEENNVVHNQK-310832410-Phospho (ST)(3)	NA	0.853299	NA	NA	0	NA	NA	2.84982	7.00358	NA	NA	NA
ARHGEF12	ITsPVLmGEENNVVHNQK-310832410-Phospho (ST)(3);Oxidation (M)(7)	3.14252	NA	NA	#N/A	#N/A	#N/A	NA	NA	NA	NA	NA	NA
ARHGEF12	LKEEQHGISVTGLQsPDR-310832410-Phospho (ST)(15)	4.69645	6.29054	3.36298	9.60962	3.86366	13.6982	NA	24.711	29.821	12.0351	25.3147	16.7262
ARHGEF12	QVGETSAPGDtLDGTPR-310832410-Phospho (ST)(11)	NA	NA	NA	NA	NA	NA	NA	471.523	NA	NA	NA	NA
ARHGEF12	QVGETSAPGDTLDGtPR-310832410-Phospho (ST)(15)	38.678	NA	NA	#N/A	#N/A	#N/A	NA	NA	NA	NA	NA	NA
ARHGEF12	SETIQDTDTQSLVGsPSTR-310832410-Phospho (ST)(15)	NA	NA	NA	NA	NA	NA	NA	35.3385	16.8851	0	20.7737	NA
ARHGEF12	SETIQDTDTQSLVGSPStR-310832410-Phospho (ST)(18)	#N/A	#N/A	#N/A	0.760414	NA	NA	NA	NA	10.6606	NA	NA	NA
ARHGEF12	TAsQGPQTDSVIQNSENIK-310832410-Phospho (ST)(3)	NA	NA	NA	NA	NA	NA	NA	NA	NA	13.4588	8.36487	NA
ARHGEF12	TASQGPQtDSVIQNSENIK-310832410-Phospho (ST)(8)	NA	NA	NA	NA	NA	NA	NA	NA	3.27114	NA	NA	NA
ARHGEF12	VTEHGtPKPFR-310832410-Phospho (ST)(6)	8.29923	10.6625	3.12473	6.95613	6.00315	NA	NA	NA	NA	NA	NA	NA
ARHGEF15	AAQSPGPPHNGsSPQELPR-302191621-Phospho (ST)(12)	NA	NA	NA	NA	NA	NA	NA	0	NA	NA	NA	NA
ARHGEF16	GHKGsFKDDPQLYQEIQER-163792208-Phospho (ST)(5)	NA	NA	NA	NA	NA	NA	8.50841	NA	NA	NA	NA	NA
ARHGEF16	GLGKPGGQGDAIQLsPK-163792208-Phospho (ST)(15)	#N/A	#N/A	#N/A	2.78365	NA	NA	NA	5.13428	4.82078	3.83233	NA	NA
ARHGEF16	GLNTsQESDDDILDESSSPEGTQK-163792208-Phospho (ST)(5)	NA	NA	NA	NA	NA	NA	NA	NA	NA	NA	20.9591	NA
ARHGEF16	GLNTSQEsDDDILDESSSPEGTQK-163792208-Phospho (ST)(8)	#N/A	#N/A	#N/A	45.1556	0	0	35.8589	101.846	44.5425	60.2108	0	31.8399
ARHGEF16	GsFKDDPQLYQEIQER-163792208-Phospho (ST)(2)	#N/A	#N/A	#N/A	9.45671	4.29758	3.60762	57.1926	7.37623	34.741	30.5693	65.1668	77.5424
ARHGEF16	HQsFGAAVLSR-163792208-Phospho (ST)(3)	7.08137	9.38653	6.67062	178.568	NA	52.2506	NA	60.4686	0	118.898	95.2812	70.6974
ARHGEF16	LLPAPsFSLDDMDVDKDPGGMLR-163792208-Phospho (ST)(6)	NA	NA	NA	NA	NA	NA	43.8167	NA	NA	NA	NA	NA
ARHGEF16	LLPAPsFSLDDmDVDKDPGGMLR-163792208-Phospho (ST)(6);Oxidation (M)(12)	NA	NA	NA	NA	NA	NA	NA	NA	NA	NA	18.0535	40.7886
ARHGEF16	LLPAPSFsLDDMDVDKDPGGMLR-163792208-Phospho (ST)(8)	NA	NA	NA	NA	NA	NA	NA	NA	NA	24.452	NA	NA
ARHGEF16	sSSVPHPFQVTLLR-163792208-Phospho (ST)(1)	NA	NA	NA	NA	NA	NA	NA	NA	NA	243.28	NA	NA
ARHGEF16	SsSVPHPFQVTLLR-163792208-Phospho (ST)(2)	NA	6.09531	NA	8.43459	NA	66.4925	NA	377.136	69.2104	318.258	132.318	288.731
ARHGEF16	SSsVPHPFQVTLLR-163792208-Phospho (ST)(3)	5.72087	NA	8.36357	5.2942	NA	NA	940.85	573.254	466.954	NA	574.042	NA
ARHGEF17	AHPTLQAPsLEDVTK-21361458-Phospho (ST)(9)	#N/A	#N/A	#N/A	NA	NA	6.16734	NA	NA	NA	NA	NA	NA
ARHGEF17	DSPSAGGPVGQLEPIPIPAPAsPGTRPTLK-21361458-Phospho (ST)(22)	2.13824	NA	NA	0	6.85457	14.9558	9.65802	NA	12.3241	NA	7.68706	5.76616
ARHGEF17	DSPSAGGPVGQLEPIPIPAPASPGtRPTLK-21361458-Phospho (ST)(25)	NA	NA	NA	NA	NA	NA	NA	NA	NA	15.4006	NA	NA
ARHGEF17	EVEPmLPPSSsEPILVEQR-21361458-Oxidation (M)(5);Phospho (ST)(11)	#N/A	#N/A	#N/A	1.61939	NA	NA	NA	NA	NA	NA	NA	NA
ARHGEF17	FLAAVQLPDGFNLLCPtPPPPPDTGPEK-21361458-Phospho (ST)(17)	#N/A	#N/A	#N/A	NA	NA	0	NA	NA	NA	NA	1.52405	NA
ARHGEF17	HAsVPATFMPIVVPEPPTSVGPPVAVPEPIGFPTR-21361458-Phospho (ST)(3)	#N/A	#N/A	#N/A	NA	NA	0	0	NA	NA	0	NA	NA
ARHGEF17	HASVPAtFmPIVVPEPPTSVGPPVAVPEPIGFPTR-21361458-Phospho (ST)(7);Oxidation (M)(9)	#N/A	#N/A	#N/A	0	NA	NA	NA	NA	NA	NA	0	NA
ARHGEF17	LADILsPR-21361458-Phospho (ST)(6)	#N/A	#N/A	#N/A	NA	1.89577	NA	NA	24.4349	NA	NA	NA	NA
ARHGEF17	mGAQQDDGSDAPPGsPDWAGDVTR-21361458-Oxidation (M)(1);Phospho (ST)(15)	NA	NA	NA	NA	NA	NA	NA	NA	5.0093	9.76427	12.7731	NA
ARHGEF17	MGAQQDDGSDAPPGsPDWAGDVTR-21361458-Phospho (ST)(15)	#N/A	#N/A	#N/A	7.12844	21.1479	44.0829	19.8101	0	14.018	24.3524	8.32406	0
ARHGEF17	QPPtPPPR-21361458-Phospho (ST)(4)	3.70952	NA	NA	2.59302	NA	NA	NA	NA	NA	NA	NA	NA
ARHGEF17	RPSADSESPGtPSPDGAAWEPPAR-21361458-Phospho (ST)(11)	0	NA	NA	#N/A	#N/A	#N/A	NA	NA	NA	NA	NA	NA
ARHGEF17	RPsADSESPGTPSPDGAAWEPPAR-21361458-Phospho (ST)(3)	3.05426	0	NA	5.66969	7.66407	NA	NA	30.5068	17.5324	20.8773	NA	14.5125
ARHGEF17	RPSADsESPGTPSPDGAAWEPPAR-21361458-Phospho (ST)(6)	#N/A	#N/A	#N/A	5.66969	24.3722	14.127	24.1667	17.7699	17.5324	NA	NA	NA
ARHGEF17	RPSADSEsPGTPSPDGAAWEPPAR-21361458-Phospho (ST)(8)	NA	15.2437	NA	#N/A	#N/A	#N/A	79.9839	NA	NA	68.1922	21.186	NA
ARHGEF17	SLsDPIPQR-21361458-Phospho (ST)(3)	NA	2.87515	NA	8.83322	NA	5.72084	NA	8.47321	NA	26.4758	1.64123	NA
ARHGEF17	SLsNPDIASETLTLLSFLR-21361458-Phospho (ST)(3)	#N/A	#N/A	#N/A	NA	NA	0	NA	NA	NA	NA	NA	NA
ARHGEF17	SPsFGAGEGLLR-21361458-Phospho (ST)(3)	#N/A	#N/A	#N/A	6.67895	6.24585	6.29118	NA	NA	NA	NA	NA	NA
ARHGEF17	SSSsELLLTGPGAEEDPLPLIVQDQYVQEAR-21361458-Phospho (ST)(4)	#N/A	#N/A	#N/A	1.60185	NA	NA	NA	NA	NA	NA	NA	NA
ARHGEF17	SSSSELLLtGPGAEEDPLPLIVQDQYVQEAR-21361458-Phospho (ST)(9)	#N/A	#N/A	#N/A	NA	NA	6.14523	0	4.74366	NA	0	NA	NA
ARHGEF17	YSsTETLKDDDLWSSR-21361458-Phospho (ST)(3)	#N/A	#N/A	#N/A	NA	NA	7.05353	NA	NA	NA	11.6541	NA	NA
ARHGEF17	YSSTEtLKDDDLWSSR-21361458-Phospho (ST)(6)	NA	NA	NA	NA	NA	NA	5.68769	NA	NA	NA	NA	NA
ARHGEF18	AGGTALLPGPPAPsPLPATPLSAK-195972857-Phospho (ST)(14)	NA	NA	NA	NA	NA	NA	6.33115	NA	NA	NA	NA	NA
ARHGEF18	AGGTALLPGPPAPSPLPATPLsAK-195972857-Phospho (ST)(22)	#N/A	#N/A	#N/A	NA	5.97811	NA	NA	NA	NA	13.1102	17.0706	NA
ARHGEF18	HSPAPPPDPGFPAPsPPPADSPSEGFSLK-195972857-Phospho (ST)(15)	#N/A	#N/A	#N/A	1.6714	2.02191	NA	NA	5.72647	NA	NA	NA	NA
ARHGEF18	sLSPILPGR-195972857-Phospho (ST)(1)	#N/A	#N/A	#N/A	24.9353	NA	NA	NA	NA	NA	NA	NA	NA
ARHGEF18	SLsPILPGR-195972857-Phospho (ST)(3)	42.0513	22.4944	24.5198	28.1013	67.7991	38.3879	NA	162.373	50.9527	240.896	87.4653	43.1767
ARHGEF18	SLSPILPGRHsPAPPPDPGFPAPSPPPADSPSEGFSLK-195972857-Phospho (ST)(11)	NA	NA	NA	NA	NA	NA	2.42304	NA	NA	NA	NA	NA
ARHGEF19	AGsWPHCPGAQPPALEGPWSPR-40255149-Phospho (ST)(3)	#N/A	#N/A	#N/A	0.42593	NA	NA	NA	NA	NA	NA	NA	NA
ARHGEF19	RFsASELMTR-40255149-Phospho (ST)(3)	#N/A	#N/A	#N/A	NA	NA	19.7045	NA	NA	NA	NA	NA	NA
ARHGEF2	DLLVGPGVELLLtPR-15011974-Phospho (ST)(13)	NA	NA	0.275151	0.491176	0.834974	9.98286	5.81132	0	1.14193	0.502626	5.01157	6.92863
ARHGEF2	EPALPLEPDsGGNTSPGVTANGEAR-15011974-Phospho (ST)(10)	#N/A	#N/A	#N/A	28.06	NA	NA	NA	NA	NA	39.4839	NA	NA
ARHGEF2	EPALPLEPDSGGNTsPGVTANGEAR-15011974-Phospho (ST)(15)	#N/A	#N/A	#N/A	NA	19.5896	31.1893	63.3039	NA	NA	NA	NA	NA
ARHGEF2	ERPSSAIYPSDsFR-15011974-Phospho (ST)(12)	#N/A	#N/A	#N/A	2.14864	NA	NA	NA	NA	NA	NA	NA	NA
ARHGEF2	ERPsSAIYPSDSFR-15011974-Phospho (ST)(4)	#N/A	#N/A	#N/A	NA	NA	37.7487	NA	NA	NA	NA	NA	27.5169
ARHGEF2	ERPSsAIYPSDSFR-15011974-Phospho (ST)(5)	#N/A	#N/A	#N/A	NA	0	NA	NA	NA	25.8802	18.8846	NA	NA
ARHGEF2	ILsQSTDSLNMR-15011974-Phospho (ST)(3)	#N/A	#N/A	#N/A	NA	NA	4.94099	NA	NA	NA	NA	NA	NA
ARHGEF2	ILsQSTDSLNmR-15011974-Phospho (ST)(3);Oxidation (M)(11)	#N/A	#N/A	#N/A	0.921542	NA	NA	NA	NA	NA	NA	NA	NA
ARHGEF2	ILSQsTDSLNMR-15011974-Phospho (ST)(5)	NA	4.42642	NA	9.84172	22.5325	40.2909	NA	70.2305	27.9647	24.2909	24.8506	40.1325
ARHGEF2	ILSQsTDSLNmR-15011974-Phospho (ST)(5);Oxidation (M)(11)	NA	3.88983	0	21.0528	8.42379	NA	NA	NA	NA	23.4451	NA	NA
ARHGEF2	LQDSsDPDTGSEEEGSSR-15011974-Phospho (ST)(5)	#N/A	#N/A	#N/A	0	NA	NA	NA	NA	NA	NA	NA	NA
ARHGEF2	LQDSSDPDTGsEEEGSSRLSPPHsPR-15011974-Phospho (ST)(11);Phospho (ST)(24)	#N/A	#N/A	#N/A	3.27641	NA	NA	NA	NA	NA	NA	NA	NA
ARHGEF2	LQDSSDPDTGSEEEGSsRLSPPHSPR-15011974-Phospho (ST)(17)	NA	NA	NA	NA	NA	NA	NA	3.4092	0	NA	NA	NA
ARHGEF2	LQDSSDPDTGSEEEGSSRLsPPHSPR-15011974-Phospho (ST)(20)	#N/A	#N/A	#N/A	4.93361	NA	18.3369	NA	NA	NA	NA	35.6757	5.39684
ARHGEF2	LsPPHSPR-15011974-Phospho (ST)(2)	#N/A	#N/A	#N/A	7.9133	6.19812	NA	NA	NA	NA	NA	NA	NA
ARHGEF2	sLPAGDALYLSFNPPQPSR-15011974-Phospho (ST)(1)	NA	12.2581	5.79913	8.83623	58.3968	127.197	116.852	12.2291	NA	111.472	45.3648	NA
ARHGEF2	SVSTTNIAGHFNDEsPLGLR-15011974-Phospho (ST)(15)	#N/A	#N/A	#N/A	1.5997	10.9128	6.21095	25.4876	5.12611	0.839486	9.55164	NA	NA
ARHGEF2	SVsTTNIAGHFNDESPLGLR-15011974-Phospho (ST)(3)	9.29007	29.5118	NA	34.0908	NA	308.542	485.516	343.744	13.6243	169.054	NA	236.69
ARHGEF2	SVStTNIAGHFNDESPLGLR-15011974-Phospho (ST)(4)	NA	31.0529	NA	NA	35.5299	7.13462	NA	NA	NA	NA	241.778	NA
ARHGEF2	SVSTtNIAGHFNDESPLGLR-15011974-Phospho (ST)(5)	#N/A	#N/A	#N/A	1.73298	NA	NA	17.5956	NA	NA	12.1965	NA	NA
ARHGEF26	ALDIDsDEESEPK-354459392-Phospho (ST)(6)	#N/A	#N/A	#N/A	3.18435	NA	NA	NA	NA	NA	12.5322	NA	NA
ARHGEF26	LPsQENELLENPSVVLSTNSPAALK-354459392-Phospho (ST)(3)	#N/A	#N/A	#N/A	0	NA	16.5016	16.429	5.31602	NA	11.1779	5.9192	NA
ARHGEF26	sPLLLGAQR-354459392-Phospho (ST)(1)	NA	NA	NA	NA	NA	NA	NA	NA	NA	4.13918	NA	NA
ARHGEF28	AEsLPLSSNLQSK-295148070-Phospho (ST)(3)	#N/A	#N/A	#N/A	NA	NA	7.4437	NA	NA	NA	NA	NA	NA
ARHGEF28	DIPQPGLSLHPSSsVPVGLPTGR-295148070-Phospho (ST)(14)	#N/A	#N/A	#N/A	NA	NA	4.2731	NA	NA	NA	NA	NA	11.778
ARHGEF28	sLPAVLLPGGPEVMELNR-295148070-Phospho (ST)(1)	NA	0	NA	0.507717	NA	4.10588	5.92246	0	0	3.56242	NA	0
ARHGEF28	sLPAVLLPGGPEVmELNR-295148070-Phospho (ST)(1);Oxidation (M)(14)	NA	NA	0.257319	1.19203	NA	5.33577	3.72808	NA	NA	4.70088	NA	NA
ARHGEF28	SsSLDALDADSEGEGHSEPSHICYTPGSQSSSR-295148070-Phospho (ST)(2)	#N/A	#N/A	#N/A	NA	NA	4.98059	NA	NA	NA	NA	NA	NA
ARHGEF28	TGIPSGDELDsFETNTEPDFNISR-295148070-Phospho (ST)(11)	#N/A	#N/A	#N/A	1.59579	NA	NA	NA	NA	5.41759	NA	NA	5.4414
ARHGEF28	TGIPSGDELDSFETNtEPDFNISR-295148070-Phospho (ST)(16)	#N/A	#N/A	#N/A	NA	0	NA	14.3447	NA	NA	5.56594	NA	NA
ARHGEF35	AEELSPAALsPLLEPIR-270265795-Phospho (ST)(10)	NA	1.07249	0.602085	0.991915	1.78947	1.70463	5.30774	0.793405	0.970696	8.07987	2.91584	1.06168
ARHGEF35	AEELsPAALSPLLEPIR-270265795-Phospho (ST)(5)	#N/A	#N/A	#N/A	0.653778	NA	NA	NA	5.29842	NA	NA	18.0923	5.44747
ARHGEF35	AEELsPAALsPLLEPIR-270265795-Phospho (ST)(5);Phospho (ST)(10)	#N/A	#N/A	#N/A	1.99117	NA	1.93622	4.30729	NA	NA	NA	NA	NA
ARHGEF35	EEHRLsATQQSELR-270265795-Phospho (ST)(6)	#N/A	#N/A	#N/A	NA	0	NA	NA	NA	NA	0	NA	NA
ARHGEF35	LsATQQSELR-270265795-Phospho (ST)(2)	#N/A	#N/A	#N/A	2.23666	NA	NA	NA	NA	NA	NA	NA	NA
ARHGEF35	LSAtQQSELR-270265795-Phospho (ST)(4)	NA	NA	NA	NA	NA	NA	NA	NA	NA	145.567	NA	NA
ARHGEF35	YYsPCEEHPAETNQNEGAESGTIR-270265795-Phospho (ST)(3)	#N/A	#N/A	#N/A	NA	8.35186	0	NA	18.5178	17.8577	28.5302	33.68	27.7543
ARHGEF35	YySPCEEHPAETNQNEGAESGTIR-270265795-Phospho (Y)(2)	#N/A	#N/A	#N/A	11.2306	NA	NA	NA	NA	NA	NA	NA	NA
ARHGEF37	ARsPVLWGWSLPS-83715966-Phospho (ST)(3)	#N/A	#N/A	#N/A	NA	NA	8.87554	13.1807	10.7776	NA	5.59833	2.53092	NA
ARHGEF37	SPVLWGWsLPS-83715966-Phospho (ST)(8)	NA	NA	NA	NA	NA	NA	NA	NA	NA	NA	NA	3.8459
ARHGEF38	KtDTVVESSVSGDHSGTLR-337298620-Phospho (ST)(2)	NA	NA	NA	NA	NA	NA	NA	2.8745	NA	0	2.56942	NA
ARHGEF38	KTDtVVESSVSGDHSGTLR-337298620-Phospho (ST)(4)	NA	NA	NA	NA	NA	NA	NA	NA	0	NA	NA	15.9042
ARHGEF38	RKtDTVVESSVSGDHSGTLR-337298620-Phospho (ST)(3)	NA	NA	NA	NA	NA	NA	0	0	0	NA	0	0
ARHGEF4	TIITsPESLNLPR-15011979-Phospho (ST)(5)	#N/A	#N/A	#N/A	1.12236	NA	NA	NA	NA	NA	NA	NA	NA
ARHGEF40	ASVAVSSFEHAGPSLPGLsPGACSLPAR-50843837-Phospho (ST)(19)	#N/A	#N/A	#N/A	NA	NA	3.80155	NA	NA	NA	NA	NA	NA
ARHGEF40	GGDSAPLSPGDKEDASHQEALGNLPsPSEHK-50843837-Phospho (ST)(26)	#N/A	#N/A	#N/A	NA	NA	1.78359	NA	NA	NA	NA	NA	NA
ARHGEF40	NSPSLQPPHPGsSTPTLASR-50843837-Phospho (ST)(12)	#N/A	#N/A	#N/A	NA	3.37831	90.8854	NA	NA	NA	NA	NA	NA
ARHGEF40	NSPSLQPPHPGSsTPTLASR-50843837-Phospho (ST)(13)	NA	NA	NA	NA	NA	NA	NA	NA	12.1116	NA	NA	NA
ARHGEF40	NSPSLQPPHPGSStPTLASR-50843837-Phospho (ST)(14)	NA	NA	NA	NA	NA	NA	30.7708	NA	NA	NA	NA	NA
ARHGEF40	NSPSLQPPHPGSSTPTLAsR-50843837-Phospho (ST)(19)	NA	NA	NA	NA	NA	NA	NA	NA	NA	23.1446	NA	NA
ARHGEF40	NsPSLQPPHPGSStPTLASR-50843837-Phospho (ST)(2);Phospho (ST)(14)	#N/A	#N/A	#N/A	NA	NA	17.9746	NA	NA	NA	NA	NA	NA
ARHGEF40	QISLAPETLDSsGDVSPGPR-50843837-Phospho (ST)(12)	#N/A	#N/A	#N/A	0	NA	NA	NA	NA	NA	NA	NA	NA
ARHGEF40	QISLAPETLDSSGDVsPGPR-50843837-Phospho (ST)(16)	#N/A	#N/A	#N/A	NA	NA	6.9817	NA	NA	NA	NA	NA	NA
ARHGEF40	SPGDGHNAPVEGPEGEYVELLEVTLPVRGsPTDAEGSPGLSR-50843837-Phospho (ST)(30)	#N/A	#N/A	#N/A	NA	NA	1.99451	NA	NA	NA	NA	NA	NA
ARHGEF40	TLsALLTGR-50843837-Phospho (ST)(3)	#N/A	#N/A	#N/A	NA	NA	1.08069	NA	NA	NA	NA	NA	NA
ARHGEF6	KDsIPQVLLPEEEK-22027525-Phospho (ST)(3)	8.82626	31.3655	NA	117.768	100.201	114.188	158.384	104.07	131.745	185.908	147.227	56.95
ARHGEF6	KPsEEEYVIR-22027525-Phospho (ST)(3)	#N/A	#N/A	#N/A	4.22315	NA	NA	NA	NA	NA	4.91808	NA	NA
ARHGEF6	SSsLSAANTSQTNPQGAVSSTVSGLQR-22027525-Phospho (ST)(3)	#N/A	#N/A	#N/A	0.862276	NA	NA	NA	NA	NA	NA	NA	NA
ARHGEF7	ASEKPVsPK-166064034-Phospho (ST)(7)	NA	NA	NA	NA	NA	NA	NA	NA	NA	NA	1.82957	1.35726
ARHGEF7	KEsAPQVLLPEEEK-166064038-Phospho (ST)(3)	NA	6.21271	3.84055	40.7373	26.9022	57.201	NA	26.749	59.7099	110.215	46.2534	19.2441
ARHGEF7	KPsDEEFASR-166064034-Phospho (ST)(3)	13.6296	NA	NA	#N/A	#N/A	#N/A	NA	NA	NA	NA	NA	NA
ARHGEF7	KsTAALEEDAQILK-166064034-Phospho (ST)(2)	NA	NA	NA	NA	NA	NA	NA	NA	NA	NA	5.91002	NA
ARHGEF7	msGFIYQGK-166064034-Oxidation (M)(1);Phospho (ST)(2)	109.385	36.1177	48.7938	227.46	28.9475	NA	NA	11.9885	NA	22.0127	13.6382	3.45217
ARHGEF7	MsGFIYQGK-166064034-Phospho (ST)(2)	65.5508	70.4363	18.2987	204.691	159.56	82.7993	NA	167.791	24.2721	559.433	96.1549	25.5484
ARHGEF7	sTAALEEDAQILK-166064034-Phospho (ST)(1)	#N/A	#N/A	#N/A	NA	NA	6.85658	NA	NA	NA	NA	NA	NA
ARHGEF7	StAALEEDAQILK-166064034-Phospho (ST)(2)	#N/A	#N/A	#N/A	5.0129	NA	NA	NA	NA	NA	NA	4.51221	NA
ARHGEF9	SQsPFWQNFSR-291045192-Phospho (ST)(3)	NA	NA	NA	NA	NA	NA	0	NA	NA	NA	NA	NA
ARID1A	FPFGIsPAQSHR-21264565-Phospho (ST)(6)	NA	NA	NA	NA	NA	NA	8.10555	NA	NA	3.89613	NA	7.30583
ARID1A	GPsPSPVGSPASVAQSR-21264565-Phospho (ST)(3)	33.2971	15.5222	14.0249	162.898	54.9957	113.282	NA	120.198	153.786	162.172	148.27	212.761
ARID1A	GPsPsPVGSPASVAQSR-21264565-Phospho (ST)(3);Phospho (ST)(5)	#N/A	#N/A	#N/A	1.54283	NA	5.06603	NA	3.46093	8.98436	NA	12.2106	20.7382
ARID1A	GPsPsPVGsPASVAQSR-21264565-Phospho (ST)(3);Phospho (ST)(5);Phospho (ST)(9)	NA	NA	NA	NA	NA	NA	0	NA	NA	NA	NA	NA
ARID1A	GPsPSPVGsPASVAQSR-21264565-Phospho (ST)(3);Phospho (ST)(9)	NA	NA	4.95405	34.3728	6.72275	4.87301	NA	48.4321	47.8923	57.0016	21.7206	43.1843
ARID1A	GPSPsPVGSPASVAQSR-21264565-Phospho (ST)(5)	NA	4.13149	NA	NA	NA	4.52466	NA	NA	13.9035	NA	NA	22.0399
ARID1A	GPSPsPVGsPASVAQSR-21264565-Phospho (ST)(5);Phospho (ST)(9)	NA	NA	NA	NA	NA	NA	NA	NA	2.80006	NA	NA	NA
ARID1A	GPSPSPVGsPASVAQSR-21264565-Phospho (ST)(9)	NA	NA	NA	NA	NA	NA	NA	NA	153.786	NA	NA	NA
ARID1A	NPQmPQYSSPQPGsALSPR-21264565-Oxidation (M)(4);Phospho (ST)(14)	#N/A	#N/A	#N/A	NA	NA	96.2382	NA	NA	NA	NA	NA	NA
ARID1A	NPQmPQYSSPQPGSALsPR-21264565-Oxidation (M)(4);Phospho (ST)(17)	NA	NA	35.5314	11.3861	NA	NA	12.2275	NA	NA	22.5927	10.1459	15.017
ARID1A	NPQMPQYSSPQPGSALsPR-21264565-Phospho (ST)(17)	#N/A	#N/A	#N/A	NA	NA	15.6853	83.5191	21.464	33.3356	58.7576	7.93906	51.1953
ARID1A	SAYPPPAPAYALsSPR-21264565-Phospho (ST)(13)	NA	NA	NA	NA	NA	NA	NA	NA	NA	17.4143	NA	NA
ARID1A	SAYPPPAPAYALSsPR-21264565-Phospho (ST)(14)	#N/A	#N/A	#N/A	4.88342	NA	2.21724	48.1619	5.94762	18.6193	NA	NA	30.3602
ARID1A	SGPLsPAAVPGNQMPPRPPSGQSDSIMHPSMNQSSIAQDR-21264565-Phospho (ST)(5)	NA	NA	NA	NA	NA	NA	NA	NA	2.80256	NA	NA	NA
ARID1A	SGPLsPAAVPGNQmPPRPPSGQSDSIMHPSMNQSSIAQDR-21264565-Phospho (ST)(5);Oxidation (M)(14)	NA	NA	NA	NA	NA	NA	11.2305	NA	NA	NA	NA	NA
ARID1A	SGPLsPAAVPGNQmPPRPPSGQSDSImHPSmNQSSIAQDR-21264565-Phospho (ST)(5);Oxidation (M)(14);Oxidation (M)(27);Oxidation (M)(31)	#N/A	#N/A	#N/A	6.69179	NA	NA	NA	NA	NA	NA	NA	NA
ARID1A	SHHAPmsPGSSGGGGQPLAR-21264565-Oxidation (M)(6);Phospho (ST)(7)	0	1.74462	NA	2.3832	NA	NA	NA	NA	NA	NA	NA	NA
ARID1A	sHHAPmSPGSSGGGGQPLAR-21264565-Phospho (ST)(1);Oxidation (M)(6)	NA	NA	0	#N/A	#N/A	#N/A	NA	NA	NA	NA	NA	NA
ARID1A	SNsVGIQDAFNDGSDSTFQK-21264565-Phospho (ST)(3)	#N/A	#N/A	#N/A	3.11279	4.79463	12.5823	64.5838	0	NA	126.697	NA	14.717
ARID1A	TLLDPGRFsK-21264565-Phospho (ST)(9)	#N/A	#N/A	#N/A	11.2933	NA	NA	NA	NA	NA	NA	NA	NA
ARID1A	TsPSKsPFLHSGMK-21264565-Phospho (ST)(2);Phospho (ST)(6)	NA	NA	NA	NA	NA	NA	NA	NA	NA	7.96453	NA	NA
ARID1A	VsSPAPMEGGEEEEELLGPK-21264565-Phospho (ST)(2)	#N/A	#N/A	#N/A	0.943257	NA	NA	NA	NA	NA	NA	NA	0
ARID1A	VsSPAPmEGGEEEEELLGPK-21264565-Phospho (ST)(2);Oxidation (M)(7)	NA	NA	NA	NA	NA	NA	NA	NA	26.3446	NA	NA	NA
ARID1A	VSsPAPMEGGEEEEELLGPK-21264565-Phospho (ST)(3)	#N/A	#N/A	#N/A	NA	9.963	14.2731	NA	3.09031	7.54033	0	2.41919	5.28219
ARID1A	VSsPAPmEGGEEEEELLGPK-21264565-Phospho (ST)(3);Oxidation (M)(7)	16.8415	NA	12.1078	74.3219	13.5106	44.6298	85.6137	50.2435	35.6108	57.8372	68.0285	33.6666
ARID1B	GsPVSSLPAVGK-297139703-Phospho (ST)(2)	#N/A	#N/A	#N/A	1.38638	NA	NA	NA	NA	NA	NA	NA	NA
ARID1B	RPQLYGMGSNPHsQPQQSSPyPGGSYGPPGPQR-297139703-Phospho (ST)(13);Phospho (Y)(21)	NA	NA	NA	NA	NA	NA	5.60742	NA	NA	NA	NA	NA
ARID1B	sGPISPASIPGSQmPPQPPGSQSESSSHPALSQSPMPQER-297139703-Phospho (ST)(1);Oxidation (M)(14)	NA	NA	NA	NA	NA	NA	25.8638	NA	NA	NA	NA	NA
ARID1B	sGPISPASIPGSQmPPQPPGSQSESSSHPALSQSPmPQER-297139703-Phospho (ST)(1);Oxidation (M)(14);Oxidation (M)(36)	NA	NA	NA	NA	NA	NA	NA	NA	NA	NA	NA	0
ARID1B	SGPISPASIPGsQMPPQPPGSQSESSSHPALSQSPMPQER-297139703-Phospho (ST)(12)	NA	NA	NA	NA	NA	NA	3.42404	NA	NA	NA	NA	17.2432
ARID1B	SGPIsPASIPGSQmPPQPPGSQSESSSHPALSQSPMPQER-297139703-Phospho (ST)(5);Oxidation (M)(14)	NA	NA	NA	NA	NA	NA	NA	NA	7.81707	11.6084	NA	21.5033
ARID1B	SGPIsPASIPGSQmPPQPPGSQSESSSHPALSQSPmPQER-297139703-Phospho (ST)(5);Oxidation (M)(14);Oxidation (M)(36)	NA	NA	NA	NA	NA	NA	6.38789	NA	3.69505	13.3891	9.79641	NA
ARID1B	SGPIsPASIPGSQmPPQPPGSQSESSSHPALSQsPmPQER-297139703-Phospho (ST)(5);Oxidation (M)(14);Phospho (ST)(34);Oxidation (M)(36)	#N/A	#N/A	#N/A	0	NA	NA	NA	NA	NA	NA	NA	NA
ARID1B	SHPAmsPGTPGPTmGR-297139703-Oxidation (M)(5);Phospho (ST)(6);Oxidation (M)(14)	NA	NA	1.60787	#N/A	#N/A	#N/A	NA	NA	NA	NA	NA	NA
ARID1B	SHPAmSPGtPGPTmGR-297139703-Oxidation (M)(5);Phospho (ST)(9);Oxidation (M)(14)	1.96188	NA	NA	#N/A	#N/A	#N/A	NA	NA	NA	NA	NA	NA
ARID2	VSHsPALSSDVR-56549668-Phospho (ST)(4)	#N/A	#N/A	#N/A	0	NA	NA	NA	NA	NA	NA	NA	NA
ARID3A	AAAAGLGHPAsPGGSEDGPPGSEEEDAAR-4885193-Phospho (ST)(11)	#N/A	#N/A	#N/A	0	NA	NA	NA	NA	NA	NA	NA	50.1781
ARID3A	AAAAGLGHPAsPGGSEDGPPGsEEEDAAR-4885193-Phospho (ST)(11);Phospho (ST)(22)	#N/A	#N/A	#N/A	1.32907	NA	NA	NA	NA	NA	NA	NA	NA
ARID3A	QSFGGSLFAYsPGGAHGMLSSPK-4885193-Phospho (ST)(11)	NA	NA	NA	NA	NA	NA	NA	NA	2.75348	NA	NA	NA
ARID4B	LSKPPFQTNPsPEMVSK-22035679-Phospho (ST)(11)	NA	NA	NA	NA	NA	NA	NA	9.82631	18.9442	16.2754	NA	16.8485
ARID4B	LSKPPFQTNPsPEmVSK-22035679-Phospho (ST)(11);Oxidation (M)(14)	#N/A	#N/A	#N/A	5.67228	NA	16.612	NA	NA	16.3	NA	NA	NA
ARID4B	RLsKPPFQTNPSPEMVSK-22035679-Phospho (ST)(3)	NA	NA	NA	NA	NA	NA	0	NA	NA	NA	NA	NA
ARID5A	CGAKPAGSGLVsCLLGPALGPVPPEAYR-47078224-Phospho (ST)(12)	#N/A	#N/A	#N/A	NA	2.12748	NA	NA	NA	NA	NA	NA	NA
ARID5A	HRLtPQEGLQAPGGSLR-47078224-Phospho (ST)(4)	#N/A	#N/A	#N/A	NA	1.83964	4.4536	NA	2.92313	3.38343	NA	NA	NA
ARID5B	AVsPLDPSK-347582593-Phospho (ST)(3)	4.60561	2.63416	NA	14.7341	3.34538	NA	NA	NA	NA	NA	NA	NA
ARID5B	GPtPPLPSAPLAPEK-347582593-Phospho (ST)(3)	#N/A	#N/A	#N/A	0	NA	4.07946	NA	NA	NA	NA	NA	25.1899
ARID5B	QPLTsPSALVDSK-347582593-Phospho (ST)(5)	#N/A	#N/A	#N/A	1.19568	NA	NA	NA	NA	NA	NA	NA	NA
ARID5B	VAEEAGEKGPtPPLPSAPLAPEK-347582593-Phospho (ST)(11)	#N/A	#N/A	#N/A	NA	NA	15.7578	17.1786	16.4423	12.7816	NA	NA	NA
ARL17B	LCGVTGtNDEASPGSLTSYPSHLLDR-157041217-Phospho (ST)(7)	#N/A	#N/A	#N/A	NA	0	NA	NA	NA	NA	NA	NA	NA
ARL3	GLLsILR-4757774-Phospho (ST)(4)	#N/A	#N/A	#N/A	NA	NA	2.27418	NA	NA	NA	NA	NA	NA
ARL6IP4	ASTAPGAEAsPSPCITER-507834119-Phospho (ST)(10)	NA	NA	NA	NA	NA	NA	NA	111.534	186.686	NA	174.785	278.377
ARL6IP4	KAsTAPGAEASPSPCITER-507834119-Phospho (ST)(3)	NA	NA	NA	NA	NA	NA	NA	NA	NA	22.1471	NA	NA
ARL6IP4	KAStAPGAEASPSPCITER-507834119-Phospho (ST)(4)	#N/A	#N/A	#N/A	NA	19.3571	NA	NA	NA	NA	NA	NA	NA
ARL6IP4	sAGEEEDGPVLTDEQK-507834119-Phospho (ST)(1)	#N/A	#N/A	#N/A	9.32369	NA	NA	NA	NA	NA	NA	NA	NA
ARL6IP6	GPGTPGPVARPSYSSFTQGDsWGEGEVDEEEGCDQVAR-22749091-Phospho (ST)(21)	#N/A	#N/A	#N/A	NA	NA	0	NA	NA	NA	NA	NA	NA
ARL6IP6	SVLPPDGNGsPVLPDKR-22749091-Phospho (ST)(10)	#N/A	#N/A	#N/A	NA	NA	0	NA	NA	NA	NA	NA	NA
ARMC1	SESGEEmLVPFQDTPVEVEQNTELPDYLPEDEsPTKEQDK-8922479-Oxidation (M)(7);Phospho (ST)(33)	#N/A	#N/A	#N/A	2.88187	NA	NA	NA	NA	NA	NA	NA	NA
ARMC1	SESGEEMLVPFQDTPVEVEQNTELPDYLPEDEsPTKEQDK-8922479-Phospho (ST)(33)	#N/A	#N/A	#N/A	NA	NA	5.82901	NA	NA	NA	NA	NA	NA
ARMC1	VGSHPEGGAsWLSTAANFLSR-8922479-Phospho (ST)(10)	NA	NA	NA	NA	NA	NA	NA	NA	NA	NA	NA	0
ARMC1	VGsHPEGGASWLSTAANFLSR-8922479-Phospho (ST)(3)	#N/A	#N/A	#N/A	NA	1.74611	24.2447	22.594	4.22247	5.33151	6.53727	11.0983	NA
ARMC10	sAEDLTDGSYDDVLNAEQLQK-238776793-Phospho (ST)(1)	#N/A	#N/A	#N/A	NA	NA	43.2487	NA	NA	NA	31.9967	NA	45.3786
ARMC10	SAEDLTDGSyDDVLNAEQLQK-238776793-Phospho (Y)(10)	NA	NA	NA	NA	NA	NA	0	NA	NA	NA	NA	NA
ARMC10	sAGALEEGTSEGQLCGR-238776795-Phospho (ST)(1)	#N/A	#N/A	#N/A	16.2418	NA	24.1693	NA	9.34703	11.508	30.0872	23.1921	41.9831
ARMC9	GLANVQWSGDEPLQRPVtPGGHR-156151430-Phospho (ST)(18)	#N/A	#N/A	#N/A	NA	NA	1.44114	NA	NA	NA	NA	NA	NA
ARMCX2	AGFTIDLGSGFSPPtPVR-29540562-Phospho (ST)(15)	#N/A	#N/A	#N/A	NA	NA	4.7059	NA	NA	NA	NA	NA	NA
ARMCX2	VAEAPGVASPTEAAEAPVPAtPTGAAAPTGAAESPGTSGSPR-29540562-Phospho (ST)(21)	#N/A	#N/A	#N/A	1.16808	NA	NA	NA	NA	NA	NA	NA	NA
ARMCX2	VAEAPGVASPTEAAEAPVPATPtGAAAPTGAAESPGTSGSPR-29540562-Phospho (ST)(23)	#N/A	#N/A	#N/A	NA	NA	0	8.3638	NA	NA	0	NA	NA
ARMCX3	ASPNsDDTVLSPQELQK-29540566-Phospho (ST)(5)	NA	NA	NA	NA	NA	NA	NA	NA	NA	NA	NA	10.7495
ARMCX3	sIVWYPPWAR-29540566-Phospho (ST)(1)	#N/A	#N/A	#N/A	NA	NA	4.39856	20.2198	NA	NA	NA	NA	NA
ARMCX3	YNDWsDDDDDSNESK-29540566-Phospho (ST)(5)	#N/A	#N/A	#N/A	1.64699	NA	NA	NA	NA	NA	NA	NA	NA
ARMCX4	NVGEDELSREssPDIEEISLR-371877632-Phospho (ST)(11);Phospho (ST)(12)	#N/A	#N/A	#N/A	NA	NA	8.64364	NA	NA	NA	NA	NA	NA
ARNT2	aTPAAVNPPEMASDIPGsVtLPVAPmAATGQVR-68303555-Acetyl (Protein N-term);Phospho (ST)(18);Phospho (ST)(20);Oxidation (M)(26)	NA	NA	NA	NA	NA	NA	NA	NA	NA	NA	0	NA
ARPC1B	ASsEGGTAAGAGLDSLHK-5031601-Phospho (ST)(3)	#N/A	#N/A	#N/A	0	NA	NA	NA	NA	NA	NA	2.94313	NA
ARPP19	QLPTAAPDKTEVTGDHIPtPQDLPQR-5729732-Phospho (ST)(19)	#N/A	#N/A	#N/A	NA	NA	2.51022	NA	NA	NA	NA	NA	NA
ARPP19	TEVTGDHIPtPQDLPQR-5729732-Phospho (ST)(10)	#N/A	#N/A	#N/A	NA	NA	12.5685	NA	NA	NA	NA	NA	NA
ARRB1	DDKEEEEDGtGSPQLNNR-10880134-Phospho (ST)(10)	0	NA	NA	6.5849	NA	NA	NA	NA	NA	NA	NA	NA
ARRB1	DDKEEEEDGTGsPQLNNR-10880134-Phospho (ST)(12)	5.63548	0	1.54484	NA	5.49665	NA	NA	NA	0	NA	NA	NA
ARRB1	GmKDDKEEEEDGTGsPQLNNR-10880134-Oxidation (M)(2);Phospho (ST)(15)	NA	NA	0	#N/A	#N/A	#N/A	NA	NA	NA	NA	NA	NA
ARRB1	GMKDDKEEEEDGTGsPQLNNR-10880134-Phospho (ST)(15)	NA	7.94207	NA	#N/A	#N/A	#N/A	NA	NA	NA	7.11975	NA	NA
ARVCF	AGPLGPGPGDGCFtLPGHR-4502247-Phospho (ST)(14)	#N/A	#N/A	#N/A	NA	NA	0	NA	NA	NA	NA	NA	NA
ARVCF	NFDtLDLPK-4502247-Phospho (ST)(4)	NA	3.36946	NA	36.6873	4.62762	50.0883	NA	25.5016	19.7778	NA	22.182	NA
ARVCF	sLAADDEGGPELEPDYGTATR-4502247-Phospho (ST)(1)	#N/A	#N/A	#N/A	6.69317	NA	44.3242	NA	NA	23.2193	43.0335	NA	16.7707
ARX	SKsPTLLSSYCIDSILGR-24497589-Phospho (ST)(3)	NA	NA	NA	NA	NA	NA	NA	1.3934	NA	NA	NA	NA
ARX	SKSPTLLSSyCIDSILGR-24497589-Phospho (Y)(10)	NA	NA	NA	NA	NA	NA	NA	NA	NA	2.00754	NA	NA
ASAP1	GVFPVSFVHILsD-351542238-Phospho (ST)(12)	#N/A	#N/A	#N/A	NA	NA	1.65524	6.68823	NA	4.71261	NA	NA	NA
ASAP1	GVFPVsFVHILSD-351542238-Phospho (ST)(6)	NA	NA	NA	NA	NA	NA	NA	0	NA	NA	NA	NA
ASAP1	LSYGAFTNQIFVSTSTDSPTsPTTEAPPLPPR-351542238-Phospho (ST)(21)	#N/A	#N/A	#N/A	0	NA	0	NA	NA	NA	NA	NA	NA
ASAP1	QASEDSNDLtPTLPETPVPLPR-351542238-Phospho (ST)(10)	#N/A	#N/A	#N/A	NA	NA	0	NA	NA	NA	NA	NA	NA
ASAP1	QAsEDSNDLTPTLPETPVPLPR-351542238-Phospho (ST)(3)	#N/A	#N/A	#N/A	0	1.7823	NA	NA	NA	NA	NA	NA	NA
ASAP1	QEEIDEsDDDLDDKPSPIK-351542238-Phospho (ST)(7)	#N/A	#N/A	#N/A	11.7178	NA	34.2272	NA	NA	6.31956	NA	6.69202	NA
ASAP1	QEEIDEsDDDLDDKPSPIKK-351542238-Phospho (ST)(7)	#N/A	#N/A	#N/A	NA	NA	13.0083	NA	NA	NA	NA	NA	NA
ASAP1	SHPLDLSPNVQsR-351542238-Phospho (ST)(12)	#N/A	#N/A	#N/A	0	NA	NA	NA	NA	NA	NA	NA	NA
ASAP1	SPRPQsFCHSSSISPQDK-351542238-Phospho (ST)(6)	#N/A	#N/A	#N/A	NA	NA	43.3568	NA	NA	NA	NA	NA	NA
ASAP1	TLsDPPSPLPHGPPNK-351542238-Phospho (ST)(3)	#N/A	#N/A	#N/A	1.7059	NA	NA	NA	NA	NA	NA	NA	NA
ASAP1	TLSDPPsPLPHGPPNK-351542238-Phospho (ST)(7)	#N/A	#N/A	#N/A	0	NA	0	NA	NA	11.3791	NA	NA	NA
ASAP2	EDRPIsFYQLGSNQLQSNAVSLAR-206597522-Phospho (ST)(6)	NA	NA	NA	NA	NA	NA	6.38846	NA	NA	3.23242	9.12857	NA
ASAP2	LLHEDLDEsDDDMDEK-206597522-Phospho (ST)(9)	#N/A	#N/A	#N/A	NA	NA	12.0719	NA	NA	20.1855	28.1021	11.56	5.54004
ASAP2	LLHEDLDEsDDDmDEK-206597522-Phospho (ST)(9);Oxidation (M)(13)	#N/A	#N/A	#N/A	16.8942	NA	NA	NA	34.9409	NA	53.2507	53.786	NA
ASAP2	sSSDPPAVHPPLPPLR-4502249-Phospho (ST)(1)	#N/A	#N/A	#N/A	14.6689	3.95283	97.3786	404.454	170.85	186.678	110.812	78.6067	106.651
ASAP2	SSsDPPAVHPPLPPLR-4502249-Phospho (ST)(3)	#N/A	#N/A	#N/A	16.9214	NA	NA	NA	16.742	NA	NA	NA	NA
ASB14	LmLVSGAHPDPQsTYGFTPLALAAQSGHTEImEMLLR-267844887-Oxidation (M)(2);Phospho (ST)(13);Oxidation (M)(32)	#N/A	#N/A	#N/A	NA	NA	11.331	NA	NA	NA	NA	NA	NA
ASB9	RPVELVPPEsPLAQLFLER-271398185-Phospho (ST)(10)	NA	1.53118	NA	NA	NA	6.65045	NA	NA	7.71092	4.94696	NA	NA
ASCC1	APsLLYK-311771712-Phospho (ST)(3)	#N/A	#N/A	#N/A	NA	3.1912	NA	NA	NA	NA	NA	NA	NA
ASCC1	tsIsIPKPGQDGEIVITGQHR-311771710-Phospho (ST)(1);Phospho (ST)(2);Phospho (ST)(4)	#N/A	#N/A	#N/A	NA	NA	0	NA	NA	NA	NA	NA	NA
ASCC2	GRLtPSDMPLLELK-20270253-Phospho (ST)(4)	#N/A	#N/A	#N/A	0.422397	NA	NA	NA	1.869	9.54349	3.67575	NA	15.7722
ASCC2	GRLtPSDmPLLELK-20270253-Phospho (ST)(4);Oxidation (M)(8)	#N/A	#N/A	#N/A	2.11482	NA	NA	3.78685	NA	NA	NA	NA	NA
ASCC2	GRLTPsDmPLLELK-20270253-Phospho (ST)(6);Oxidation (M)(8)	NA	NA	0	#N/A	#N/A	#N/A	NA	NA	NA	NA	NA	NA
ASCC3	VSDsLTDLALK-76880486-Phospho (ST)(4)	#N/A	#N/A	#N/A	NA	NA	17.2142	6.55448	NA	NA	NA	NA	22.1735
ASCC3	VSDSLtDLALK-76880486-Phospho (ST)(6)	NA	NA	NA	NA	NA	NA	NA	NA	18.8456	NA	NA	NA
ASCL2	RPAsPELLR-4885665-Phospho (ST)(4)	#N/A	#N/A	#N/A	3.6118	NA	NA	NA	NA	NA	NA	NA	NA
ASF1A	FHINWEDNTEKLEDAEsSNPNLQSLLSTDALPSASK-7661592-Phospho (ST)(17)	NA	NA	NA	NA	NA	NA	NA	NA	NA	4.57895	NA	NA
ASF1A	FHINWEDNTEKLEDAESsNPNLQSLLSTDALPSASK-7661592-Phospho (ST)(18)	#N/A	#N/A	#N/A	NA	NA	7.43259	NA	NA	NA	NA	NA	NA
ASF1A	LEDAESsNPNLQSLLSTDALPSASK-7661592-Phospho (ST)(7)	#N/A	#N/A	#N/A	0	NA	4.75732	NA	NA	NA	NA	NA	NA
ASH1L	RLsPPTLLPNsPSHLSELTSLK-110349788-Phospho (ST)(3);Phospho (ST)(11)	#N/A	#N/A	#N/A	1.33549	NA	NA	NA	NA	NA	NA	NA	NA
ASH1L	RLsPPTLLPNSPsHLSELTSLK-110349788-Phospho (ST)(3);Phospho (ST)(13)	NA	NA	NA	NA	NA	NA	NA	NA	NA	NA	NA	7.69063
ASH1L	SIDAVIATASAPPsSSPGR-110349788-Phospho (ST)(14)	#N/A	#N/A	#N/A	2.46357	NA	NA	NA	NA	NA	NA	NA	NA
ASH1L	SIDAVIATASAPPSsSPGR-110349788-Phospho (ST)(15)	#N/A	#N/A	#N/A	NA	1.43293	NA	NA	NA	NA	NA	NA	NA
ASH1L	SPFSAVGESNLPsPSPTVSVNPLTR-110349788-Phospho (ST)(13)	#N/A	#N/A	#N/A	NA	NA	8.30284	17.594	1.89432	6.66388	5.64588	NA	NA
ASH1L	SPFsAVGESNLPSPSPTVSVNPLTR-110349788-Phospho (ST)(4)	NA	NA	NA	NA	NA	NA	NA	NA	NA	NA	NA	5.26692
ASH2L	DTLEGAGDTSEVmDTQAGsVDEENGR-157412280-Oxidation (M)(13);Phospho (ST)(19)	#N/A	#N/A	#N/A	0	NA	NA	NA	NA	NA	NA	NA	NA
ASIC3	MKPtsGPEEARRPASDIR-4757710-Phospho (ST)(4);Phospho (ST)(5)	#N/A	#N/A	#N/A	NA	11.5939	NA	NA	NA	NA	NA	NA	NA
ASMTL	HDSIPAADtFEDLSDVEGGGSEPTQR-117553627-Phospho (ST)(9)	#N/A	#N/A	#N/A	1.83696	NA	NA	NA	NA	NA	NA	NA	NA
ASMTL	VVLASAsPR-117553627-Phospho (ST)(7)	1.47362	NA	NA	1.16174	NA	NA	NA	NA	NA	NA	NA	NA
ASPDH	LEGPLAAAHsPGPCTVLYEGPVR-167736376-Phospho (ST)(10)	NA	NA	NA	NA	NA	NA	NA	NA	NA	0	NA	NA
ASPG	RPsLQGNTLGGGVSWLLSLSGSQEADALR-320461543-Phospho (ST)(3)	NA	1.97432	NA	#N/A	#N/A	#N/A	NA	NA	NA	NA	NA	NA
ASPG	RPSLQGNtLGGGVSWLLSLSGSQEADALR-320461543-Phospho (ST)(8)	NA	NA	1.52293	#N/A	#N/A	#N/A	NA	NA	NA	NA	NA	NA
ASPM	ILsPDSFIK-126116596-Phospho (ST)(3)	#N/A	#N/A	#N/A	2.13456	NA	3.16161	NA	NA	NA	NA	NA	NA
ASPM	VPLSNENSQVPQsPEDWR-126116596-Phospho (ST)(13)	#N/A	#N/A	#N/A	4.10827	NA	0	NA	NA	NA	NA	NA	NA
ASPSCR1	AAGsPSPLPAPDPAPK-13129078-Phospho (ST)(4)	6.7363	NA	4.86785	10.2331	14.4757	21.3566	NA	32.2749	59.4387	34.0366	73.2714	55.0347
ASPSCR1	AAGSPsPLPAPDPAPK-13129078-Phospho (ST)(6)	6.85457	4.70131	NA	4.80266	0	34.181	NA	20.9657	30.0568	27.9917	31.1939	40.7169
ASPSCR1	LGGPPGPtRPLTSSsAK-13129078-Phospho (ST)(8);Phospho (ST)(15)	#N/A	#N/A	#N/A	6.14309	NA	NA	NA	NA	NA	NA	NA	NA
ASPSCR1	SLSsPGGPSKPK-13129078-Phospho (ST)(4)	0	NA	NA	#N/A	#N/A	#N/A	NA	NA	NA	NA	NA	NA
ASPSCR1	TPGSLGsSASAGQAAASAPLPLESGELSR-13129078-Phospho (ST)(7)	NA	NA	NA	NA	NA	NA	NA	NA	NA	NA	2.37629	NA
ASPSCR1	VTPStVLLQVLEDTCR-13129078-Phospho (ST)(5)	NA	NA	NA	NA	NA	NA	0	NA	NA	NA	NA	NA
ASUN	GKEELAEAEIIKDsPDSPEPPNK-155030185-Phospho (ST)(14)	#N/A	#N/A	#N/A	NA	NA	0	NA	NA	0	NA	NA	NA
ASUN	GKEELAEAEIIKDSPDsPEPPNK-155030185-Phospho (ST)(17)	#N/A	#N/A	#N/A	3.96786	NA	0	NA	NA	NA	NA	NA	NA
ASXL1	ASAsPDRIPSLPQETVDQEPK-29570782-Phospho (ST)(4)	#N/A	#N/A	#N/A	1.32898	NA	NA	NA	NA	NA	NA	NA	NA
ASXL1	LVLENYsDAPmTPK-257195178-Phospho (ST)(7);Oxidation (M)(11)	NA	NA	NA	NA	NA	NA	NA	NA	NA	NA	NA	0
ASXL2	FCLSsPTEALK-153792780-Phospho (ST)(5)	#N/A	#N/A	#N/A	NA	5.69135	NA	NA	NA	NA	NA	NA	NA
ASXL2	KSsLTQEEAPVSWEK-153792780-Phospho (ST)(3)	#N/A	#N/A	#N/A	2.81698	NA	2.76531	NA	NA	3.11133	NA	7.13467	3.78129
ASXL2	SESQESLVtSPSKPK-153792780-Phospho (ST)(9)	#N/A	#N/A	#N/A	0	NA	NA	NA	NA	NA	NA	NA	NA
ASXL2	SsLTQEEAPVSWEK-153792780-Phospho (ST)(2)	#N/A	#N/A	#N/A	0.706847	NA	NA	NA	NA	NA	NA	NA	NA
ASXL2	sSPELFSSTVLPLPADSPTHQPLLLPPLQTPK-153792780-Phospho (ST)(1)	#N/A	#N/A	#N/A	NA	NA	2.99196	NA	NA	6.95744	7.15996	NA	5.62944
ASXL2	sSPELFSSTVLPLPADSPtHQPLLLPPLQTPK-153792780-Phospho (ST)(1);Phospho (ST)(19)	#N/A	#N/A	#N/A	NA	NA	0	NA	NA	NA	NA	NA	NA
ASXL2	SSPELFSSTVLPLPADSPtHQPLLLPPLQTPK-153792780-Phospho (ST)(19)	NA	NA	NA	NA	NA	NA	0	NA	NA	NA	NA	NA
ASXL2	SsPELFSSTVLPLPADSPTHQPLLLPPLQTPK-153792780-Phospho (ST)(2)	#N/A	#N/A	#N/A	0	0	NA	NA	0	NA	NA	NA	NA
ASXL2	VSSsSPQSGCPSPTIPAGK-153792780-Phospho (ST)(4)	NA	NA	NA	NA	NA	NA	NA	NA	NA	NA	4.3332	NA
ATAD1	EYVNSTSEEsHDEDEIRPVQQQDLHR-31377644-Phospho (ST)(10)	NA	NA	NA	NA	NA	NA	0	NA	5.21356	NA	NA	NA
ATAD1	EYVNStSEESHDEDEIRPVQQQDLHR-31377644-Phospho (ST)(6)	NA	NA	NA	NA	NA	NA	NA	NA	NA	30.8413	20.9983	11.4679
ATAD2	IEsDTEETQDTSVDHNETGNTGESSVEENEK-24497618-Phospho (ST)(3)	#N/A	#N/A	#N/A	0	3.58322	NA	NA	NA	0	NA	NA	NA
ATAD2	KPNIFYSGPAsPARPR-24497618-Phospho (ST)(11)	#N/A	#N/A	#N/A	NA	24.9379	34.8222	NA	2.71447	10.2931	NA	NA	5.50329
ATAD2	sQVEQQQLITVEK-24497618-Phospho (ST)(1)	#N/A	#N/A	#N/A	14.8067	13.7807	23.4131	NA	NA	NA	NA	NA	NA
ATAD2	TPStPVACSTPAQLK-24497618-Phospho (ST)(4)	#N/A	#N/A	#N/A	5.58436	6.75152	28.4244	NA	NA	NA	NA	NA	NA
ATAD2B	sPGPGPGPGAGAEPGATGGSSHFISSR-153792536-Phospho (ST)(1)	#N/A	#N/A	#N/A	NA	NA	0	7.56523	NA	NA	NA	NA	NA
ATAD2B	TtSLELVPEEPSEPVPPLIVDR-153792536-Phospho (ST)(2)	#N/A	#N/A	#N/A	0	NA	NA	NA	NA	NA	NA	NA	NA
ATAT1	LLLAADPGGsPAQR-186910323-Phospho (ST)(10)	NA	NA	NA	NA	NA	NA	NA	21.4169	NA	NA	NA	NA
ATAT1	RAtPPAHPPPR-186910323-Phospho (ST)(3)	#N/A	#N/A	#N/A	0.99108	NA	NA	NA	NA	NA	NA	NA	NA
ATE1	KEEPQELLQsQDFVGEK-50345875-Phospho (ST)(10)	NA	NA	NA	NA	NA	NA	NA	NA	NA	NA	0	NA
ATF1	TTPSATSLPQTVVMTsPVTLTSQTTK-4885073-Phospho (ST)(16)	#N/A	#N/A	#N/A	NA	NA	4.07152	NA	NA	NA	NA	NA	NA
ATF1	TTPsATSLPQTVVmTSPVTLTSQTTK-4885073-Phospho (ST)(4);Oxidation (M)(14)	#N/A	#N/A	#N/A	0	NA	NA	NA	NA	NA	NA	4.16086	NA
ATF1	TTPSAtSLPQTVVMTSPVTLTSQTTKtDDPQLK-4885073-Phospho (ST)(6);Phospho (ST)(27)	NA	3.57312	NA	#N/A	#N/A	#N/A	NA	NA	NA	NA	NA	NA
ATF2	IEEPSVVETTHQDsPLPHPESTTSDEK-368711269-Phospho (ST)(14)	#N/A	#N/A	#N/A	2.93993	NA	6.84761	NA	NA	NA	NA	NA	NA
ATF2	IEEPsVVETTHQDSPLPHPESTTSDEK-368711269-Phospho (ST)(5)	NA	NA	NA	NA	NA	NA	14.6575	NA	NA	NA	NA	NA
ATF2	mPLDLsPLATPIIR-368711269-Oxidation (M)(1);Phospho (ST)(6)	NA	2.67393	2.36814	2.96168	1.87791	15.4429	NA	7.8841	3.89272	NA	18.7316	13.4761
ATF2	MPLDLsPLATPIIR-368711269-Phospho (ST)(6)	#N/A	#N/A	#N/A	0.457201	NA	6.47109	14.0708	NA	8.18838	0	0	18.4269
ATF2	NCEEVGLFNELAsPFENEFKK-368711269-Phospho (ST)(13)	#N/A	#N/A	#N/A	NA	NA	2.46722	NA	NA	NA	NA	NA	NA
ATF2	NDSVIVADQtPtPTR-368711269-Phospho (ST)(10);Phospho (ST)(12)	#N/A	#N/A	#N/A	19.1097	NA	19.9239	NA	NA	NA	13.6308	NA	10.0148
ATF2	NDSVIVADQTPtPTR-368711269-Phospho (ST)(12)	#N/A	#N/A	#N/A	7.32512	13.7928	24.0061	NA	8.81245	6.97123	NA	2.74958	13.0893
ATF2	SKIEEPSVVETtHQDSPLPHPESTTSDEK-368711269-Phospho (ST)(12)	NA	NA	NA	NA	NA	NA	13.0183	NA	NA	NA	NA	NA
ATF2	SKIEEPSVVETTHQDsPLPHPESTTSDEK-368711269-Phospho (ST)(16)	#N/A	#N/A	#N/A	NA	NA	8.53454	13.0183	11.3588	NA	10.6172	NA	NA
ATF2	TQSEESRPQsLQQPATSTTETPASPAHTTPQTQSTSGR-368711269-Phospho (ST)(10)	NA	NA	NA	NA	NA	NA	NA	NA	NA	NA	16.1779	NA
ATF2	TQSEESRPQsLQQPATSTTETPAsPAHTTPQTQSTSGR-368711269-Phospho (ST)(10);Phospho (ST)(24)	NA	NA	NA	NA	NA	NA	NA	NA	NA	NA	13.9697	NA
ATF2	TQSEESRPQsLQQPATSTTETPASPAHTTPQTQSTsGR-368711269-Phospho (ST)(10);Phospho (ST)(36)	NA	NA	NA	NA	NA	NA	NA	NA	4.79211	NA	NA	NA
ATF2	TQSEESRPQSLQQPATSTTETPAsPAHTTPQTQSTSGR-368711269-Phospho (ST)(24)	#N/A	#N/A	#N/A	5.74365	2.42347	NA	34.2221	0	8.97644	5.35186	NA	0
ATF3	MSsALESVTVSDRPLGVSITK-330417916-Phospho (ST)(3)	#N/A	#N/A	#N/A	NA	NA	0.543302	NA	NA	NA	NA	NA	NA
ATF6	sVDSySSTQHVPEELDLSSSSQMsPLSLYGENSNSLSSAEPLK-56786157-Phospho (ST)(1);Phospho (Y)(5);Phospho (ST)(24)	NA	NA	NA	NA	NA	NA	NA	NA	NA	0	NA	NA
ATF7	AAAGPLDmSLPStPDIK-194239643-Oxidation (M)(8);Phospho (ST)(13)	#N/A	#N/A	#N/A	3.57402	NA	NA	NA	NA	NA	NA	NA	NA
ATF7	AAAGPLDMSLPStPDIK-194239643-Phospho (ST)(13)	#N/A	#N/A	#N/A	NA	NA	3.91282	NA	NA	NA	NA	NA	NA
ATF7	EsSEPTGSPAPVIQHSSATAPSNGLSVR-194239643-Phospho (ST)(2)	#N/A	#N/A	#N/A	NA	NA	0	NA	NA	NA	NA	NA	NA
ATF7	ESSEPtGSPAPVIQHSSATAPSNGLSVR-194239643-Phospho (ST)(6)	NA	NA	NA	NA	NA	NA	NA	NA	NA	NA	NA	5.67425
ATF7	ESSEPTGsPAPVIQHSSATAPSNGLSVR-194239643-Phospho (ST)(8)	#N/A	#N/A	#N/A	0	NA	NA	0	2.86504	2.62765	0	NA	NA
ATF7	TDSVIIADQtPTPTR-194239643-Phospho (ST)(10)	#N/A	#N/A	#N/A	NA	6.95469	NA	NA	13.392	NA	NA	NA	NA
ATF7	TDSVIIADQtPtPTR-194239643-Phospho (ST)(10);Phospho (ST)(12)	#N/A	#N/A	#N/A	9.84499	NA	28.1499	NA	NA	NA	NA	NA	NA
ATF7	TDSVIIADQTPtPTR-194239643-Phospho (ST)(12)	4.29957	NA	NA	24.3441	NA	23.3499	NA	NA	19.5734	31.1076	NA	14.6087
ATF7IP	HEHPPNPPVsPGK-38261962-Phospho (ST)(10)	33.7317	27.8181	17.8447	34.3204	65.4031	44.6971	NA	2.44279	NA	102.096	20.4402	6.76924
ATF7IP	LAPsEDELTCFSK-38261962-Phospho (ST)(4)	#N/A	#N/A	#N/A	NA	NA	6.20611	NA	NA	NA	NA	NA	NA
ATF7IP	mESsFGSPSKQESSESLPK-38261962-Oxidation (M)(1);Phospho (ST)(4)	#N/A	#N/A	#N/A	5.25178	NA	7.63448	NA	NA	NA	0	NA	NA
ATF7IP	mESSFGsPSKQESSESLPK-38261962-Oxidation (M)(1);Phospho (ST)(7)	NA	NA	NA	NA	NA	NA	NA	10.7236	NA	NA	35.5382	NA
ATF7IP	mESSFGSPsKQESSESLPK-38261962-Oxidation (M)(1);Phospho (ST)(9)	#N/A	#N/A	#N/A	NA	1.48636	NA	NA	NA	NA	NA	NA	NA
ATF7IP	MESSFGSPsKQESSESLPK-38261962-Phospho (ST)(9)	#N/A	#N/A	#N/A	NA	NA	3.50087	NA	NA	NA	NA	NA	NA
ATF7IP	NKQDDDLNCEPLsPHNITPEPVSK-38261962-Phospho (ST)(13)	#N/A	#N/A	#N/A	7.2215	0	29.246	NA	NA	4.8566	NA	NA	0
ATF7IP	NPVSLPSLPNPTKPNNVPSVPSPsIQR-38261962-Phospho (ST)(24)	#N/A	#N/A	#N/A	NA	NA	3.22502	NA	NA	NA	NA	NA	NA
ATF7IP	QDDDLNCEPLsPHNITPEPVSK-38261962-Phospho (ST)(11)	#N/A	#N/A	#N/A	14.1681	NA	46.6531	NA	NA	0	NA	NA	NA
ATF7IP	RHEHPPNPPVsPGK-38261962-Phospho (ST)(11)	NA	NA	3.19324	2.43268	5.13034	30.0508	NA	3.38808	NA	4.15908	10.64	16.6634
ATF7IP	TSLPTVGPSGLYsPSTNR-38261962-Phospho (ST)(13)	#N/A	#N/A	#N/A	4.66323	4.2037	17.7083	0	NA	NA	NA	NA	NA
ATG13	AsPHDVLETIFVR-326806954-Phospho (ST)(2)	NA	NA	3.73654	3.03102	0	73.5297	56.5655	66.342	40.1838	34.398	73.4649	77.0549
ATG16L1	LsQPAGGLLDSITNIFGR-124256480-Phospho (ST)(2)	NA	NA	NA	NA	NA	NA	0	NA	NA	NA	NA	NA
ATG16L1	RLsQPAGGLLDSITNIFGR-124256480-Phospho (ST)(3)	NA	NA	0.249125	0.165067	NA	1.96839	6.93938	0	0	3.42274	1.66478	NA
ATG16L1	RSVSsFPVPQDNVDTHPGSGK-124256478-Phospho (ST)(5)	NA	NA	NA	NA	NA	NA	NA	NA	NA	NA	5.99864	NA
ATG16L1	sVSSFPVPQDNVDTHPGSGK-124256478-Phospho (ST)(1)	NA	8.24484	NA	NA	NA	15.1921	25.534	26.7465	48.341	96.1351	102.394	54.1312
ATG16L1	SVsSFPVPQDNVDTHPGSGK-124256478-Phospho (ST)(3)	NA	NA	3.99361	#N/A	#N/A	#N/A	NA	NA	NA	31.2305	NA	NA
[truncated: 24,960 more rows]
