# Supplementary material for: Integrative proteomic characterization of trace FFPE samples in early-stage gastrointestinal cancer
Source: Proteome Sci. 2022 Apr 9;20:5. doi: 10.1186/s12953-022-00188-0 (PMC8994365; doi:10.1186/s12953-022-00188-0)
Supplement: Supplementary file 4 — Additional file 4: Supplementary Table 5. The cell signatures of EESCC and EDAC. [file 12953_2022_188_MOESM4_ESM.xlsx]

## Sheet: Sheet1
Supplementary Table 5: The cell signatures of EESCC and EDAC.
Cell signature	EESCC_1	EESCC_2	EESCC_3	EDAC_1	EDAC_2	EDAC_3
DC	0.0661	0.053	0.0295	0.0063	0	0
Endothelial cells	0	0.1147	0.0218	0	0	0.0374
Epithelial cells	0.0016	0.0127	0.0589	0	0.0339	0.0089
Keratinocytes	0.044	0.0359	0.0751	0	0.0073	0.0481
CD8+ Tem	0.2228	0.1427	0.1984	0.2939	0	0.4258
B-cells	0.0021	0	0.0105	0.0655	0.1641	0
Monocytes	0.0456	0	0.1172	0.148	0	0.1534
Neurons	0	0.0435	0.0305	0.0201	0.0525	0.0282
Platelets	0.0587	0	0.0775	0.0901	0.0714	0.1058
ImmuneScore	0.2644	0.1734	0.1949	0.3358	0.3403	0.203
MicroenvironmentScore	0.2644	0.2358	0.2058	0.3358	0.3403	0.2802
Adipocytes	0	0.0102	0	0	0	0.0875
Astrocytes	0	0	0	0	0	0
Basophils	0.1138	0	0	0.1936	0.0053	0.1595
CD4+ T-cells	0.1709	0.0772	0	0.0908	0.0379	0.0936
CD4+ Tcm	0.1018	0.0992	0.1351	0.0694	0.0739	0
CD4+ Tem	0.0781	0.1356	0.1166	0	0.1339	0
CD4+ memory T-cells	0.1489	0	0.3693	0.2838	0.0052	0.3908
CD4+ naive T-cells	0	0.0199	0	0.2116	0	0.1747
CD8+ T-cells	0	0	0	0	0.1173	0
CD8+ Tcm	0.0155	0.104	0.0551	0	0	0
CD8+ naive T-cells	0.1201	0.2126	0.1086	0	0.0895	0.0103
CLP	0.005	0	0.1438	0.1138	0.1005	0.0632
CMP	0	0	0.0317	0	0	0.0256
Chondrocytes	0	0	0	0	0	0
Class-switched memory B-cells	0	0.1886	0.1977	0	0.2449	0.2261
Eosinophils	0.0464	0.0188	0	0	0.0927	0
Erythrocytes	0	0	0	0.0184	0.0471	0.0303
Fibroblasts	0	0	0	0	0	0.0294
GMP	0	0	0	0	0	0.0161
HSC	0.0117	0.1186	0.3012	0	0	0
Hepatocytes	0.0085	0.0362	0.0547	0	0.0187	0.0038
MEP	0	0.0929	0	0.0317	0.097	0
MPP	0.0909	0	0.2066	0.0981	0.1226	0.011
MSC	0.3964	0.2882	0	0.3058	0.3068	0.4789
Macrophages	0	0	0.0558	0	0	0
Macrophages M1	0.0181	0.0175	0.0044	0	0	0
Macrophages M2	0.0278	0.0874	0.172	0	0.0256	0.0312
Mast cells	0.0026	0.0281	0.0044	0.0497	0.0348	0.0223
Megakaryocytes	0.12	0.1517	0.1914	0	0.0511	0.1174
Melanocytes	0.0833	0.1027	0.0369	0	0.0881	0.1286
Memory B-cells	0	0.0903	0.1492	0	0.034	0.0157
Mesangial cells	0.1893	0.1677	0.2143	0.1517	0	0.1521
Myocytes	0	0.0035	0	0.0174	0.0083	0
NK cells	0.0629	0.083	0	0.0922	0	0.0352
NKT	0.0392	0.14	0.2437	0.137	0.4291	0
Neutrophils	0	0	0.0749	0.0512	0.0636	0
Osteoblast	0.1532	0.1324	0.1809	0	0.1735	0.1878
Pericytes	0.143	0	0.1086	0.124	0.151	0.1383
Plasma cells	0.1127	0.0594	0	0.0577	0.0031	0
Preadipocytes	0	0.0356	0.0385	0	0	0
Sebocytes	0.006	0.0086	0.0123	0	0.0004	0.0084
Skeletal muscle	0	0.0173	0.0289	0.0445	0.0124	0.0365
Smooth muscle	0	0.0917	0.188	0.1153	0.2212	0.1358
Tgd cells	0	0	0	0	0.0216	0.0113
Th1 cells	0.2133	0.1109	0.1477	0.0866	0	0.2497
Th2 cells	0.0032	0	0	0.1284	0.0627	0.0268
Tregs	0.093	0.2131	0	0.0418	0	0.135
aDC	0	0.0064	0	0	0	0.0359
cDC	0.2016	0.1865	0.2016	0.1285	0	0.1471
iDC	0.0947	0.122	0.0849	0.0615	0.0306	0
ly Endothelial cells	0.032	0.1223	0.0917	0	0.0487	0
mv Endothelial cells	0.0055	0.0606	0.0263	0	0.0592	0.0042
naive B-cells	0	0	0	0	0	0
pDC	0	0	0.0469	0.0364	0.0166	0.0566
pro B-cells	0	0	0.0815	0.1483	0.1318	0.1065
StromaScore	0	0.0624	0.0109	0	0	0.0772
