# Supplementary material for: Integrative proteomic characterization of trace FFPE samples in early-stage gastrointestinal cancer
Source: Proteome Sci. 2022 Apr 9;20:5. doi: 10.1186/s12953-022-00188-0 (PMC8994365; doi:10.1186/s12953-022-00188-0)
Supplement: Supplementary file 5 — Additional file 5: Supplementary Table 6. List of kinases and substrates in EESCC and EDAC. [file 12953_2022_188_MOESM5_ESM.xlsx]

## Sheet: EESCC
Supplementary Table 6: List of kinases and substrates in EESCC and EDAC.
Kinases-substate
EESCC	EDAC
MCM2	MAP2K3
TOP2A	GSK3B
WEE1	Pak1
MCL1	ARPC1B
NUMA1	Dynll1
FLNA	VIM
NCL	Stat5a
Npm1	Map2k1
Stmn1	PAK2
Stip1	Arhgdia
PTPN1	EIF4G1
ECT2	Pak3
CHEK1	Myo6
NOLC1	PGM1
STIM1	PGAM1
RANGAP1	ELF3
CDC27	PXN
RPS6KB1	MYL9
NDEL1	PCBP1
HMGA1	Ppp1r12a
Incenp	SPEN
Rrm2	PA2G4
OGFR	Arhgef7
DYNC1LI1	ITPR3
Hnrnpk	Slc9a3
NUP98	Dctn1
Mcm3	Slc2a2
RGPD6	Nefm
MKI67IP	Syn2
TP73	Slc9a3r1
AHNAK	Marcks
TK1	Ptrf
TSC1	Chchd3
KIF2C	Tead1
GMPS	Fos
EEF2K	Prkca
DUT	INSR
PIK3C2A	Ceacam1
RUNX1	Camk2a
Cux1	Atp1a1
UBE2A	SNAP23
FOXM1	Plcb3
KIF22	ERBB2
RPA2	Pld1
FEN1	HIST1H1C
CSNK2A1	ANXA2
NCAPG	ADRBK1
LBR	Pebp1
NSFL1C	ADD1
RPTOR	ATP2B4
CEP55	Ppp2r5d
CDK7	Mat1a
MKI67	Vasp
CASP8	Gng12
EGFR	Add3
PITPNM1	Pam
DNM1L	Syt1
Junb	Crebbp
EEF1D	Lrrc7
TOP1	Camk2b
RB1	Ppp1r9b
Nucks1	Syngap1
CTTN	Shank3
Tp53bp1	Gsk3a
RGPD5	Ryr2
Jun	Itpr2
LATS1	ANKRD28
MCTS1	TPD52
LIG3	Camk2d
RGPD8	CAMK2G
RFC1	CASK
APP	Limk2
PTPN2	CDC42BPA
NUP50	DAPK2
PBK	Dapk3
BCL2	Hnf4a
NEDD1	ITGB4
TMPO	CYP3A4
SQSTM1	ADAP1
PAICS	ITGB2
ERCC6L	CLDN4
LIG1	LRP1
DNMT1	ABCB1
PALLD	CFL1
KIF11	GMFB
TPX2	CYTH2
TP53	ARHGAP35
APLP2	Csnk1d
Ubtf	CTNND1
EIF3F	Pick1
Cebpb	PFN1
WDR77	EIF6
RUNX3	PTPN11
CELF1	MYH9
NR3C1	CTPS1
LMTK2	ELAVL1
Crmp1	PDE3A
PLD2	Sdc4
ADD2	ACO1
DPYSL3	MAP4
DNM1	Dmbt1
ATM	RET
PSEN1	Eif4ebp1
Rasgrf2	IQGAP1
CCNH	RALB
CDK9	ARHGDIB
HIST1H1A	ANXA5
GSTP1	CORO1B
CCDC50	Plcd1
PLCG1	Slc1a1
PCNA	NCOR1
ANXA1	PTPN6
EZR	Rps6
Rasa1	Ocln
Stmn2	L1CAM
RXRA	TRPM4
SFN	Pdlim2
BCL2L1	Lmna
Nfatc2	CD44
CTBP1	PRKD2
STK4	TXN
STAT3	PLCB1
Itch	EP300
YWHAB	IKBKB
Stat1	HIST1H2BB
Epha8	PFKFB3
FGFR1	EIF2S3
FGFR3	Mkln1
PDK1	THOC5
FGFR2	CYBA
FGFR4	NMNAT1
PTEN	KRT20
Cnn1	EWSR1
JUP	CD226
MAP2	RAP1B
FYN	CDK16
FLOT1	Inpp5d
FLOT2	Sri
H3F3A	CUL5
SNCA	Atp6v1a
Gja1	Apoa1bp
PML	CASP9
H3f3b	GATA4
H2afx	PPP1R9A
NFATC1	Pawr
Map3k5	PRKAR2B
MAPK8	Rps19
MAP3K6	RHOA
Lime1	CRHR1
YWHAG	CCND1
YAP1	DUOX1
Crtc2	NFKB1
PDGFRB	PHOX2A
LCK	GFAP
HIST1H3A	Nefl
VRK1	APPL1
BRAF	PDE4D
Cryab	YWHAZ
Klc1	Itpr1
PRDX6	Rela
DUSP16	Krt8
PARP1	CTNNB1
MKL1	PFKFB2
NCOA1	PRKACA
CIC	ABCA1
NCF1	PPP1R1B
RGS19	LASP1
NUP214	CAPN2
EIF2AK2	SRSF1
ARHGEF2	Sdc1
PTPN7	TPPP
GTF2I	UHRF1
FOXO3	Pfkfb1
CDK2	PTK2
MYLK	PSMC5
CAD	DAP3
NOSIP	HLA-A
NUP153	RAP1A
ILF3	ARFGEF1
C17orf49	NDRG1
EYA3	SRC
BAZ2A	Pfkl
SRRM1	GFPT1
XRCC1	CLDN3
CHD4	CSK
TERF2	STK24
DIAPH3	DYNLRB1
IMPDH2	PTBP1
NCAPH	GNA13
HNRNPH1	ALOX5
PRPF31	AKAP13
MTA1	HIST1H1E
DHX38	PIN1
KDM2A	SLC4A4
TNKS1BP1	HNRNPD
NUDC	Arpp19
EIF2A	TGM2
C1orf198	Gfpt2
MCM4	NDUFS4
CENPF	SNAPIN
MDC1	SPTBN1
ORC2	Stxbp5
LRCH3	Pdzk1
SRSF11	NPR1
BOD1L1	HSPB6
CDC5L	CA9
EIF4A3	PDE5A
SRSF9	Fbp1
CALD1	MUC1
MACF1	PRKCD
NDE1	RPS3
MCM7	SHC1
TSR1	Trim28
TP63	DBI
TOR1AIP1	Hist1h2bn
CSNK1G2	PI4KB
CSNK1G3	RIN1
VRK2	Rock2
MAPK9	Myl12b
MAPK10	Irf4
PRPF4B	SORL1
CDK4	DPYSL2
CDK5	SH3GL2
CDK13	CNN3
MAK	SLC12A2
ICK	Tssk4
CDK20	Rps6ka1
CDK1	NDRG2
EPHA3	DEPTOR
EPHA5	TSC2
EPHB1	CARHSP1
EPHA7	CCT2
EPHB4	CDKN1B
PTK2B	Slc9a1
PTK7	EIF2S1
ERBB4	STK38L
FLT4	STK38
INSRR	Stk39
MATK	PDCD10
BLK	Aak1
FGR	Rab3ip
EPHB3	Rps6ka3
AXL	Numb
DDR1	EIF4G3
ZAK	KRT18
MAP3K7	Numbl
BMPR2	Mcu
RAF1	SMAD2
MLKL	ITPKA
	Mecp2
	Spr
	Dlg1
	Abi1
	GLO1
	Atp2a2
	Vamp2
	Kalrn
	RPL13A
	Mapk3
	Mapk1
	MAPK14
	Map3k3
	MAP2K4
	MAPK12
	MAP2K6
	FADD
	SGK2
	PDPK1
	PDHA1
	ITGB3
	MAP2K2
	PKN1
	PKN2
	SPHK2
	PPP1R12C
	Tbc1d4
	PRKACB
	GRK4
	MAST3
	CDC42BPG
	CDC42BPB
	RPS6KA2
	CAMK1
	MAPKAPK3
	MARK1
	CAMK1D
	PHKG2
	PRKAA2
	TAOK1
	MAP4K5
	MAP3K2
	TNIK
	MAP4K4
	MINK1
	TAOK3
	MAP2K7
	STK25
